# Supplementary material for: The SvFUL2 transcription factor is required for inflorescence determinacy and timely flowering in Setaria viridis
Source: Plant Physiol. 2021 Apr 19;187(3):1202–20. doi: 10.1093/plphys/kiab169 (PMC8566296; doi:10.1093/plphys/kiab169)
Supplement: kiab169_Supplementary_Data [file kiab169_supplementary_data.zip]

Archive with 7 entries (7 files):
- pp.01532.2020-s01.pdf
- pp.01532.2020-s02.xlsx
- pp.01532.2020-s03.txt
- pp.01532.2020-s04.xlsx
- pp.01532.2020-s05.xlsx
- pp.01532.2020-s06.txt
- pp.01532.2020-s07.xlsx
