# Supplementary material for: The SvFUL2 transcription factor is required for inflorescence determinacy and timely flowering in Setaria viridis
Source: Plant Physiol. 2021 Apr 19;187(3):1202–20. doi: 10.1093/plphys/kiab169 (PMC8566296; doi:10.1093/plphys/kiab169)
Supplement: kiab169_Supplementary_Data [file kiab169_supplementary_data.zip › pp.01532.2020-s03.txt]

#Supplemental Data Set S2. Alignment of coding sequences of AP1/FUL-like genes by ClustalW.
>Sevir.9G087300(XM_034716904)_SvFul1
------ATGGGGCGCGGCAAGGTGCAGCTGAAGCGGATCGAGAACAAGATCAACCGCCAGGTGACCTTCTCAAAGCGCCGCTCGGGGCTGCTCAAGAAGGCGCACGAGATCTCCGTGCTCTGCGACGCGGAGGTCGCACTCATCATCTTCTCCACCAAGGGGAAGCTCTACGAATTCGCCACCG---ACTCATGTATGGACAAAATTCTTGAACGATATGAGCGCTACTCCTATGCAGAGAAGGTTCTCATTTCAGCAGAATCTGAAACTCAG---------------------------------------------------------------------------------------------------------------------GGCAACTGGTGCCACGAATATAGGAAACTAAAGGCGAAGGTTGAGACGATACAGAAATGTCAAAAGCATCTCATGGGAGAGGATCTTGAAACTTTGAATCTCAAGGAGCTTCAGCAACTAGAGCAGCAGCTGGAGAGTTCACTGAAACATATCAGATCCAGAAAGAG------CCAGCTTATGATGGAGTCAATTTCAGAGCTTCAAAGGA-AGGAGAAGT-----CACTGCAG----GAGGAGAACAAGGTCCTGCAGAAGGA----------------------GCTCGTGGA-----------GAAGCA---------GAAAGGCCAGCGGCAGCAACCGCAATG---------------------------GGACCAAACTCCACAGCAAA-CCAGCTCGTCTTCCTCGTCCTTCATGATGAGG---GA--AGCTCCCCCAGCAACAAATAT-CAGCAGCTA---CCCTGTCCCTGTGGCAGCAGG---------CGGCGGGAGGGTGGAGGGGG--CGGCACC-------------------GCAGCCGCAGC------CGCAAGCTCGCATTGGA---C---TGCCTCCATGGATGCTCAGCCACCTCAGCAGTTGA------
>Sevir.2G006400(XM_034727736)_SvFul2
------ATGGGGCGCGGCAAGGTGCAGCTGAAGCGGATAGAGAACAAGATAAACCGGCAGGTGACCTTCTCCAAGCGCCGCAACGGCCTCCTCAAGAAGGCGCACGAGATCTCCGTCCTCTGCGATGCCGAGGTCGCCGTCATCGTCTTCTCCCCCAAGGGGAAGCTCTACGAGTACGCCACCG---ACTCCCGCATGGACAAAATTCTTGAACGTTATGAGCGCTATTCCTATGCTGAAAAGGCTCTTATTTCAGCTGAATCTGAAAGTGAG---------------------------------------------------------------------------------------------------------------------GGAAATTGGTGCCATGAATACAGGAAGCTGAAGGCCAAAATTGAGACCATACAAAAATGCCACAAGCACCTGATGGGAGAGGATCTAGAGTCTCTGAATCTCAAAGAACTCCAACAACTAGAGCAGCAGCTGGAGAGCTCATTGAAGCACATCAGATCAAGAAAGAG------CCACCTTATGGTCGAGTCCATTTCTGAGTTACAGAAGA-AGGAGAGAT-----CACTGCAG----GAGGAGAACAAGGCTCTACAGAAGGAACTTGCCGAGAGGCAGAAGGCGGCCGCCAGCAGG------CAGCAGCA---------GCAGGTGCAGTGGGACCAG---CAGACCCAGCAG---------GCCCAGCAGACCCAGCAGGCCCAGGCCCAGA-CAAGCTCATCATCTTCCTCCTTCCTGATGAGGCAGGATCCACAGGCGCTGCCGCCTCCACAAAACATCCG---GTTCCCACCGGTGACGATAGGGGAGAGAGGCGAAGAGGCCGCTGCAGCGGCACAGCAGCAGCAGC---AGCAGCCAGGGCAGGCACAGC------CGCAACTTCGCATCGGTGGCC---TGCCGCCATGGATGATCAGCCACCTCAATGCTTGA------
>Sevir.2G393300(XM_034726136)_SvFul3
------ATGGGGCGCGGGCCGGTGCAGCTGCGGCGGATCGAGAACAAGATCAACCGCCAGGTGACCTTCTCCAAGCGCCGGAACGGGCTGCTGAAGAAGGCGCACGAGATCTCCGTGCTCTGCGACGCCGAGGTCGCGCTCATCGTCTTCTCCACCAAGGGGAAGCTCTACGAGTACTCCAGCC---ATGAAAGCATGGAAGGCATTCTTGAGCGTTACCAGCGTTACTCATTTGAAGAAAGAGCAGTACTTGATCCAAATATTGGAGACCAG---------------------------------------------------------------------------------------------------------------------GCAAATTGGGGAGATGAATATGGCAGGTTAAAATCCAAACTTGATGCACTTCAGAAGAGTCAAAGGCAACTGTTAGGAGAACAACTAGACTCACTGACCATAAAAGAACTCCATCAACTGGAGCAACAACTGGACAGTTCTCTGAAGCATATAAGATCAAGAAAGAA------TCAGCTCATGTTCAATTCAATTTCTGAGCTCCAGAAAA-AGGAGAAAT-----CGCTTACG----GATCAAAATGGTGTCCTGCAAAAGC---TCATGGAGGCGGAGAAGGAGAAAAACAATGCTTT-----------------------------------------AATGAAT----------------------------ACACACCTCCGGGAGCAGC-AAAATGGAGCATCAACAAGCTCGCCATCACCA--------------CCACCGTCAACAGTTCCAGATTCC---TTGCCGACTCTAGATATTGGGCCATGCCAACCTAGAGGAACAGGAGGG---GAGTCTGA-------------------ACCTGAACCGATTCCTGCTCAAGTAAACAGCGGCAAGC---TGCCACCATGGATGCTCCGCAGTGTCA-ATAACAGATGA--
>Sevir.3G374400(XM_004962888)_SvFul4
ATGGGGCGCGGGCGCGGGAAGGTGGAGGTGCGGCGGATCGACAACAGCGTGAGCCGGCAGGTGACGTTCTCGAAGCGGCGGCGCGGGCTGGCCAAGAAGGCGCGCGAGCTCGCCGTGCTCTGCGACGCCGACGTCGCGATGCTCGTCTTCTCCGACAAGGGCAGGCTCCACGACTTCGCCGCGC---ACGGCAGTAACCCTGTCCTTAGTAGTCACTGCATGGAGTGGACTCTAATGTTTACTTTGCTACAAACATTTCTTCAAGAAATGAAACAAAATCCTTGTCAAAAAAGGTGGTGGTGCTTCATTAACCAGTTAGTCAGGAAGGAGAGGTATTTGCTATGTGAAGGTGGG---GATGTGATGGAAGACCACCCTGAAGAAATGCAGGGCAACATGAGCTATGACCACATCAAGTTGAGGTCCAGAATTGAAGCTCTACAGAAGAGCCAAAGGAATCTCATGGGGGAGCAACTTGAGTCCCTTACATTCAGAGAGGTACAGCAGCTGGAGCACCAGATAGACAGCGCTCTGAGGAACATCAGATCCAGGAAGGA------CCACGTCCTGCTCAGCTCGATCGAGGAGCTCCGAAAGA-AGGAAAGGT-----TTTTGGTG----GAACAAAATAGTCTTCTTCAGAAGGAAAAGGCTGCATTGGATCC-ATC------CCTGCACGCCAAGGACAGC----------CCAGCTTCCTCTAC------TGCAGCA--------GAAGCAGCCG---TTCCCAACCTGAACATCTGTGCTG---GCGACTCCGACGAGCCAGGACCGCCGGCGGCGC----CACCCGGAACG----GCGACCGG--CGGTTTGCCGTGGTGGATGCTACGGCCCCC---GGCCGTCGGCCAGCGGCTAGAGGAGCA-CTGA----------------------------------------------------------------------------------------------------------
>LOC_Os03g54160(XM_015775547)_OsMADS14
------ATGGGGCGGGGCAAGGTGCAGCTGAAGCGGATCGAGAACAAGATCAACCGGCAGGTGACCTTCTCCAAGCGCAGGTCGGGGCTGCTCAAGAAGGCGAATGAGATCTCCGTGCTCTGCGACGCCGAGGTCGCGCTCATCATCTTCTCCACCAAGGGCAAGCTCTACGAGTACGCCACCG---ACTCATGTATGGACAAAATCCTTGAACGTTATGAGCGCTACTCCTATGCAGAAAAGGTCCTTATTTCAGCTGAATCTGACACTCAG---------------------------------------------------------------------------------------------------------------------GGCAACTGGTGCCACGAATATAGGAAACTGAAGGCTAAGGTTGAGACAATACAGAAATGTCAAAAGCACCTCATGGGAGAGGATCTTGAATCTTTGAATCTCAAAGAGCTGCAGCAGCTGGAGCAGCAGCTGGAAAATTCGTTGAAACATATCAGATCCAGAAAGAG------CCAACTAATGCTCGAGTCCATTAACGAGCTTCAACGGA-AGGAAAAGT-----CACTGCAG----GAGGAGAATAAGGTCCTACAGAAAGA-AAACCCTTGCTCCTTCCTACAGCTGGTGGA-----------GAAGCA---------GAAAGTCCAGAAGCAACAAGTGCAATG---------------------------GGACCAGACACAACCTCAAA-CAAGTTCCTCATCATCCTCCTTCATGATGAGG---GA--AGCCCTTCCAACAACTAATAT-CAGTAACT---------ACCCTGCAGCAGCTGG---------CGAAAGGATAGAGGATGTAG--CAGCAGG-------------------GCAGCCACAGC---------ATGTTCGCATTGGG---C---TGCCACCATGGATGCTGAGCCACATCAACGGCTAA------
>LOC_Os07g01820(XM_015789773)_OsMADS15
------ATGGGGCGGGGGAAGGTGCAGCTGAAGCGGATAGAGAACAAGATCAACAGGCAGGTGACGTTCTCCAAGAGGAGGAATGGATTGCTGAAGAAGGCGCACGAGATCTCCGTCCTCTGCGACGCCGAGGTCGCCGCCATCGTCTTCTCCCCCAAGGGCAAGCTCTACGAGTACGCCACTG---ACTCCAGGATGGACAAAATCCTTGAACGTTATGAGCGCTATTCATATGCTGAAAAGGCTCTTATTTCAGCTGAATCCGAGAGTGAGATAACTCTTCCCCAGTTGACAACATGCACTGCATCCAGAAGTACTCATGGTATTTGTTT------------------------------TCAGTACTGTTTGATGAGTAAAACTTTGGGAAATTGGTGCCATGAATACAGGAAACTTAAGGCAAAGATTGAGACCATACAAAAATGTCACAAACACCTCATGGGAGAGGATCTAGAATCCCTGAATCTCAAAGAACTCCAACAGCTAGAGCAGCAGCTGGAGAGTTCATTGAAGCACATAATATCAAGAAAGAG------CCACCTTATGCTTGAGTCCATTTCCGAGCTGCAGAAAA-AGGAGAGGT-----CACTGCAG----GAGGAGAACAAGGCTCTGCAGAAGGAACTGGTGGAGAGGCAGAAGAATGTGAGGGGC---------CAGCAGCA--------AGTAGG-GCAGTGGGACCAAACCCAGGTCCAGGCC------------CAGGCCCAAGCCCAACCCCAAGCCCAGA-CAAGCTCCT---CCTCCTCCTCCATGCTGAGG---GATCAGCAGGCACTTCTTCCACCACAAAATATCTG---CTACCCGCCGGTGATGATGGGCGAGAGAAATGATGCGGCGGCGGCGGCGG--CGGTGGC----------------GGCGCAGGGCCAGG------TGCAACTCCGCATCGGAGGTC---TTCCGCCATGGATGCTGAGCCACCTCAATGCTTAA------
>LOC_Os07g41370(XM_015791998)_OsMADS18
------ATGGGGAGAGGGCCGGTGCAGCTGCGGCGGATCGAGAACAAGATAAACAGGCAGGTGACCTTCTCCAAGCGGAGGAACGGGCTGCTGAAGAAGGCGCACGAGATCTCCGTGCTCTGTGACGCCGACGTCGCGCTCATCGTCTTCTCCACCAAGGGCAAGCTCTACGAGTTCTCCAGCC---ACTCCAGTATGGAAGGGATCCTTGAACGCTACCAGCGTTACTCGTTTGATGAAAGAGCCGTACTGGAGCCAAATACTGAGGACCAG---------------------------------------------------------------------------------------------------------------------GAAAACTGGGGTGATGAATATGGAATTTTGAAGTCCAAACTGGATGCACTTCAGAAGAGCCAAAGGCAACTCTTAGGTGAACAATTGGACACACTAACAATAAAAGAACTCCAGCAATTGGAACATCAACTGGAATATTCTCTGAAGCATATAAGATCAAAAAAGAA------TCAGCTTCTGTTTGAATCAATTTCTGAGCTTCAGAAGA-AGGAAAAGT-----CACTTAAA----AACCAGAATAATGTTCTGCAAAAGC---TCATGGAGACAGAAAAGGAGAAAAACAATGCTAT-----------------------------------------AATAAAC----------------------------ACTA---ACCGGGAGGAGC-AAAATGGAGCAACACCAAGCACATCATCACCA--------------ACACCAGTGACGGCTCCAGATCCC---ATCCCGACAACAAATAACAGTCAAAGCCAACCAAGAGGATCAGGGGAG------TCAGA-------------------AGCTCAACCGTCTCCGGCACAAGCAGGCAACAGCAAGC---TTCCGCCATGGATGCTCCGGACA---A-GTCACACATGA--
>LOC_Os12g31748(XM_015764379)_OsMADS20
------ATGGGGAGGGGGAAGGTGCAGGTGCGGCGGATCGAGAACGAGGTGAGCCGGCAGGTGACCTTCTCCAAGCGGCGGCCGGGGCTGCTCAAGAAGGCCCACGAGATCGCCGTCCTCTGCGACGTCGACGTCGCCGCCATCGTCTTCTCCGCCAAGGGCAACCTCTTCCACTACGCCTCCT---CCCACACCAC---------------------TATGGAGCGAATCCTT------------------------------------------------------------------------------------GAGAAGTATGACAGACATGAGTTATTATCTGAAGGAAATAATGTGATTGAAGAGTTCCCTGAG---CTGGAGGGAAGCATGAGCTATGACCACATCAAGCTGAGGGGCAGGATTGAAGCTCTAAAAAAGAGCCAAAGGAATCTTATGGGGCAGGAACTTGACTCGCTGACACTGCAAGATATCCAGCAGCTTGAGAACCAGATAGACACTTCTCTGAATAACATAAGATCAAGAAAGAA------CAATCTCTTGCTCAAGTCGATCGCCGAGCTCCGACAGA-AGGAAAAGT-----TGCTGATG----GAGAAAAACACTATTCTGGAGAAGAAAATTACTGAACTGGAGAC-ACTGC-ATACATGCATCAGGGCGTCACCCACTAAAGCTGCTGCTCCTCCTGCC-----TGCAATACT------GCTGATGCATTTGTTCCCAACCTCAACATCTGCTGCG---GCGATTCCGGCGAGCCGGAAACCGTGACGGCGC----CACTTGGCTGGACCAGCAGCAACAATGGCTTGCCATGGTGGATGCTCCAGTCATC----------ATCGAACGGCAAGAGCTAG----------------------------------------------------------------------------------------------------------------
>AT1G69120(NM_105581)_AP1
------ATGGGAAGGGGTAGGGTTCAATTGAAGAGGATAGAGAACAAGATCAATAGACAAGTGACATTCTCGAAAAGAAGAGCTGGTCTTTTGAAGAAAGCTCATGAGATCTCTGTTCTCTGTGATGCTGAAGTTGCTCTTGTTGTCTTCTCCCATAAGGGAAAACTCTTCGAATACTCCACTG---ATTCTTGTATGGAGAAGATACTTGAACGCTATGAGAGGTACTCTTACGCCGAAAGACAGCTTATTGCACCTGAGTCCGACGTCAATACA---------------------------------------------------------------------------------------------------------------------AACTGGTCGATGGAGTATAACAGGCTTAAGGCTAAGATTGAGCTTTTGGAGAGAAACCAGAGGCATTATCTTGGGGAAGACTTGCAAGCAATGAGCCCTAAAGAGCTTCAGAATCTGGAGCAGCAGCTTGACACTGCTCTTAAGCACATCCGCACTAGAAAAAA------CCAACTTATGTACGAGTCCATCAATGAGCTCCAAAAAA-AGGAGAAGG-----CCATACAG----GAGCAAAACAGCATGCTTTCTAAACAGATCAAGGAGAGGGAAAA---AATTCTTAGG-----------GCTCAA----------CAGGAGCAGTGGGA------TCAGCA-------------------------------GAACCAAGGCCACAAT-ATGCCTCCCCCTCTGCCACCGCAGCAGCACCAAATCCAGCATCCTTACATGCTCTCTCATCAGCCATCTC--------CTTTTCTCAACATGGGTGGTCTGTATCAAGAAGATGATCCTATGG--CAATGA--------------------GGAGGAATGATCTCGAACTGACTCTTGAACCCGTTTACAACTGCAACCTTGGCTGCTTCGCCGCATGA--------------
>AT5G60910(NM_125484)_FUL
------ATGGGAAGAGGTAGGGTTCAGCTGAAGAGGATAGAGAACAAGATCAATAGGCAAGTTACTTTCTCAAAGAGAAGGTCTGGTTTGCTCAAGAAAGCTCATGAGATCTCTGTTCTCTGCGATGCTGAGGTTGCTCTCATCGTCTTCTCTTCCAAAGGCAAACTCTTCGAATATTCCACCG---ACTCTTGCATGGAGAGGATACTTGAACGCTATGATCGCTATTTATATTCAGACAAACAACTTGTTGGCCGAGACGTTTCACAAAGTGAA---------------------------------------------------------------------------------------------------------------------AATTGGGTTCTAGAACATGCTAAGCTCAAGGCAAGAGTTGAGGTACTTGAGAAGAACAAAAGGAATTTTATGGGGGAAGATCTTGATTCGTTGAGCTTGAAGGAGCTCCAAAGCTTGGAGCATCAGCTCGATGCAGCTATCAAGAGCATTAGGTCAAGAAAGAA------CCAAGCTATGTTCGAATCCATATCTGCGCTCCAGAAGA-AGGATAAAG-----CCTTGCAA----GATCACAACAATTCGCTTCTCAAAAAGATTAAGGAGAGGGAGAA---G------AAA-----------ACGGGT----------CAGCAAGAAGG---------ACAATT-------------------------------AGTCCAATGCTCCAAC-T---CTTCTTCAGTTCTTCTGCCTCAATACT---------------GCGTAACCTC-CTCCAGAGATGGC--------TTTGTGGA-----GAGAGTTGGGGGAGAGAACGGTGGTGCATCGT--CGTTGAC-------------------GGAACCAAACTCTCTGCTTCCGGCTTGGATGTTACGTC--CTACCACTACGAACGAGTAG----------------------
>AT1G26310(NM_102395)_CAL
------ATGGGAAGGGGTAGGGTTGAATTGAAGAGGATAGAGAACAAGATCAATAGACAAGTGACATTCTCGAAAAGAAGAACTGGTCTTTTGAAGAAAGCTCAGGAGATCTCTGTTCTTTGTGATGCCGAGGTTTCCCTTATTGTCTTCTCCCATAAGGGCAAATTGTTCGAGTACTCCTCTG---AATCTTGCATGGAGAAGGTACTAGAACGCTACGAGAGGTATTCTTACGCCGAGAGACAGCTGATTGCACCTGACTCTCACGTTAATGCACA---------------------------------------------------------------------------------------------------------------GACGAACTGGTCAATGGAGTATAGCAGGCTTAAGGCCAAGATTGAGCTTTTGGAGAGAAACCAAAGGCATTATCTGGGAGAAGAGTTGGAACCAATGAGCCTCAAGGATCTCCAAAATCTGGAGCAGCAGCTTGAGACTGCTCTTAAGCACATTCGCTCCAGAAAAAA------TCAACTCATGAATGAGTCCCTCAACCACCTCCAAAGAA-AGGAGAAGG-----AGATACAG----GAGGAAAACAGCATGCTTACCAAACAGATAAAGGAGAGGGAAAA---CATCCTAAGG-----------ACAAAA----------CAAACCCAATGTGA------GCAGCT-------------------------------GAACCGCAGCGTCGAC-GATGTACCACAGCCACAACCATTTCAACACC----CC--CATCTTTACATGATCGCTCATCAGACTTCTC--------CTTTCCTAAATATGGGTGGTTTGTACCAAGAAGAAGACCAAACGG--CGATGA--------------------GGAGGAACAATCTGGATCTGACTCTTGAACCCATTTACAATT---ACCTTGGCTGTTACGCCGCTTGA--------------
>AT3G30260(NM_113925)_AGL79
------ATGGGAAGAGGAAGGGTTCAGCTACGGCGGATCGAGAATAAGATAAGGAGACAAGTGACATTTTCAAAGCGAAGGACCGGTTTGGTAAAGAAAGCTCAAGAGATCTCAGTGTTATGTGATGCTGAAGTTGCTTTGATTGTTTTCTCCCCCAAAGGCAAACTCTTTGAGTACTCTGCTG---GTTCCAGCATGGAGAGAATTCTTGATCGATATGAGAGGTCTGCCTACGCCGGTCAAGATATTCCTACACCAAATTTGGATTCACAGGGA---------------------------------------------------------------------------------------------------------------------GAGTGCTCAACAGAATGTTCAAAGCTCTTGAGGATGATTGATGTCCTGCAAAGAAGCCTGAGGCACTTAAGAGGAGAAGAGGTGGATGGTCTAAGTATCAGAGACCTTCAAGGTGTGGAGATGCAACTTGATACTGCCCTCAAGAAAACTCGCTCTAGAAAGAA------CCAGCTCATGGTAGAGTCCATAGCACAGCTTCAGAAAA-AGGAGAAGG-----AACTAAAA----GAACTGAAGAAACAGCTAACAAAGAAGGCTGGTGAAAGGGAAGA---C-TTTCAAAC-----------GCAAAA----------CCTCAGCCATG------------ACT-------------------------------TAGCCTCCTTGGCAAC-A-----CCGCCATTTGAATCACCCCATGAGC---------TTCGCCGGACAATATCTCCTC---CTCCTC--------CTCCTTTATCTTCGGGGGATACATCACAAAGGGATGGAGTTGGAG--AAGT-A--------------------GCTGCCGGAACCCTAATTCGAAGGACGAATGCAACGTTGCCT----CATTGGATGCCCCAGCTCACCGGAGAATAG------
>GRMZM2G553379(XM_008646042)_Zmzmm15
------ATGGGGCGCGGGAAGGTGCAGCTGAAGCGGATCGAGAACAAGATCAACCGCCAGGTGACCTTCTCCAAGCGCCGCTCGGGGCTGCTCAAGAAGGCGCACGAGATCTCCGTGCTCTGCGACGCCGAGGTCGCGCTCATCATCTTCTCCACCAAAGGGAAGCTCTACGAGTATTCCACCG---ATTCATGTATGGACAAAATTCTTGACCGGTACGAGCGCTACTCCTATGCAGAAAAGGTTCTTATTTCAGCAGAATCTGAAACTCAG---------------------------------------------------------------------------------------------------------------------GGCAATTGGTGCCACGAGTATAGAAAACTAAAGGCGAAGGTCGAGACAATACAAAAATGTCAAAAGCACCTCATGGGAGAGGATCTTGAAACGTTGAATCTCAAAGAGCTTCAGCAACTAGAGCAGCAGCTGGAGAGTTCACTGAAACATATCAGAACCAGGAAGAA------CCAACTTATGCTCGAGTCAATTTCGGAGCTCCAACGGA-AGGAGAAGT-----CGCTGCAG----GAGGAGAACAAGGTTCTGCAGAAGGAGAAAGCGTTGCTCCTGCCTGCAGCTCGCGGA-----------GAAGCA---------GAAAGCCCAGCGGAAGCAAGTGCAATG---------------------------GGGCCAAACCCAACAGCAGA-CCAGTTCGTCTTCCTCGTGCTTCGTGATAAGG---GA--AGCTGCCCCAACAACAAATAT-CAGCATTT---------TTCCTGTGGCAGCAGG---------CGGGAGGTTGGTGGAAGGTG--CAGCAGC-------------------GCAGCCACAG------------GCTCGCGTTGGA---C---TACCACCATGGATGCTTAG----------------------
>TraesCS5A02G391700_TaVRN1a
------ATGGGGCGGGGGAAGGTGCAGCTGAAGCGGATCGAGAACAAGATCAACCGGCAGGTGACCTTCTCCAAGCGCCGCTCGGGGCTTCTCAAGAAGGCGCACGAGATCTCCGTGCTCTGCGACGCCGAGGTCGGCCTCATCATCTTCTCCACCAAGGGAAAGCTCTACGAGTTCTCCACCG---AGTCATGTATGGACAAAATTCTTGAACGGTATGAGCGCTATTCTTATGCAGAAAAGGTTCTCGTTTCAAGTGAATCTGAAATTCAG---------------------------------------------------------------------------------------------------------------------GGAAACTGGTGTCACGAATATAGGAAACTGAAGGCGAAGGTTGAGACAATACAGAAATGTCAAAAGCATCTCATGGGAGAGGATCTTGAATCTTTGAATCTCAAGGAGTTGCAGCAACTGGAGCAGCAGCTGGAAAGCTCACTGAAACATATCAGATCCAGGAAGAA------CCAACTTATGCACGAATCCATTTCTGAGCTTCAGAAGA-AGG------------------------------AGAGGTCACTGCAGGAGGAGAATAAAGTTCTCCAGAA-GGAACTCGTGGA-----------GAAGCA---------GAAGGCCCATGCG------GCGCAGCA---------------------------AGATCAAACTCAGCCTCAAA-CCAGCTCTTCATCTTCTTCCTTCATGCTGAGG---GA--TGCTCCCCCTGCCGCAAATAC-CAGCATTC---------ATCCAGCGGCAACAGG---------CGAGAGGGCAGAGGA---TG--CGGCAGT-------------------GCAGCCGCAGG------CCCCACCCCGGACGGGG---C---TTCCACCGTGGATGGTGAGCCACATCAACGGGTGAN-----
>TraesCS5D02G401500_TaVRN1d
------ATGGGGCGCGGGAAGGTGCAGCTGAAGCGGATCGAGAACAAGATCAACCGGCAGGTGACCTTCTCCAAGCGCCGCTCGGGGCTGCTCAAGAAGGCGCACGAGATCTCCGTGCTCTGCGACGCCGAGGTCGGCCTCATCATCTTCTCCACCAAGGGAAAGCTCTACGAGTTCTCCACCG---AGTCATGTATGGACAAAATTCTTGAACGGTATGAGCGCTACTCTTATGCAGAAAAGGTTCTCGTTTCAAGTGAATCTGAAATTCAG---------------------------------------------------------------------------------------------------------------------GGAAACTGGTGTCACGAATATAGGAAACTGAAGGCGAAGGTTGAGACAATACAGAAATGTCAAAAGCATCTGATGGGAGAGGATCTTGAATCTTTGAATCTCAAGGAGTTGCAGCAACTGGAGCAGCAGCTGGAAAGCTCACTGAAACATATCAGATCCAGGAAGAA------CCAACTTATGCACGAATCCATTTCTGAGCTTCAGAAGA-AGGTAAGCTGCCAACCTTGCATACCTGAACCGGAGAGGTCACTGCAGGAGGAGAATAAAGTTCTCCAGAA-GGAACTCGTCGA-----------GAAGCA---------GAAGGCCCAGGCG------GCGCAACA---------------------------AGATCAGACTCAGCCTCAAA-CAAGCTCTTCTTCTTCTTCCTTCATGATGAGG---GA--TGCTCCCCCTGCCGCAGCTAC-CAGCATTC---------ATCCAGCGGCGGCAGG---------CGAGAGGGCAGGGGA---TG--CGGCAGT-------------------GCAGCCGCAGG------CCCCACCCCGGACGGGG---C---TTCCACTGTGGATGGTGAGCCACATCAACGGCTGAN-----
>TraesCS5B02G396600_TaVRN1b
------ATGGGGCGCGGGAAGGTGCAGCTGAAGCGGATCGAGAACAAGATCAACCGGCAGGTGACCTTCTCCAAGCGCCGCTCGGGGCTGCTCAAGAAGGCGCACGAGATCTCCGTGCTCTGCGACGCCGAGGTCGGCCTCATCATCTTCTCCACCAAGGGAAAGCTCTACGAGTTCTCCACCG---AGTCATGTATGGACAAAATTCTTGAACGGTATGAGCGCTACTCTTATGCAGAAAAGGTTCTCGTTTCAAGTGAATCTGAAATTCAG---------------------------------------------------------------------------------------------------------------------GGAAACTGGTGTCACGAATATAGGAAACTGAAGGCGAAGGTTGAGACAATACAGAAATGTCAAAAGCATCTGATGGGAGAGGATCTTGAATCTTTGAATCTCAAGGAGTTGCAGCAACTGGAGCAGCAGCTGGAAAGCTCACTGAAACATATCAGATCCAGGAAGAA------CCAACTTATGCACGAATCCATTTCTGAGCTTCAGAAGA-AGGAGAGGT-----CACTGCAG----GAGGAGAATAAAGTTCTCCAGAAGGAAATCCCTGTCCCTTCCCC-ACAGCTCGTCGA-----------GAAGCA---------GAAGGCCCAGGCG------GCGCAACA---------------------------AGATCAGACTCAGCCTCAAA-CAAGCTCTTCTTCTTCTTCCTTCATGATGAGG---GA--TGCTCCCCCTGCCGCAACTAC-CAGCATTC---------ATCCAGCGGCATCAGG---------AGAGAGGGCAGAGGA---TG--CGGCAGT-------------------GCAGCCGCAGG------CCCCACCCCGGACGGGG---C---TTCCACTGTGGATGGTTAGCCACATCAACGGCTGAN-----
>TraesCS2B02G281000_TaFul2b
------ATGGGTCGCGGCAAGGTGCAGCTGAAGCGGATAGAGAACAAGATAAATCGGCAGGTGACCTTCTCCAAGCGCCGCAACGGGCTCCTGAAGAAGGCGCACGAGATCTCCGTCCTCTGTGACGCGGAGGTCGCCGTCATCGTCTTCTCCCCCAAAGGCAAGCTCTATGAGTACGCCACCG---ACTCCAGCATGGACAAAATTCTTGAACGTTATGAACGCTACTCTTATGCTGAAAAGGCTCTTATTTCAGCTGAATCTGAAAGTGAG---------------------------------------------------------------------------------------------------------------------GGAAATTGGTGCCACGAATACAGGAAACTTAAGGCGAAGATTGAGACCATACAAAAATGTCACAAGCACCTCATGGGAGAGGATCTGGATTCTCTGAATCTCAAAGAACTCCAACAACTGGAGCAGCAGCTGGAGAGTTCATTGAAGCACATCAGATCGAGAAAGAG------CCATCTTATGATGGAGTCCATTTCTGAGCTACAGAAGA-AGGAGAGGT-----CACTGCAG----GAGGAGAACAAGGCCCTACAGAAGGAACTGGTGGAGAGGCAGAAGGCGGCGGCCAGCAGGCAGCAGCAGCAGCAGCAACAACAACAAATGCAGTGGGAGCAC---CAAGCCCAGACC---ACCCATACCCATACCCAAAACCAACCCCAAGCCCAGA-CCAGCTCATCATCTTCCAGTTTCATGATGAGG---GATCAGCAGGCCCATGCCCCTCAACAGAACGTTTGTAGCTACCCGCCAGTGACGATGGG---------TGGGGAGGCGGCAGCGGCGG--CAGCAGC-------------GCCGGGACAG---CAGG------CTCAGCTTCGCATTGGAGGCC---TGCCTCCATGGATGCTGAGCCACCTCAACGCTTGAN-----
>TraesCS2D02G262700_TaFul2d
------ATGGGTCGCGGCAAGGTGCAGCTGAAGCGGATAGAGAACAAGATAAATCGGCAGGTGACCTTCTCCAAGCGCCGCAACGGGCTCCTGAAGAAGGCGCACGAGATCTCCGTCCTCTGTGACGCGGAGGTCGCCGTCATCGTCTTCTCCCCCAAAGGCAAGCTCTATGAGTACGCCACCG---ACTCCAGCATGGACAAAATTCTTGAACGTTATGAGCGCTACTCTTATGCTGAAAAGGCTCTTATTTCAGCTGAATCTGAAAGTGAG---------------------------------------------------------------------------------------------------------------------GGAAATTGGTGCCACGAATACAGGAAACTTAAGGCGAAGATTGAGACCATACAAAAATGTCACAAGCACCTCATGGGAGAGGATCTGGATTCTCTGAATCTCAAAGAACTCCAACAACTGGAGCAGCAGCTGGAGAGTTCACTGAAGCACATCAGATCGAGAAAGAG------CCATCTTATGATGGAGTCCATTTCTGAGCTACAGAAGA-AGGAGAGGT-----CACTGCAG----GAGGAGAACAAGGCCCTACAGAAGGAACTGGTGGAGAGGCAGAAGGCGGCGGCCAGCAGGCAGCAGCAGCAGCAACAACAACAACAGATGCAGTGGGAGCAC---CAAACCCAGACC------------CATACCCAAAACCAACCCCAAGCCCAGA-CCAGCTCATCATCTTCCAGTTTCATGATGAGG---GATCAGCAGGCCCATGCCCCTCAACAGAACATTTG---CTACCCGCCAGTGACGATGGG---------TGGGGAGGCGGCAGCGGCGG--CAGCAGCAGC----------GCCGGGGCAG---CAGG------CTCAGCTTCGCATTGGAGGCC---TGCCTCCATGGATGCTTAGCCACCTCAACGCTTGAN-----
>TraesCS2A02G261200__TaFul2a
------ATGGGTCGCGGCAAGGTGCAGCTGAAGCGGATAGAGAACAAGATAAATCGGCAGGTGACCTTCTCCAAGCGCCGCAACGGGCTCCTGAAGAAGGCGCACGAGATCTCCGTCCTCTGTGACGCGGAGGTCGCCGTCATCGTCTTCTCCCCCAAAGGCAAGCTCTATGAGTACGCCACCG---ACTCCAGCATGGACAAAATTCTTGAACGTTATGAGCGCTACTCTTATGCTGAAAAGGCTCTTATTTCAGCTGAATCTGAAAGTGAG---------------------------------------------------------------------------------------------------------------------GGAAATTGGTGCCACGAATACAGGAAACTTAAGGCGAAGATTGAGACCATACAAAAATGTCACAAGCACCTCATGGGAGAGGATCTGGATTCTCTGAATCTCAAAGAACTCCAACAGCTGGAGCAGCAGCTGGAGAGTTCATTGAAGCACATCCGATCGAGAAAGAG------CCATCTTATGATGGAGTCCATTTCTGAGCTACAGAAGA-AGGAGAGGT-----CACTGCAG----GAGGAGAACAAGGCCCTACAGAAGGAACTGGTGGAGAGGCAGAAGGCGGCGGCCAGCAGGCAGCAGCAGCAGCA---ACAACAACAAATGCAGTGGGAGCAC---CAAGCCCAGACCCAAACCCATGCCCATACCCAAAACCAACCTCAAGCCCAGA-CCAGCTCATCATCTTCCAGTTTCATGATGAGG---GATCAGCAGGCCCATGCCCCTCAACAGAACATTTGCAGCTACCCGCCGGTGACGATGGG---------TGGGGAGGCAGCAGCGGCGG--CAGCAGC-------------GCCGGGGCAG---CAGG------CTCAGCTTCGTATTGGAGGGC---TGCCTCCATGGATGCTGAGCCACCTCAACGCTTGAN-----
>TraesCS2A02G174300_TaFul3a
------ATGGGGCGCGGGCCGGTGCAGCTGCGGCGGATCGAGAACAAGATAAACCGGCAGGTGACCTTCTCCAAGCGCCGCAGCGGGTTGCTGAAGAAGGCGCACGAGATCTCCGTGCTCTGCGACGCCGAGGTCGCGCTCATCGTCTTCTCCACCAAGGGCAAGCTATACGAGTACTCCAGCCAGGACAGTAGCATGGATGTGATTCTTGAACGTTACCAACGTTACTCATTTGAAGAAAGAGCTGTACTGGATCCAAGTATTGGAAACCAG---------------------------------------------------------------------------------------------------------------------GCAAACTGGGGAGATGAATATGGAAGTTTGAAGATAAAACTCGATGCACTCCAGAAGAGTCAAAGGCAACTCTTGGGTGAACAATTGGACCCACTCACCACAAAAGAACTCCAACAGTTGGAACAACAGCTTGATAGTTCTTTGAAGCACATAAGGTCAAGAAAGAA------TCAACTTCTCTTTGAGTCTATATCTGAGCTTCAAAAGA-AGGAGAAGT-----CATTAAAA----GATCAGAATGGTGTCCTGCAGAAGCACCTCGTAGAGACAGAAAAGGAGAAAAATAACGTTTTG-----TCAAATATTCATCACCAAGAGCAGTTGAATGGAGCAACAAAT----------------------------ATTCATCACCAGGAGCAGC-TGAATGGAGCAACAACAAGCTCACCGTCACCT--------------ACACCAGCGACAGCCCAAGATTCC---ATGGCACCTCCAAATATTGGGCCATATCAATCTAGAGAATCAGGAGGGGGGAATCCAGA-------------------ACCTCAGCCGTCTCCAGCACAAGCAAACAACAGCAATC---TACCAGCGTGGATGCTCCGCACCGTCA-GCAACAGATGAN-
>TraesCS2B02G200800_TaFul3b
------ATGGGGCGCGGGCCGGTGCAGCTGCGGCGGATCGAGAACAAGATAAACCGGCAGGTGACCTTCTCCAAGCGCCGCAGCGGGCTGCTCAAGAAGGCGCACGAGATCTCCGTGCTCTGCGACGCCGAGGTCGCGCTCATCGTCTTCTCCACCAAGGGCAAGCTATACGAGTACTCCAGCCAGGACAGTAGCATGGATGTGATTCTTGAACGTTACCAACGTTACTCATTTGAAGAAAGAGCTGTACTGGATCCAAGTATTGGAAACCAG---------------------------------------------------------------------------------------------------------------------GCAAACTGGGGAGATGAATATGGAAGTTTGAAGATAAAACTCGATGCACTCCAGAAGAGTCAAAGGCAACTCTTGGGTGAACAATTGGACCCACTCACCACAAAAGAACTCCAACAGTTGGAACAACAGCTTGATAGTTCTTTGAAGCACATAAGGTCAAGAAAGAA------TCA-CTTCTCTTTGAGTCTATATCTGAGCTTCAAAAGA-AGGAGAAGT-----CATTAAAA----GATCAGAATGGCGTCCTGCAGAAGCACCTCGTAGAGACAGAAAAGGAGAAAAATAACGTTTTG-----TCAAATATTCATCACCAAGAGCAGTTGAATGGAGCAACAAAT----------------------------ATCAATCACCAGGAGCAGC-TGAATGGAGCAACAACAAGCTCACCGTCACCT--------------ACACCAGCGACAGCCCAAGATTCC---ATGGCGACTCCAAATATTGGGCCATATCAATCTAGAGAATCAGGAGGGGGGAATCCAGA-------------------ACCTCAGCCGTCTCCAGCACAAGCAAACAACAGCAATC---TACCACCGTGGATGCTCTCCACCATCA-GCAACAGATGAN-
>TraesCS2D02G181400_TaFul3d
------ATGGGGCGCGGGCCGGTGCAGCTGCGGCGGATCGAGAACAAGATAAACCGGCAGGTGACCTTCTCCAAGCGCCGCAGCGGGCTGCTCAAGAAGGCACACGAGATCTCCGTGCTCTGCGACGCCGAGGTCGCGCTCATCGTCTTCTCCACCAAGGGGAAGCTATACGAGTACTCCAGCCAGGACAGTAGCATGGATGTGATTCTTGAACGTTACCAACGTTACTCATTTGAAGAAAGAGCTGTACTGGATCCAAGTATTGGAAACCAG---------------------------------------------------------------------------------------------------------------------GCAAACTGGGGAGATGAATATGGAAGTTTGAAGATAAAACTCGATGCACTCCAGAAGAGTCAAAGGCAACTCTTGGGTGAACAATTGGACCCACTCACCACAAAAGAACTCCAACAGTTGGAACAACAGCTTGATAGTTCTTTGAAGCACATAAGGTCAAGAAAGAA------TCAACTTCTCTTTGAGTCTATATCTGAGCTTCAAAAGA-AGGAGAAGT-----CATTAAAA----GATCAGAATGGCGTCCTGCAGAAGCACCTCGTAGAGACAGAAAAGGAGAAAAATAACGTTTTG-----TCAAATATTCATCACCAAGAGCAGTTGAATGGAGCAACAAAT----------------------------ATTCATCACCAGGAGCAGC-TGAATGGAGCAACAACAAGCTCACCGTCACCT--------------ACACCAGCGACAGCCCAAGATTCC---ATGGCGACTCCAAATATTGGGCCATATCAATCTAGAGAATCAGGAGGGGGGAATCCAGA-------------------ACCTCAGCCGTCTCCAGCACAAGCAAACAACAGCAATC---TACCACCGTGGATGCTCTCCACCATCA-GCAACAGATGANN
>GRMZM2G032339(XM_035960963)_Zmmads4
------ATGGGGCGCGGGAAGGTGCAGCTGAAGCGGATCGAGAACAAGATCAACCGCCAGGTGACATTCTCCAAGCGCCGCTCGGGGCTACTCAAGAAGGCGCACGAGATCTCCGTGCTCTGCGACGCCGAGGTCGCGCTCATCATCTTCTCCACCAAGGGCAAGCTCTACGAGTACTCTACCG---ATTCATGTATGGACAAAATTCTTGAACGGTATGAGCGCTACTCCTATGCAGAAAAGGTTCTCATTTCCGCAGAATATGAAACTCAG---------------------------------------------------------------------------------------------------------------------GGCAATTGGTGCCATGAATATAGAAAACTAAAGGCGAAGGTCGAGACAATACAGAAATGTCAAAAGCACCTCATGGGAGAGGATCTTGAAACTTTGAATCTCAAAGAGCTTCAGCAACTAGAGCAGCAGCTGGAGAGTTCACTGAAACATATCAGAACAAGGAAGAG------CCAGCTTATGGTCGAGTCAATTTCAGCGCTCCAACGGA-AGGAGAAGT-----CACTGCAG----GAGGAGAACAAGGTTCTGCAGAAGGAGAAAGCGTTACTCCTGCATGCAGCTCGCGGA-----------GAAGCA---------GAAAGACCAGCGGCAGCAAGTGCAACG---------------------------GGACCAAACTCAACAGCAGA-CCAGTTCGTCTTCCACGTCCTTCATGTTAAGG---GA--AGCTGCCCCAACAACAAATGT-CAGCATCT---------TCCCTGTGGCAGCAGG---------CGGGAGGGTGGTGGAAGGGG--CAGCAGC-------------------GCAGCCGCAG------------GCTCGCGTTGGA---C---TGCCACCATGGATGCTTAG----------------------
>GRMZM2G148693(NM_001111863)_Zmzap1
------ATGGGGCGCGGCAAGGTACAGCTGAAGCGGATAGAGAACAAGATAAACCGGCAGGTGACCTTCTCCAAGCGCCGGAACGGCCTGCTCAAGAAGGCGCACGAGATCTCCGTCCTCTGCGATGCCGAGGTCGCCGTCATCGTCTTCTCCCCCAAGGGCAAGCTCTACGAGTACGCCACCG---ACTCCCGCATGGACAAAATTCTTGAACGCTATGAGCGATATTCCTATGCTGAAAAGGCTCTTATTTCAGCTGAATCTGAAAGTGAGTCATCAAAATTTGAAGTTAAATGTCTTCCACTTTCTGTGATAACTATAACTCTTTATGAGACTGCTAATATAAGTCGTCCTCAAAATAATTGGCTATGTCCACTGGCTCCATGTATGGGAAATTGGTGCCACGAATACAGGAAACTGAAGGCCAAAATTGAGACCATACAAAAATGCCACAAGCACCTGATGGGAGAGGATCTAGAGTCTTTGAATCCCAAAGAGCTCCAGCAACTAGAGCAGCAGCTGGAGAGCTCACTGAAGCACATCAGATCAAGGAAGAG------CCACCTTATGGCCGAGTCTATTTCTGAGCTACAGAAGA-AGGAGAGGT-----CACTGCAG----GAGGAGAACAAGGCTCTGCAGAAGGAACTTGCGGAGAGGCAGAAGGCCGTCGCGAGC---------CGGCAGCA---------GCAGGTGCAGTGGGACCAG---CAGAC------------------------------ACATGCCCAGGCCCAGA-CAAGCTCATCATCGTCCTCCTTCATGATGAGGCAGGATCAGCAGGGATTGCCGCCTCCACACAACATCTG---CTTCCCGCCGTTGACAATGGGAGATAGAGGTGAAGAGCTGGCTGCGGCGGCGCAGCAGCAGC------CACTGCCGGGGCAGGCGCAAC------CGCAGCTCCGCATCGCAGGTC---TGCCACCATGGATGCTGAGCCACCTCAATGCATAA------
>GRMZM2G072582(NM_001111457)_Zmmads3
------ATGGGGCGCGGCAAGGTGCAGCTGAAGCGGATAGAGAACAAGATAAACCGGCAGGTGACCTTCTCCAAGCGCCGGAACGGGCTGCTGAAGAAGGCGCACGAGATCTCCGTCCTCTGCGACGCCGAGGTCGCCGTCATCGTCTTCTCCCCCAAGGGCAAGCTCTACGAGTACGCCTCCG---ACTCCCGCATGGACAAAATTCTAGAACGTTATGAGCGATATTCCTATGCTGAAAAGGCTCTTATTTCAGCTGAATCTGAAAGTGAG---------------------------------------------------------------------------------------------------------------------GGAAATTGGTGCCACGAATACAGGAAACTGAAGGCCAAAATTGAGACCATACAAAGATGCCACAAGCACCTGATGGGAGAGGATCTGGAGTCTTTGAATCCAAAAGAGCTCCAACAACTAGAGCAGCAGCTGGAGAGCTCACTGAAGCACATCAGATCAAGAAAGAG------CCACCTTATGGCCGAGTCAATTTCTGAGCTTCAGAAGA-AGGAGAGGT-----CACTGCAG----GAGGAGAACAAGGCTCTACAGAAGGAACTTTCAGAGAGGCAGAAGGCGGTCGCTAGCCGGCAGCAGCAGCAGCA---------GCAGGTGCAGTGGGACCAG---CAGAC------------------------------ACAGGTCCAGGTCCAGA-CAAGCTCATCGTCTTCTTCCTTCATGATGAGGCAGGATCAACAGGGACTGCCACCTCCACAAAACATCTG---CTTCCCGCCGTTGAGCATCGGAGAGAGAGGCGAAGAGGTGGCTGCGGCGGCGCAGCAGCAGCTGCCTCCTCCTCCGGGGCAGGCGCAAC------CACAGCTCCGCATCGCAGGTC---TGCCGCCATGGATGCTGAGCCACCTCAACGCATAA------
>GRMZM2G147716(XM_020540718)_Zmmads67
------ATGGGGCGGGGGCCGGTGCAGCTGCGCCGGATCGAGAACAAGATCAACCGCCAGGTGACCTTCTCCAAGCGCCGGAACGGGCTGCTGAAGAAGGCCCACGAGATCTCCGTGCTCTGCGACGCAGAGGTCGCGCTCATCGTCTTCTCCACTAAGGGGAAGCTCTACGAGTACTCTAGCC---ATTCCAGCATGGAAGGCATTCTTGAGCGTTACCAGCGTTACTCATTTGAAGAAAGGGCAGTACTTAACCCAAGTATTGAAGACCAG---------------------------------------------------------------------------------------------------------------------GCAAATTGGGGAGATGAATATGTCCGGTTAAAATCCAAACTTGATGCACTTCAGAAGAGTCAAAGGCAGCTGTTAGGAGAACAATTGAGTTCACTGACCATAAAAGAACTCCAGCAACTGGAGCAACAACTGGACAGTTCTTTGAAGCATATTAGGTCAAGAAAGAA------TCAGCTCATGTTCGATTCAATTTCCGCGCTTCAGAAAA-AGGAGAAAG-----CACTTACA----GATCAAAACGGTGTCCTGCAAAAGT---TCATGGAGGCAGAGAAGGAGAAAAACAAGGCTTT-----------------------------------------GATGAAC----------------------------GCGCAGCTCCGGGAGCAGC-AAAATGGAGCATCAACAAGCTCCCCATCACTT--------------TCACCACCAATAGTTCCAGATTCC---ATGCCAACTCTAAATATAGGGCCATGTCAACATAGAGGGGCAGCAGAATCTGAGTCTGA-------------------ACCGTCTCCTGCTCCTGCACAAGCAAACAGGGGCAACC---TGCCACCATGGATGCTCCGCACTGTCAAGTAA---------
>GRMZM2G137510(XM_008663846)_Zmmads34
ATGGGGCGCGGGCGCGGCAAGGTGGAGGTGCGTCGCATCGAGAACAGCGTGAGCCGGCAGGTGACCTTCTCGAAGCGGCGGCGCGGGCTGGCGAAGAAGGCGCGGGAGCTGGCCGTGCTCTGCGACGCCGACGTCGCGCTGCTCGTCTTCTCCGACAAGGGCAGGCTCCACGACTTCGCCGCGC---ACGGCAG------------------------CATGGAGCGAATCCTT------------------------------------------------------------------------------------GGCCGATACGAGAGGTACTTGCTATGTGAAGATAGGGACGATGTAACCCAAGACTACCCTGAAGAATCGCAGGGGAACATGAGCTATGACCACATCAAGTTGAGGTCCAAACTCGAAGCTATAAAGAAGAGCCAAAGGAATCTCATGGGGGAGCAGCTCGAGTCCCTGACGTTCAGAGAGGTACAGCAGCTTGAGCACCGGATAGACAGCGCTCTGAGGAACGTCAGATCCAGGAAGAGGTGGCGCAGTAACAGGAAGTTCTGTACTTTTGGATCCCACCTTGCAGGAAACTT-----TTCTGATG----GAACAAAATGGCATTCTAGAGAAGGAGAAGGCTGCAGTGGGGGC-ATCATCATCCCTGCACACCACCACCAGCACC----GCAGCAGCTTCTTCCAC------GGCAGCG--------GCGGCGGCGGCCCTTCCAAACCTGAACATCTGTCCCG---ACGACTCCGACGAGCCAGGAATGGCGGCGGCG--------------------GCGGGGAT--CAGGTTGCCGTGGTGGATGCTCCAGCCATC---TGCCGTCAGCCAACGGCAGGAACAGCA-CTGAACTGCTTGTCTTCTCAGATGATCCACGCTGCTTGTTCCAGCTCGATTCTAGTTTCTATTAGAACTCGATTCAGCTAA-----------------------------
>SORBI_3001G086500(XM_021464740)_SbFul1
------ATGGGGCGCGGGAAGGTGCAGCTGAAGCGGATCGAGAACAAGATCAACCGCCAGGTGACCTTCTCCAAGCGCCGCTCGGGGCTGCTCAAGAAGGCGCACGAGATCTCCGTGCTCTGCGATGCCGAGGTCGCGCTTATCATCTTCTCCACCAAGGGCAAGCTCTACGAGTACTCCACCG---ATTCATGTATGGACAAAATTCTTGAACGGTATGAGCGTTACTCCTATGCAGAAAAGGTTCTCATTTCAGCAGAATCTGAAACTCAG---------------------------------------------------------------------------------------------------------------------GGCAACTGGTGCCACGAATATAGAAAACTAAAGGCGAAGGTCGAGACAATACAGAAATGTCAAAAGCACCTCATGGGAGAGGATCTTGAAACTTTGAATCTCAAAGAGCTTCAGCAACTAGAGCAGCAGCTGGAGAGTTCACTGAAACATATCAGAACCAGGAAGAG------CCAGCTTATGCTCGAGTCAATTTCAGAGCTCCAACGGA-AGGAGAAGT-----CTCTACAG----GAGGAGAACAAGGTTCTGCAGAAGGA----------------------GCTCGCGGA-----------GAAGCA---------GAAAGCCCAGCGGCAGCAAGTGCAGCG---------------------------GGACCAAACTCAACAGCAGA-CCAGTTCGTCTTCCTCGTCCTTCATGATAAGG---GA--AGCTGCCCCAACAACAAATAT-CAGCATCT---------TCCCTGTGGCAGCAGG---------CGGGAGAGTGGTGGAAGCTG--CAGCAGC-------------------GCCGCCGCAG------------GCTCGCGTTGGA---C---TGCCACCCTGGATGCTTAGCCACCTAAGCGGCTGA------
>SORBI_3002G010100(XM_002459187)_SbFul2
------ATGGGGCGCGGCAAGGTGCAGCTCAAGCGGATAGAGAACAAGATAAACCGGCAGGTGACCTTCTCCAAGCGCCGCAACGGGCTGCTCAAGAAGGCGCACGAGATCTCCGTCCTCTGCGACGCCGAGGTCGCCGTCATCGTCTTCTCCCCCAAGGGCAAGCTCTATGAGTACGCCACCG---ACTCCCGCATGGACAAAATTCTCGAACGTTATGAGCGATATTCCTATGCTGAAAAGGCTCTTATTTCAGCTGAATCTGAAAGTGAG---------------------------------------------------------------------------------------------------------------------GGAAACTGGTGCCACGAATACAGGAAACTGAAGGCCAAAATTGAGACCATTCAAAAATGCCACAAGCACCTGATGGGAGAGGATCTAGAGTCTTTGAATCCCAAAGAGCTCCAACAACTAGAGCAGCAGCTGGAGAGCTCACTGAAGCACATCAGATCAAGAAAGAG------CCACCTTATGGCTGAGTCTATTTCTGAACTACAGAAGA-AGGAGAGGT-----CACTGCAG----GAGGAGAACAAGGCTCTACAGAAGGAACTTGCGGAGAGGCAGAAGGCGGCCGCGAGCAGG------CAGCAGCA---------GCAGGTGCAGTGGGACCAG---CAGAC------------------------------ACAGACCCAGGCCCAGA-CAAGCTCATCATCGTCCTCCTTCATGATGAGGCAGGATCAGCAGGGTCTGCCGCCTCCACAAAACATATG---CTTCCCGCCGCTGATAATCGGAGAGAGAGGTGAAGAGGTGGCTGCGGCGGCGCAGCAGCAGCAGC---CACCACCAGGGCAGGCGCAGCAGCAAGCGCAGCTCCGCATCGCAGGTC---TGCCGCCATGGATGCTGAGCCACCTCAATGCATAA------
>SORBI_3002G368700(XM_002460944)_SbFul3
------ATGGGGCGCGGACCGGTGCAGCTGCGCCGGATCGAGAACAAGATCAACCGCCAGGTGACCTTCTCCAAGCGCCGGAACGGGCTGCTGAAGAAGGCCCACGAGATCTCCGTTCTCTGCGATGCGGAGGTCGCGCTCATCGTCTTCTCCACTAAGGGGAAGCTCTACGAGTACTCTAGCC---ATTCCAGCATGGAAGGCATTCTTGAGCGTTACCAGCGTTACTCATTTGAAGAAAGAGCAGTACTTGACCCAACTATTGAAGACCAG---------------------------------------------------------------------------------------------------------------------GCAAATTGGGGAGATGAATATGTCCGGTTAAAATCCAAACTTGATGCACTTCAGAAGAGTCAAAGGCAACTGTTAGGAGAACAATTGGATTCACTAACCATAAAAGAACTCCAGCAACTGGAGCAACAATTGGACAGTTCTTTGAAGCATATTAGGTCAAGAAAGAA------TCAGCTCATGTTCGATTCAATTTCCGAGCTTCAGAAAA-AGGAGAAAG-----CACTTACA----GACCAAAATGGTGTCCTGCAAAAGC---TCATGGAGGCAGAGAAGGAGAAAAACAATGCTTT-----------------------------------------AATGAAC----------------------------GCACACCTCCGGGAGCAGC-CAAATGGAGCATCAACAAGCTCCCCATCACTG--------------TCACCACCAGTAGTTCCAGATTCC---ATGCCAACTCTAAATATTGGGCCATGTCAACCTAGAGGAGCAGGAAAATCTGAGCCTGG-------------------TCCGTCTCCTGCTCCTGCACAAGCAAACAGCGGCAACC---TGCCACCATGGATGCTCCGCACTGTCA-GTAACAGGTGA--
>SORBI_3008G103500(XM_021446656)_SbFul4
------------------------------------------------------------------------------------------------------------------------------------------------------------------------------------------------------------------------------------------------------------------------------------------------------------------------------------------------------------------------------------------------------------ATGAGCTATGACCACGTCAAGATGAGGTCCAAACTTGAAGCTCTACAGAAGAGCCAAAGGAATCTCATGGGGGAGCAACTTGAGTCCCTGACATTCAGAGAGGTACAGCAGCTTGAGCACCAGATAGACAGCGCTCTGAGGAACATCAGATCGAGGAAGGA------CCACATCTTGCTGAACTCGATCGAGGAGCTCCAAAACA-AGGAAACAT-----TTCTGATG----GAACAAAATAGCATTCTAGAGAAGGAGAAGGCTGCACTGGGGGC-ATCAT---CCCTGCACACCACCAACACC----------GCAGATTCCTCTAC------AGCAGTA--------GCAACAGCTGCCCTTCCAAACCTCAACATCTGTCCCGGCGACGACTCCGATGAGCCAGGAAGGGCGGCGGCGC----CACCGCCACCGGG-AGCGGCGAT--CAGCTTGCCGTGGTGGATGCTCCAGCCACCACCTGCCGTCAGCCAACGGCAAGAGCAGGAGCAGCACTGA-----------------------------------------------------------------------------------------------------
