# Supplementary material for: The SvFUL2 transcription factor is required for inflorescence determinacy and timely flowering in Setaria viridis
Source: Plant Physiol. 2021 Apr 19;187(3):1202–20. doi: 10.1093/plphys/kiab169 (PMC8566296; doi:10.1093/plphys/kiab169)
Supplement: kiab169_Supplementary_Data [file kiab169_supplementary_data.zip › pp.01532.2020-s05.xlsx]

## Sheet: stage1_DEGs
Supplemental Data Set S4. Differentially expressed genes with annotation at three developmental stages determined by DESeq2. Differentially expressed genes with annotation in stage 2 and 3 are presented in sheet 2 and sheet 3, respectively. A gene is called as significant for differential expression if the padj< 0.05 after multiple testing correction of the p-vlaue based on Wald test. Associated …
aPrimary transcripts annotated in the Setaria viridis Sviridis_500_v2.1
Transcript_IDa	baseMean	log2FoldChange	lfcSE	stat	pvalue	padj	pacId	locusName	peptideName	Pfam	Panther	KOG	ec	KO	GO	Best.hit.arabi.name	arabi.symbol	arabi.defline	Best.hit.rice.name	rice.symbol	rice.defline
Sevir.8G149900.1	18.7078	-8.46382	1.42797	-5.92716	3.08e-09	3.96e-06	40636427	Sevir.8G149900	Sevir.8G149900.1.p	PF08541,PF00195	PTHR11877,PTHR11877:SF27		2.3.1.74	K00660	GO:0016747,GO:0008610	AT5G13930.1	ATCHS,CHS,TT4	Chalcone and stilbene synthase family protein	LOC_Os11g32650.1	NA	chalcone synthase, putative, expressed
Sevir.8G005600.1	9.48581	-7.28137	1.62768	-4.47347	7.7e-06	0.00171139	40639417	Sevir.8G005600	Sevir.8G005600.1.p	PF01554	PTHR11206,PTHR11206:SF102	KOG1347		K03327	GO:0055085,GO:0016020,GO:0015297,GO:0015238,GO:0006855	AT1G33110.1		MATE efflux family protein	LOC_Os11g03240.1	NA	MATE efflux family protein, putative, expressed
Sevir.2G114700.1	13.6583	-7.16017	1.34947	-5.30591	1.12e-07	7.2e-05	40627873	Sevir.2G114700	Sevir.2G114700.1.p	PF01643	PTHR31727,PTHR31727:SF4		3.1.2.14	K10781	GO:0016790,GO:0006633	AT1G08510.1	FATB	fatty acyl-ACP thioesterases B	LOC_Os11g43820.1	NA	myristoyl-acyl carrier protein thioesterase, chloroplast precursor, putative, expressed
Sevir.5G371400.1	11.9382	-7.06012	1.61339	-4.37594	1.21e-05	0.00245284	40634820	Sevir.5G371400	Sevir.5G371400.1.p	PF07731,PF00394,PF07732	PTHR11709,PTHR11709:SF22		1.10.3.2	K05909	GO:0055114,GO:0016491,GO:0005507	AT5G05390.1	LAC12	laccase 12	LOC_Os01g61160.1	NA	laccase precursor protein, putative, expressed
Sevir.2G159900.1	6.23136	-6.91227	1.73253	-3.9897	6.62e-05	0.00884417	40626110	Sevir.2G159900	Sevir.2G159900.1.p	PF02469	PTHR32382,PTHR32382:SF4					AT4G12730.1	FLA2	FASCICLIN-like arabinogalactan 2	LOC_Os09g07350.1	NA	fasciclin-like arabinogalactan protein 8 precursor, putative, expressed
Sevir.5G378200.1	10.2408	-6.79276	1.43526	-4.73279	2.21e-06	0.000692117	40634514	Sevir.5G378200	Sevir.5G378200.1.p	PF00005,PF01061	PTHR19241,PTHR19241:SF241				GO:0016887,GO:0005524,GO:0016020	AT3G55090.1		ABC-2 type transporter family protein	LOC_Os01g61940.1	NA	white-brown complex homolog protein, putative, expressed
Sevir.7G029400.1	22.0575	-6.68862	1.36043	-4.91654	8.81e-07	0.000328585	40643269	Sevir.7G029400	Sevir.7G029400.1.p	PF02518,PF00183	PTHR11528,PTHR11528:SF53			K04079	GO:0051082,GO:0006950,GO:0006457,GO:0005524	AT5G52640.1	ATHS83,AtHsp90-1,ATHSP90.1,HSP81-1,HSP81.1,HSP83,HSP90.1	heat shock protein 90.1	LOC_Os04g01740.1	NA	heat shock protein, putative, expressed
Sevir.2G366200.1	36.7148	-6.53229	1.67533	-3.8991	9.66e-05	0.0115071	40623696	Sevir.2G366200	Sevir.2G366200.1.p		PTHR36733					AT2G20870.1		cell wall protein precursor, putative	LOC_Os07g37850.1	NA	expressed protein
Sevir.2G359000.1	7.7328	-6.43084	1.66385	-3.86504	0.000111071	0.0127165	40626625	Sevir.2G359000	Sevir.2G359000.1.p	PF03552	PTHR13301,PTHR13301:SF44		2.4.2.24		GO:0030244,GO:0016760,GO:0016020	AT1G02730.1	ATCSLD5,CSLD5,SOS6	cellulose synthase-like D5	LOC_Os07g36750.1	NA	CSLF3 - cellulose synthase-like family F; beta1,3;1,4 glucan synthase, expressed
Sevir.7G272100.1	6.3823	-6.12071	1.6225	-3.7724	0.000161686	0.0168437	40644413	Sevir.7G272100	Sevir.7G272100.1.p	PF14547	PTHR31731,PTHR31731:SF22					AT4G12470.1	AZI1	azelaic acid induced 1	LOC_Os04g55170.1	NA	LTPL126 - Protease inhibitor/seed storage/LTP family protein precursor, expressed
Sevir.9G011700.1	12.8633	-6.10961	1.29681	-4.71125	2.46e-06	0.000745944	40615392	Sevir.9G011700	Sevir.9G011700.1.p	PF00067	PTHR24298,PTHR24298:SF144	KOG0156	1.14.13.68		GO:0055114,GO:0020037,GO:0016705,GO:0005506	AT3G26300.1	CYP71B34	cytochrome P450, family 71, subfamily B, polypeptide 34	LOC_Os03g63310.1	NA	cytochrome P450 71E1, putative, expressed
Sevir.4G148800.1	30.5447	-5.74783	1.10636	-5.19526	2.04e-07	0.00010745	40601400	Sevir.4G148800	Sevir.4G148800.1.p		PTHR33210,PTHR33210:SF4					AT2G42840.1	PDF1	protodermal factor 1	LOC_Os06g35970.1	NA	meiosis 5, putative, expressed
Sevir.9G291700.1	31.3268	-5.72325	1.04801	-5.46104	4.73e-08	3.93e-05	40609439	Sevir.9G291700	Sevir.9G291700.1.p	PF01190	PTHR33935,PTHR33935:SF2					AT2G21140.1	ATPRP2,PRP2	proline-rich protein 2	LOC_Os10g05750.1	NA	POEI3 - Pollen Ole e I allergen and extensin family protein precursor, expressed
Sevir.7G303200.1	25.129	-5.63615	1.15795	-4.86734	1.13e-06	0.000408732	40645131	Sevir.7G303200	Sevir.7G303200.1.p	PF02496	PTHR33801,PTHR33801:SF7				GO:0006950				LOC_Os11g06720.1	NA	abscisic stress-ripening, putative, expressed
Sevir.9G369800.1	6.45428	-5.49762	1.5294	-3.59461	0.000324874	0.0272223	40615956	Sevir.9G369800	Sevir.9G369800.1.p	PF04833	PTHR31673,PTHR31673:SF4				GO:0031225,GO:0016049,GO:0010215	AT5G15630.1	COBL4,IRX6	COBRA-like extracellular glycosyl-phosphatidyl inositol-anchored protein family	LOC_Os03g30250.1	NA	COBRA-like protein precursor, putative, expressed
Sevir.9G393600.1	9.92993	-5.49127	1.61951	-3.3907	0.000697145	0.0444156	40612401	Sevir.9G393600	Sevir.9G393600.1.p	PF00067	PTHR24282,PTHR24282:SF40	KOG0157			GO:0055114,GO:0020037,GO:0016705,GO:0005506	AT2G46950.1	CYP709B2	cytochrome P450, family 709, subfamily B, polypeptide 2	LOC_Os01g24780.1	NA	cytochrome P450, putative, expressed
Sevir.6G069300.1	6.802	-5.48506	1.55411	-3.52938	0.000416534	0.031851	40619329	Sevir.6G069300	Sevir.6G069300.1.p	PF02298	PTHR33021,PTHR33021:SF52				GO:0009055	AT2G32300.1	UCC1	uclacyanin 1	LOC_Os08g04310.1	NA	plastocyanin-like domain containing protein, putative, expressed
Sevir.1G320000.2	6.9929	-5.45889	1.25729	-4.3418	1.41e-05	0.00279345	40608720	Sevir.1G320000	Sevir.1G320000.2.p	PF00759	PTHR22298,PTHR22298:SF52		3.2.1.4		GO:0005975,GO:0004553	AT2G32990.1	AtGH9B8,GH9B8	glycosyl hydrolase 9B8	LOC_Os02g50490.1	NA	endoglucanase, putative, expressed
Sevir.5G072500.1	6.02664	-5.3742	1.39887	-3.84182	0.000122126	0.0138451	40630686	Sevir.5G072500	Sevir.5G072500.1.p	PF03105,PF03124	PTHR10783,PTHR10783:SF35				GO:0016021	AT1G68740.1	PHO1;H1	EXS (ERD1/XPR1/SYG1) family protein	LOC_Os01g02000.1	NA	phosphate transporter 1, putative, expressed
Sevir.9G058000.1	12.6089	-5.35118	1.409	-3.79785	0.000145957	0.0156275	40614320	Sevir.9G058000	Sevir.9G058000.1.p	PF14368	PTHR33044,PTHR33044:SF14					AT2G48130.1		Bifunctional inhibitor/lipid-transfer protein/seed storage 2S albumin superfamily protein	LOC_Os03g57970.1	NA	LTPL73 - Protease inhibitor/seed storage/LTP family protein precursor, expressed
Sevir.9G057900.1	2.62524	-5.32039	1.56138	-3.4075	0.000655607	0.0422346	40617484	Sevir.9G057900	Sevir.9G057900.1.p	PF14368	PTHR33044,PTHR33044:SF9					AT2G48140.1	EDA4	Bifunctional inhibitor/lipid-transfer protein/seed storage 2S albumin superfamily protein	LOC_Os03g57980.1	NA	LTPL99 - Protease inhibitor/seed storage/LTP family protein precursor, expressed
Sevir.6G198500.1	9.05829	-5.17318	1.48648	-3.48014	0.00050115	0.0358827	40621227	Sevir.6G198500	Sevir.6G198500.1.p	PF03352	PTHR31116,PTHR31116:SF2		3.2.2.20	K01246	GO:0008725,GO:0006284	AT1G13635.2		DNA glycosylase superfamily protein	LOC_Os08g38170.1	NA	methyladenine glycosylase, putative, expressed
Sevir.9G574300.1	7.62135	-5.11504	1.42699	-3.58449	0.000337733	0.0277653	40609635	Sevir.9G574300	Sevir.9G574300.1.p	PF03766,PF03763	PTHR31775,PTHR31775:SF6					AT3G48940.1		Remorin family protein	LOC_Os03g02040.1	NA	remorin, putative, expressed
Sevir.5G066100.1	4.32541	-5.08937	1.39453	-3.64951	0.000262737	0.0234607	40630989	Sevir.5G066100	Sevir.5G066100.1.p	PF11820	PTHR33128,PTHR33128:SF1					AT5G08391.1		Protein of unknown function (DUF 3339)	LOC_Os11g30360.1	NA	expressed protein
Sevir.3G234300.1	10.8494	-5.06511	1.39978	-3.61851	0.000296305	0.0255184	40648395	Sevir.3G234300	Sevir.3G234300.1.p	PF05922,PF00082	PTHR10795,PTHR10795:SF394	KOG1153	3.4.21.25		GO:0006508,GO:0004252	AT2G05920.1		Subtilase family protein	LOC_Os05g36010.1	NA	OsSub47 - Putative Subtilisin homologue, expressed
Sevir.4G184600.1	4.45209	-5.02152	1.28995	-3.8928	9.91e-05	0.0115165	40602911	Sevir.4G184600	Sevir.4G184600.1.p	PF00026	PTHR13683,PTHR13683:SF371	KOG1339	3.4.23.12		GO:0006508,GO:0004190	AT5G10770.1		Eukaryotic aspartyl protease family protein	LOC_Os06g20040.1	NA	aspartic proteinase nepenthesin-2 precursor, putative, expressed
Sevir.9G564100.5	9.37609	-5.00245	1.18978	-4.2045	2.62e-05	0.00438506	40614283	Sevir.9G564100	Sevir.9G564100.5.p	PF05920,PF07526	PTHR11850,PTHR11850:SF105	KOG0773			GO:0006355,GO:0003677	AT5G41410.1	BEL1	POX (plant homeobox) family protein	LOC_Os03g03260.1	NA	homeobox domain containing protein, expressed
Sevir.9G213400.4	19.9293	-4.98754	0.938876	-5.31225	1.08e-07	7.15e-05	40613566	Sevir.9G213400	Sevir.9G213400.4.p	PF00067	PTHR24296,PTHR24296:SF3	KOG0157	1.14.15.3	K15402	GO:0055114,GO:0020037,GO:0016705,GO:0005506	AT5G23190.1	CYP86B1	cytochrome P450, family 86, subfamily B, polypeptide 1	LOC_Os10g34480.1	NA	cytochrome P450, putative, expressed
Sevir.6G187100.1	92.9383	-4.91028	0.69063	-7.10986	1.16e-12	2.69e-09	40621481	Sevir.6G187100	Sevir.6G187100.1.p	PF00221	PTHR10362,PTHR10362:SF11		4.3.1.24	K13064		AT2G37040.1	ATPAL1,PAL1	PHE ammonia lyase 1	LOC_Os02g41630.2	NA	phenylalanine ammonia-lyase, putative, expressed
Sevir.9G451500.1	12.2968	-4.90488	0.991617	-4.94634	7.56e-07	0.00030682	40613214	Sevir.9G451500	Sevir.9G451500.1.p	PF00005,PF01061	PTHR19241,PTHR19241:SF180				GO:0016887,GO:0005524,GO:0016020	AT3G55090.1		ABC-2 type transporter family protein	LOC_Os03g17350.1	NA	white-brown complex homolog protein, putative, expressed
Sevir.1G239501.1	48.4949	-4.877	1.14504	-4.25924	2.05e-05	0.00362335	40608655	Sevir.1G239501	Sevir.1G239501.1.p		PTHR27000,PTHR27000:SF201					AT1G49750.1		Leucine-rich repeat (LRR) family protein	LOC_Os02g40260.1	NA	uncharacterized protein At4g06744 precursor, putative, expressed
Sevir.5G434200.1	14.81	-4.82776	1.13243	-4.26319	2.02e-05	0.00361299	40633277	Sevir.5G434200	Sevir.5G434200.1.p	PF13920	PTHR12183	KOG4172				AT3G25030.1		RING/U-box superfamily protein	LOC_Os01g68900.1	NA	zinc finger, C3HC4 type family protein, expressed
Sevir.7G095650.1	12.2018	-4.74538	1.05268	-4.5079	6.55e-06	0.00154506	40643276	Sevir.7G095650	Sevir.7G095650.1.p	PF00067	PTHR24298,PTHR24298:SF47	KOG0156		K00517	GO:0055114,GO:0020037,GO:0016705,GO:0005506	AT5G04660.1	CYP77A4	cytochrome P450, family 77, subfamily A, polypeptide 4	LOC_Os04g33370.1	NA	cytochrome P450, putative, expressed
Sevir.8G013000.1	8.92899	-4.73595	1.24337	-3.80898	0.000139542	0.0153537	40636920	Sevir.8G013000	Sevir.8G013000.1.p	PF04116	PTHR11863,PTHR11863:SF27	KOG0873	1.14.13.72	K14424	GO:0055114,GO:0016491,GO:0006633,GO:0005506	AT2G29390.2	ATSMO2,SMO2-2	sterol 4-alpha-methyl-oxidase 2-2	LOC_Os11g48020.1	NA	fatty acid hydroxylase, putative, expressed
Sevir.3G250500.1	3.75865	-4.73583	1.36412	-3.4717	0.000517167	0.036244	40645303	Sevir.3G250500	Sevir.3G250500.1.p	PF00892	PTHR31218,PTHR31218:SF9				GO:0016021,GO:0016020,GO:0022857	AT5G07050.1		nodulin MtN21 /EamA-like transporter family protein	LOC_Os05g33900.1	NA	auxin-induced protein 5NG4, putative, expressed
Sevir.5G091200.1	116.873	-4.64766	0.635267	-7.31606	2.55e-13	8.44e-10	40629838	Sevir.5G091200	Sevir.5G091200.1.p	PF00011	PTHR11527,PTHR11527:SF152	KOG0710		K13993		AT1G53540.1		HSP20-like chaperones superfamily protein	LOC_Os01g04370.1	NA	hsp20/alpha crystallin family protein, putative, expressed
Sevir.1G188400.1	29.3371	-4.61363	0.784205	-5.8832	4.02e-09	4.88e-06	40608701	Sevir.1G188400	Sevir.1G188400.1.p	PF03168	PTHR31415,PTHR31415:SF15					AT3G11660.1	NHL1	NDR1/HIN1-like 1	LOC_Os02g33550.1	NA	harpin-induced protein 1 domain containing protein, expressed
Sevir.3G415500.1	3.91607	-4.60327	1.24721	-3.69085	0.000223507	0.0214483	40646052	Sevir.3G415500	Sevir.3G415500.1.p	PF04258	PTHR12174				GO:0016021,GO:0004190	AT2G03120.1	ATSPP,SPP	signal peptide peptidase	LOC_Os05g36070.1	NA	signal peptide peptidase domain containing protein, expressed
Sevir.4G059300.3	5.81831	-4.48561	1.25137	-3.58457	0.000337632	0.0277653	40603087	Sevir.4G059300	Sevir.4G059300.3.p	PF12937	PTHR24006				GO:0005515	AT5G67140.1		F-box/RNI-like superfamily protein	LOC_Os06g07000.1	NA	OsFBL28 - F-box domain and LRR containing protein, expressed
Sevir.1G246800.1	25.8928	-4.46754	1.05178	-4.2476	2.16e-05	0.00375718	40607962	Sevir.1G246800	Sevir.1G246800.1.p	PF00230	PTHR19139,PTHR19139:SF137	KOG0223		K09872	GO:0016020,GO:0006810,GO:0005215	AT2G37170.1	PIP2;2,PIP2B	plasma membrane intrinsic protein 2	LOC_Os02g41860.2	NA	aquaporin protein, putative, expressed
Sevir.1G307100.1	20.939	-4.36594	0.699051	-6.24552	4.22e-10	7.51e-07	40604214	Sevir.1G307100	Sevir.1G307100.1.p	PF05637	PTHR31311,PTHR31311:SF3	KOG4748	2.4.2.39		GO:0016757,GO:0016021	AT2G22900.1		Galactosyl transferase GMA12/MNN10 family protein	LOC_Os02g49140.1	NA	glycosyltransferase, putative, expressed
Sevir.5G005900.3	14.6216	-4.34643	0.961878	-4.51869	6.22e-06	0.00150198	40634773	Sevir.5G005900	Sevir.5G005900.3.p	PF05558	PTHR38522,PTHR38522:SF1				GO:0051716,GO:0046658	AT4G20260.6	ATPCAP1,PCAP1	plasma-membrane associated cation-binding protein 1	LOC_Os01g13210.2	NA	salt stress root protein RS1, putative, expressed
Sevir.1G253100.3	13.6762	-4.25998	0.948416	-4.49168	7.07e-06	0.00163706	40607041	Sevir.1G253100	Sevir.1G253100.3.p	PF03330,PF01357	PTHR31692,PTHR31692:SF6					AT4G28250.1	ATEXPB3,ATHEXP BETA 1.6,EXPB3	expansin B3	LOC_Os02g42650.1	NA	expansin precursor, putative, expressed
Sevir.3G181000.1	11.2271	-4.10574	1.00704	-4.07704	4.56e-05	0.00671886	40646381	Sevir.3G181000	Sevir.3G181000.1.p	PF00657	PTHR22835,PTHR22835:SF156		3.1.1.3		GO:0016788	AT5G45670.1		GDSL-like Lipase/Acylhydrolase superfamily protein	LOC_Os05g44200.1	NA	GDSL-like lipase/acylhydrolase, putative, expressed
Sevir.3G363300.1	8.38897	-4.09821	0.900235	-4.55237	5.3e-06	0.00136306	40651325	Sevir.3G363300	Sevir.3G363300.1.p	PF00141	PTHR31235		1.11.1.7	K00430	GO:0055114,GO:0020037,GO:0006979,GO:0004601	AT2G39040.1		Peroxidase superfamily protein	LOC_Os12g34524.1	NA	peroxidase precursor, putative, expressed
Sevir.9G550200.1	13.7971	-4.08271	1.18799	-3.43664	0.000588987	0.0393767	40609807	Sevir.9G550200	Sevir.9G550200.1.p	PF00067	PTHR24296,PTHR24296:SF37	KOG0157	1.14.15.3		GO:0055114,GO:0020037,GO:0016705,GO:0005506	AT4G39490.1	CYP96A10	cytochrome P450, family 96, subfamily A, polypeptide 10	LOC_Os03g04660.1	NA	cytochrome P450 86A1, putative, expressed
Sevir.4G021300.1	6.64864	-4.08148	1.09411	-3.73041	0.000191165	0.0190563	40602219	Sevir.4G021300	Sevir.4G021300.1.p	PF00561	PTHR10992,PTHR10992:SF875	KOG1454	3.7.1.9			AT4G24140.1		alpha/beta-Hydrolases superfamily protein	LOC_Os06g04169.1	NA	hydrolase, alpha/beta fold family domain containing protein, expressed
Sevir.8G102900.1	11.2333	-4.05072	0.910431	-4.44923	8.62e-06	0.00186263	40637162	Sevir.8G102900	Sevir.8G102900.1.p	PF00141	PTHR31235,PTHR31235:SF16		1.11.1.7	K00430	GO:0055114,GO:0020037,GO:0006979,GO:0004601	AT4G25980.1		Peroxidase superfamily protein	LOC_Os11g10460.1	NA	peroxidase precursor, putative, expressed
Sevir.2G154900.3	14.4903	-4.05046	1.02974	-3.93348	8.37e-05	0.0104101	40627031	Sevir.2G154900	Sevir.2G154900.3.p	PF00657	PTHR22835,PTHR22835:SF131				GO:0016788	AT2G04570.1		GDSL-like Lipase/Acylhydrolase superfamily protein	LOC_Os09g04710.1	NA	GDSL-like lipase/acylhydrolase, putative, expressed
Sevir.9G511600.1	13.0904	-3.95373	0.9653	-4.09585	4.21e-05	0.0063936	40614293	Sevir.9G511600	Sevir.9G511600.1.p	PF13450	PTHR10742,PTHR10742:SF288	KOG0029	1.5.3.15,1.5.3.14	K13366		AT5G13700.1	APAO,ATPAO1,PAO1	polyamine oxidase 1	LOC_Os09g20284.1	NA	amine oxidase, flavin-containing, domain containing protein, expressed
Sevir.2G084500.1	252.302	-3.92979	0.817787	-4.80539	1.54e-06	0.00051027	40623725	Sevir.2G084500	Sevir.2G084500.1.p	PF05691	PTHR31268,PTHR31268:SF9		2.4.1.82	K06617		AT3G57520.1	AtSIP2,SIP2	seed imbibition 2	LOC_Os07g10840.1	NA	uncharacterized glycosyltransferase, putative, expressed
Sevir.8G183800.1	13.774	-3.88759	1.15445	-3.36749	0.000758549	0.0468455	40636375	Sevir.8G183800	Sevir.8G183800.1.p							AT2G27250.2	CLV3	CLAVATA3		NA
Sevir.9G229200.1	21.0385	-3.88425	1.08729	-3.57241	0.000353712	0.028111	40613950	Sevir.9G229200	Sevir.9G229200.1.p	PF01373	PTHR31352,PTHR31352:SF14		3.2.1.2	K01177	GO:0016161,GO:0000272	AT3G23920.1	BAM1,BMY7,TR-BAMY	beta-amylase 1	LOC_Os03g04770.1	NA	beta-amylase, putative, expressed
Sevir.1G295200.1	6.30992	-3.88377	1.13855	-3.41115	0.000646896	0.0420779	40607513	Sevir.1G295200	Sevir.1G295200.1.p	PF00561	PTHR10992,PTHR10992:SF782	KOG1454	3.1.1.3			AT2G18360.1		alpha/beta-Hydrolases superfamily protein	LOC_Os02g47780.1	NA	hydrolase, alpha/beta fold family domain containing protein, expressed
Sevir.6G013600.1	6.75	-3.88116	1.09891	-3.53183	0.00041269	0.0318188	40620302	Sevir.6G013600	Sevir.6G013600.1.p	PF06955,PF00722	PTHR31062,PTHR31062:SF45		2.4.1.207	K08235	GO:0048046,GO:0016762,GO:0006073,GO:0005618,GO:0005975,GO:0004553	AT5G57560.1	TCH4,XTH22	Xyloglucan endotransglucosylase/hydrolase family protein	LOC_Os08g13920.1	NA	glycosyl hydrolases family 16, putative, expressed
Sevir.4G299600.1	33.8375	-3.84779	0.752519	-5.11321	3.17e-07	0.000154709	40600944	Sevir.4G299600	Sevir.4G299600.1.p	PF05742	PTHR17985,PTHR17985:SF14	KOG2342				AT4G38260.1		Protein of unknown function (DUF833)	LOC_Os09g15480.1	NA	Ser/Thr-rich protein T10 in DGCR region, putative, expressed
Sevir.2G399900.1	7.19349	-3.78165	0.835192	-4.52788	5.96e-06	0.0014816	40622042	Sevir.2G399900	Sevir.2G399900.1.p	PF01070	PTHR10578,PTHR10578:SF67		1.1.3.15	K11517	GO:0016491	AT3G14130.1		Aldolase-type TIM barrel family protein	LOC_Os07g42440.1	NA	hydroxyacid oxidase 1, putative, expressed
Sevir.6G251300.1	300.155	-3.76137	0.714637	-5.26333	1.41e-07	8.61e-05	40621107	Sevir.6G251300	Sevir.6G251300.1.p	PF08246,PF00112	PTHR12411,PTHR12411:SF366	KOG1543	3.4.22.6	K16292	GO:0008234,GO:0006508	AT5G50260.1		Cysteine proteinases superfamily protein	LOC_Os08g44270.1	NA	vignain precursor, putative, expressed
Sevir.4G087800.1	11.5228	-3.60135	0.838484	-4.29507	1.75e-05	0.0033013	40600123	Sevir.4G087800	Sevir.4G087800.1.p	PF02298	PTHR33021,PTHR33021:SF64				GO:0009055	AT1G72230.1		Cupredoxin superfamily protein	LOC_Os06g11490.1	NA	plastocyanin-like domain containing protein, putative, expressed
Sevir.9G230800.1	5.03159	-3.55758	0.971841	-3.66066	0.000251569	0.0231794	40616801	Sevir.9G230800	Sevir.9G230800.1.p	PF00657	PTHR22835,PTHR22835:SF160		3.1.1.3		GO:0016788	AT5G33370.1		GDSL-like Lipase/Acylhydrolase superfamily protein	LOC_Os10g32580.1	NA	GDSL-like lipase/acylhydrolase, putative, expressed
Sevir.3G223701.1	4.29301	-3.54415	1.00635	-3.5218	0.000428628	0.0323583	40647748	Sevir.3G223701	Sevir.3G223701.1.p		PTHR15486,PTHR15486:SF25		2.3.1.15,2.3.1.198	K13508		AT3G11430.1	ATGPAT5,GPAT5	glycerol-3-phosphate acyltransferase 5	LOC_Os05g38350.1	NA	glycerol-3-phosphate acyltransferase 8, putative, expressed
Sevir.1G305400.1	28.155	-3.48749	0.74754	-4.66528	3.08e-06	0.000890947	40607824	Sevir.1G305400	Sevir.1G305400.1.p	PF00026	PTHR13683,PTHR13683:SF329	KOG1339	3.4.23.12		GO:0006508,GO:0004190	AT5G10770.1		Eukaryotic aspartyl protease family protein	LOC_Os02g48900.1	NA	aspartic proteinase nepenthesin-1 precursor, putative, expressed
Sevir.3G160500.1	6.98938	-3.43241	0.939197	-3.65463	0.000257558	0.0234025	40650912	Sevir.3G160500	Sevir.3G160500.1.p	PF14368	PTHR33214,PTHR33214:SF5					AT3G18280.1		Bifunctional inhibitor/lipid-transfer protein/seed storage 2S albumin superfamily protein	LOC_Os05g47730.1	NA	LTPL153 - Protease inhibitor/seed storage/LTP family protein precursor, expressed
Sevir.4G280500.1	16.4608	-3.40987	0.601546	-5.66851	1.44e-08	1.39e-05	40600902	Sevir.4G280500	Sevir.4G280500.1.p	PF00162	PTHR11406,PTHR11406:SF9		2.7.2.3	K00927	GO:0006096,GO:0004618	AT1G79550.1	PGK	phosphoglycerate kinase	LOC_Os06g45710.1	NA	phosphoglycerate kinase protein, putative, expressed
Sevir.3G056600.4	28.3236	-3.35993	0.788879	-4.25911	2.05e-05	0.00362335	40647839	Sevir.3G056600	Sevir.3G056600.4.p	PF00249	PTHR10641,PTHR10641:SF582	KOG0048		K09422		AT1G09540.1	ATMYB61,MYB61	myb domain protein 61	LOC_Os05g04820.1	NA	MYB family transcription factor, putative, expressed
Sevir.4G246300.1	35.1617	-3.35619	0.78464	-4.27736	1.89e-05	0.003417	40600674	Sevir.4G246300	Sevir.4G246300.1.p	PF01301	PTHR23421,PTHR23421:SF70		3.2.1.23		GO:0005975,GO:0004553	AT3G13750.1	BGAL1	beta galactosidase 1	LOC_Os06g37560.1	NA	beta-galactosidase precursor, putative, expressed
Sevir.5G143050.1	7.18911	-3.31713	0.880368	-3.76789	0.000164635	0.0170741	40635956	Sevir.5G143050	Sevir.5G143050.1.p	PF00274	PTHR11627,PTHR11627:SF15		4.1.2.13	K01623	GO:0006096,GO:0004332	AT2G21330.1	FBA1	fructose-bisphosphate aldolase 1	LOC_Os11g07020.1	NA	fructose-bisphospate aldolase isozyme, putative, expressed
Sevir.9G044690.1	199.347	-3.29732	0.518694	-6.35698	2.06e-10	4.33e-07	40615790	Sevir.9G044690	Sevir.9G044690.1.p	PF02788,PF00016	PTHR23321,PTHR23321:SF33		4.1.1.39	K01601	GO:0016984,GO:0015977,GO:0000287	ATCG00490.1		ribulose-bisphosphate carboxylases	LOC_Os10g21268.1	NA	ribulose bisphosphate carboxylase large chain precursor, putative, expressed
Sevir.4G066700.1	106.513	-3.27806	0.622443	-5.26645	1.39e-07	8.61e-05	40600083	Sevir.4G066700	Sevir.4G066700.1.p	PF00657	PTHR22835,PTHR22835:SF220		3.1.1.1		GO:0016788	AT5G45910.1		GDSL-like Lipase/Acylhydrolase superfamily protein	LOC_Os06g06250.2	NA	GDSL-like lipase/acylhydrolase, putative, expressed
Sevir.8G012400.1	13.5891	-3.17219	0.876709	-3.6183	0.000296546	0.0255184	40636300	Sevir.8G012400	Sevir.8G012400.1.p	PF00234	PTHR33076,PTHR33076:SF19					AT5G59320.1	LTP3	lipid transfer protein 3	LOC_Os12g02340.1	NA	LTPL14 - Protease inhibitor/seed storage/LTP family protein precursor, expressed
Sevir.9G129800.1	17.4465	-3.08009	0.843254	-3.65262	0.000259577	0.0234025	40617777	Sevir.9G129800	Sevir.9G129800.1.p	PF00860	PTHR11119,PTHR11119:SF45			K14611	GO:0055085,GO:0016020,GO:0006810,GO:0005215	AT1G60030.1	ATNAT7,NAT7	nucleobase-ascorbate transporter 7	LOC_Os03g48810.1	NA	nucleobase-ascorbate transporter, putative, expressed
Sevir.5G383000.1	21.3664	-3.06944	0.71484	-4.29388	1.76e-05	0.0033013	40634483	Sevir.5G383000	Sevir.5G383000.1.p	PF07731,PF07732,PF00394	PTHR11709,PTHR11709:SF101		1.10.3.2	K05909	GO:0055114,GO:0016491,GO:0005507	AT5G60020.1	ATLAC17,LAC17	laccase 17	LOC_Os01g62490.1	NA	laccase precursor protein, putative, expressed
Sevir.2G111300.1	8.41307	-3.05578	0.683637	-4.46989	7.83e-06	0.00172373	40623331	Sevir.2G111300	Sevir.2G111300.1.p	PF00111,PF03450,PF01799,PF01315,PF00941,PF02738	PTHR11908,PTHR11908:SF89		1.2.3.1,1.2.3.7		GO:0051536,GO:0009055,GO:0055114,GO:0046872,GO:0016491	AT3G43600.1	AAO2,AO3,AOgamma,atAO-2,AtAO3	aldehyde oxidase 2	LOC_Os07g18120.1	NA	aldehyde oxidase, putative, expressed
Sevir.1G371300.1	105.779	-2.98253	0.483995	-6.16232	7.17e-10	1.18e-06	40605278	Sevir.1G371300	Sevir.1G371300.1.p	PF00657	PTHR22835,PTHR22835:SF171		3.1.1.3		GO:0016788	AT5G33370.1		GDSL-like Lipase/Acylhydrolase superfamily protein	LOC_Os02g57110.1	NA	GDSL-like lipase/acylhydrolase, putative, expressed
Sevir.2G244800.1	11.8931	-2.96811	0.804719	-3.68838	0.000225684	0.0215677	40623104	Sevir.2G244800	Sevir.2G244800.1.p	PF04759	PTHR31696,PTHR31696:SF16					AT5G42680.2		Protein of unknown function, DUF617	LOC_Os09g28880.1	NA	DUF617 domain containing protein, expressed
Sevir.8G010800.1	21.798	-2.95552	0.734687	-4.02282	5.75e-05	0.00815956	40636445	Sevir.8G010800	Sevir.8G010800.1.p	PF00651,PF03000	PTHR32370,PTHR32370:SF17				GO:0005515,GO:0009638,GO:0004871	AT2G30520.1	RPT2	Phototropic-responsive NPH3 family protein	LOC_Os12g02530.1	NA	BTBN22 - Bric-a-Brac, Tramtrack, Broad Complex BTB domain with non-phototropic hypocotyl 3 NPH3 and coiled-coil domains, expressed
Sevir.9G573100.1	13.0623	-2.94631	0.837793	-3.51675	0.00043687	0.0325919	40610101	Sevir.9G573100	Sevir.9G573100.1.p	PF13837	PTHR21654,PTHR21654:SF8	KOG4282				AT1G76890.2	AT-GT2,GT2	Duplicated homeodomain-like superfamily protein	LOC_Os03g02240.1	NA	AT-GTL1, putative, expressed
Sevir.9G443500.1	9.56888	-2.86085	0.778521	-3.67473	0.0002381	0.0224756	40610827	Sevir.9G443500	Sevir.9G443500.1.p		PTHR31342,PTHR31342:SF5					AT1G07120.1			LOC_Os03g18300.1	NA	chloroplast unusual positioning protein, putative, expressed
Sevir.9G227000.1	76.7229	-2.81851	0.584699	-4.82044	1.43e-06	0.00048551	40611700	Sevir.9G227000	Sevir.9G227000.1.p	PF13632,PF14569	PTHR13301,PTHR13301:SF63		2.4.1.12	K10999		AT5G44030.1	CESA4,IRX5,NWS2	cellulose synthase A4	LOC_Os10g32980.1	NA	CESA7 - cellulose synthase, expressed
Sevir.9G539300.1	10.5742	-2.79442	0.60949	-4.58485	4.54e-06	0.00119391	40615829	Sevir.9G539300	Sevir.9G539300.1.p	PF12698,PF00005	PTHR19241,PTHR19241:SF286				GO:0016887,GO:0005524	AT5G06530.1		ABC-2 type transporter family protein	LOC_Os03g06139.1	NA	ABC-2 type transporter domain containing protein, expressed
Sevir.7G101800.1	46.141	-2.75978	0.511941	-5.39082	7.01e-08	5.17e-05	40640740	Sevir.7G101800	Sevir.7G101800.1.p	PF03168	PTHR31415,PTHR31415:SF12					AT3G44220.1		Late embryogenesis abundant (LEA) hydroxyproline-rich glycoprotein family	LOC_Os04g33990.1	NA	harpin-induced protein 1 domain containing protein, expressed
Sevir.5G296400.1	10.5882	-2.72789	0.700077	-3.89655	9.76e-05	0.0115071	40636064	Sevir.5G296400	Sevir.5G296400.1.p	PF08241	PTHR10108,PTHR10108:SF871		2.1.1.41		GO:0008168,GO:0008152	AT4G29590.1		S-adenosyl-L-methionine-dependent methyltransferases superfamily protein	LOC_Os01g51530.1	NA	methyltransferase domain containing protein, expressed
Sevir.9G369200.1	22.3475	-2.7123	0.515808	-5.25835	1.45e-07	8.62e-05	40613588	Sevir.9G369200	Sevir.9G369200.1.p	PF07983	PTHR32227,PTHR32227:SF67					AT2G01630.1		O-Glycosyl hydrolases family 17 protein	LOC_Os03g30830.1	NA	X8 domain containing protein, expressed
Sevir.2G217800.1	71.5605	-2.70381	0.614983	-4.39655	1.1e-05	0.00229153	40625473	Sevir.2G217800	Sevir.2G217800.1.p	PF13632,PF14569	PTHR13301,PTHR13301:SF28		2.4.1.12	K10999		AT5G17420.1	ATCESA7,CESA7,IRX3,MUR10	Cellulose synthase family protein	LOC_Os09g25490.1	NA	CESA9 - cellulose synthase, expressed
Sevir.2G362800.1	23.7485	-2.70321	0.5899	-4.5825	4.59e-06	0.00119391	40625186	Sevir.2G362800	Sevir.2G362800.1.p	PF06764	PTHR36057,PTHR36057:SF1					AT5G54240.1		Protein of unknown function (DUF1223)	LOC_Os07g37310.1	NA	uncharacterized secreted protein, putative, expressed
Sevir.3G106200.1	5.44661	-2.67958	0.747379	-3.5853	0.000336689	0.0277653	40651046	Sevir.3G106200	Sevir.3G106200.1.p	PF12734	PTHR35470,PTHR35470:SF2					AT1G52827.1	ATCDT1,CDT1	cadmium tolerance 1	LOC_Os06g05120.2	NA	expressed protein
Sevir.4G143500.1	16.0317	-2.67126	0.756346	-3.5318	0.000412748	0.0318188	40602186	Sevir.4G143500	Sevir.4G143500.1.p	PF00311	PTHR30523,PTHR30523:SF5		4.1.1.31	K01595	GO:0015977,GO:0008964,GO:0006099	AT2G42600.1	ATPPC2,PPC2	phosphoenolpyruvate carboxylase 2	LOC_Os02g14770.1	NA	phosphoenolpyruvate carboxylase, putative, expressed
Sevir.9G541400.1	10.2122	-2.6611	0.713074	-3.73187	0.000190066	0.0190288	40617184	Sevir.9G541400	Sevir.9G541400.1.p	PF13193,PF00501	PTHR24096,PTHR24096:SF236			K01904	GO:0008152,GO:0003824	AT4G05160.1		AMP-dependent synthetase and ligase family protein	LOC_Os03g05780.1	NA	4-coumarate--CoA ligase-like 7, putative, expressed
Sevir.4G198100.1	15.5586	-2.64636	0.548652	-4.82338	1.41e-06	0.00048551	40603339	Sevir.4G198100	Sevir.4G198100.1.p	PF00026	PTHR13683,PTHR13683:SF334	KOG1339	3.4.23.12		GO:0006508,GO:0004190	AT1G49050.1		Eukaryotic aspartyl protease family protein	LOC_Os06g15760.1	NA	eukaryotic aspartyl protease domain containing protein, expressed
Sevir.5G129200.1	62.3247	-2.63546	0.761054	-3.4629	0.000534381	0.0370019	40633072	Sevir.5G129200	Sevir.5G129200.1.p	PF00011	PTHR11527,PTHR11527:SF93			K13993		AT5G12020.1	HSP17.6II	17.6 kDa class II heat shock protein	LOC_Os01g08860.1	NA	hsp20/alpha crystallin family protein, putative, expressed
Sevir.9G491600.1	44.0935	-2.61178	0.542064	-4.81821	1.45e-06	0.00048551	40617529	Sevir.9G491600	Sevir.9G491600.1.p	PF08541,PF08392	PTHR31561,PTHR31561:SF5		2.3.1.199	K15397	GO:0016747,GO:0008610,GO:0016020,GO:0006633	AT1G68530.1	CER6,CUT1,G2,KCS6,POP1	3-ketoacyl-CoA synthase 6	LOC_Os03g12030.1	NA	3-ketoacyl-CoA synthase, putative, expressed
Sevir.5G418400.1	17.5374	-2.55779	0.71527	-3.57598	0.000348921	0.0279911	40633313	Sevir.5G418400	Sevir.5G418400.1.p	PF00612	PTHR32295,PTHR32295:SF18				GO:0005515	AT2G43680.1	IQD14	IQ-domain 14	LOC_Os01g67090.1	NA	IQ calmodulin-binding motif domain containing protein, expressed
Sevir.8G017500.1	7.39305	-2.4901	0.654395	-3.8052	0.000141689	0.0153537	40639428	Sevir.8G017500	Sevir.8G017500.1.p	PF14416,PF13839	PTHR32285,PTHR32285:SF46					AT2G38320.1	TBL34	TRICHOME BIREFRINGENCE-LIKE 34	LOC_Os11g01570.1	NA	PMR5, putative, expressed
Sevir.7G300300.1	12.3873	-2.44127	0.638535	-3.82324	0.000131712	0.0147155	40644855	Sevir.7G300300	Sevir.7G300300.1.p	PF01425	PTHR11895,PTHR11895:SF67	KOG1211	3.5.1.99		GO:0016884	AT5G64440.1	AtFAAH,FAAH	fatty acid amide hydrolase	LOC_Os12g07150.1	NA	amidase family protein, putative, expressed
Sevir.5G170800.1	11.6951	-2.4169	0.72263	-3.34459	0.000824046	0.0498893	40633902	Sevir.5G170800	Sevir.5G170800.1.p	PF00043,PF02798	PTHR11260,PTHR11260:SF190	KOG0867	2.5.1.18	K00799	GO:0005515	AT3G62760.1	ATGSTF13	Glutathione S-transferase family protein	LOC_Os01g27360.1	NA	glutathione S-transferase, putative, expressed
Sevir.5G040800.11	8.54473	-2.40954	0.653499	-3.68713	0.000226798	0.021585	40632228	Sevir.5G040800	Sevir.5G040800.11.p		PTHR36893									NA
Sevir.6G244600.1	14.6975	-2.38891	0.653863	-3.65353	0.000258659	0.0234025	40619913	Sevir.6G244600	Sevir.6G244600.1.p	PF00067	PTHR24298,PTHR24298:SF114	KOG0156			GO:0055114,GO:0020037,GO:0016705,GO:0005506	AT4G12320.1	CYP706A6	cytochrome P450, family 706, subfamily A, polypeptide 6	LOC_Os08g43440.1	NA	cytochrome P450, putative, expressed
Sevir.1G245000.1	197.283	-2.34756	0.459237	-5.11188	3.19e-07	0.000154709	40606258	Sevir.1G245000	Sevir.1G245000.1.p	PF00221	PTHR10362,PTHR10362:SF11		4.3.1.24	K13064		AT2G37040.1	ATPAL1,PAL1	PHE ammonia lyase 1	LOC_Os02g41630.2	NA	phenylalanine ammonia-lyase, putative, expressed
Sevir.9G554300.1	49.9113	-2.345	0.568616	-4.12405	3.72e-05	0.00585665	40611906	Sevir.9G554300	Sevir.9G554300.1.p	PF13417,PF00043	PTHR11260,PTHR11260:SF209	KOG0867	2.5.1.18	K00799	GO:0005515	AT2G47730.1	ATGSTF5,ATGSTF8,GST6,GSTF8	glutathione S-transferase phi 8	LOC_Os03g04250.1	NA	glutathione S-transferase, putative, expressed
Sevir.5G109600.1	19.6586	-2.34043	0.572538	-4.08781	4.35e-05	0.00649734	40629184	Sevir.5G109600	Sevir.5G109600.1.p	PF02469	PTHR32077					AT5G03170.1	ATFLA11,FLA11	FASCICLIN-like arabinogalactan-protein 11	LOC_Os01g06580.1	NA	fasciclin domain containing protein, expressed
Sevir.6G188800.1	15.1508	-2.33615	0.643437	-3.63073	0.000282618	0.024758	40621991	Sevir.6G188800	Sevir.6G188800.1.p	PF00135	PTHR23024,PTHR23024:SF134	KOG1515	3.1.1.1			AT3G48700.1	ATCXE13,CXE13	carboxyesterase 13	LOC_Os08g37040.1	NA	gibberellin receptor GID1L2, putative, expressed
Sevir.5G149900.1	20.6989	-2.32048	0.587292	-3.95115	7.78e-05	0.00999314	40635016	Sevir.5G149900	Sevir.5G149900.1.p	PF14416,PF13839	PTHR32285,PTHR32285:SF69					AT1G29050.1	TBL38	TRICHOME BIREFRINGENCE-LIKE 38	LOC_Os01g11810.1	NA	powdery mildew resistant protein 5, putative, expressed
Sevir.6G146700.1	14.0545	-2.31143	0.679458	-3.40188	0.000669244	0.0429933	40618744	Sevir.6G146700	Sevir.6G146700.1.p	PF02358	PTHR10788,PTHR10788:SF36		3.1.3.12	K01087	GO:0005992,GO:0003824	AT4G39770.1		Haloacid dehalogenase-like hydrolase (HAD) superfamily protein	LOC_Os08g31630.1	NA	uncharacterized glycosyl hydrolase Rv2006/MT2062, putative, expressed
Sevir.5G247800.1	29.6575	-2.30856	0.38503	-5.99579	2.03e-09	2.93e-06	40630958	Sevir.5G247800	Sevir.5G247800.1.p	PF00484	PTHR11002,PTHR11002:SF7	KOG1578	4.2.1.1	K01673	GO:0008270,GO:0004089	AT5G14740.1	BETA CA2,CA18,CA2	carbonic anhydrase 2	LOC_Os01g45274.2	NA	carbonic anhydrase, chloroplast precursor, putative, expressed
Sevir.5G033000.1	32.5788	-2.24815	0.464203	-4.84303	1.28e-06	0.000454979	40629026	Sevir.5G033000	Sevir.5G033000.1.p	PF00249	PTHR10641,PTHR10641:SF582	KOG0048		K09422		AT1G09540.1	ATMYB61,MYB61	myb domain protein 61	LOC_Os01g18240.1	NA	MYB family transcription factor, putative, expressed
Sevir.5G078100.1	24.27	-2.20807	0.488699	-4.51827	6.23e-06	0.00150198	40635148	Sevir.5G078100	Sevir.5G078100.1.p	PF00892	PTHR31218,PTHR31218:SF62				GO:0016021,GO:0016020,GO:0022857	AT1G75500.1	WAT1	Walls Are Thin 1	LOC_Os01g02870.1	NA	auxin-induced protein 5NG4, putative, expressed
Sevir.6G169100.1	52.7728	-2.20641	0.432892	-5.09692	3.45e-07	0.000161564	40621811	Sevir.6G169100	Sevir.6G169100.1.p	PF01370	PTHR10366,PTHR10366:SF404	KOG1502	1.2.1.44	K09753	GO:0050662,GO:0003824	AT1G15950.1	ATCCR1,CCR1,IRX4	cinnamoyl coa reductase 1	LOC_Os08g34280.1	NA	cinnamoyl-CoA reductase, putative, expressed
Sevir.3G356350.1	27.7982	-2.2031	0.461303	-4.77581	1.79e-06	0.000574926	40651396	Sevir.3G356350	Sevir.3G356350.1.p											NA
Sevir.9G384100.1	20.3221	-2.17204	0.574927	-3.77794	0.000158132	0.0166233	40614008	Sevir.9G384100	Sevir.9G384100.1.p	PF00069	PTHR24343,PTHR24343:SF168	KOG0583	2.7.11.1	K14498	GO:0006468,GO:0005524,GO:0004672	AT1G78290.3	SNRK2-8,SNRK2.8,SRK2C	Protein kinase superfamily protein	LOC_Os03g27280.1	NA	CAMK_CAMK_like.19 - CAMK includes calcium/calmodulin depedent protein kinases, expressed
Sevir.9G333100.1	43.737	-2.16273	0.467362	-4.62754	3.7e-06	0.000995095	40614822	Sevir.9G333100	Sevir.9G333100.1.p	PF03330,PF01357	PTHR31692,PTHR31692:SF17					AT1G65680.1	ATEXPB2,ATHEXP BETA 1.4,EXPB2	expansin B2	LOC_Os10g40700.1	NA	expansin precursor, putative, expressed
Sevir.4G216800.1	35.375	-2.08844	0.388064	-5.38168	7.38e-08	5.17e-05	40601561	Sevir.4G216800	Sevir.4G216800.1.p	PF08263,PF13855,PF00069	PTHR27001,PTHR27001:SF94	KOG1187	2.7.10.2		GO:0005515,GO:0006468,GO:0005524,GO:0004672	AT4G22130.1	SRF8	STRUBBELIG-receptor family 8	LOC_Os02g09740.1	NA	STRUBBELIG-RECEPTOR FAMILY 7 precursor, putative, expressed
Sevir.7G096000.1	20.8406	-2.08012	0.615203	-3.3812	0.000721711	0.0456039	40641263	Sevir.7G096000	Sevir.7G096000.1.p	PF04949	PTHR21470					AT3G52920.2		Family of unknown function (DUF662)	LOC_Os04g33450.2	NA	expressed protein
Sevir.8G045500.1	33.4868	-2.07134	0.595636	-3.47753	0.000506061	0.0360264	40639275	Sevir.8G045500	Sevir.8G045500.1.p	PF02496	PTHR33801,PTHR33801:SF7				GO:0006950				LOC_Os11g06720.1	NA	abscisic stress-ripening, putative, expressed
Sevir.7G083100.1	26.5745	-2.06298	0.551481	-3.7408	0.000183438	0.0184618	40641313	Sevir.7G083100	Sevir.7G083100.1.p		PTHR33184,PTHR33184:SF4					AT1G32583.1			LOC_Os02g30780.1	NA	LGC1, putative, expressed
Sevir.2G451432.1	67.5333	-2.05402	0.410527	-5.00336	5.63e-07	0.000249229	40623357	Sevir.2G451432	Sevir.2G451432.1.p	PF03959	PTHR22778,PTHR22778:SF22	KOG2551	1.5.1.3	K02183		AT4G24380.1			LOC_Os07g48770.1	NA	serine hydrolase domain containing protein, expressed
Sevir.3G013100.1	22.9479	-2.02908	0.415794	-4.88	1.06e-06	0.000389441	40649121	Sevir.3G013100	Sevir.3G013100.1.p	PF00168	PTHR10774,PTHR10774:SF58	KOG1030			GO:0005515	AT1G63220.1		Calcium-dependent lipid-binding (CaLB domain) family protein	LOC_Os04g58570.1	NA	C2 domain containing protein, putative, expressed
Sevir.1G265400.1	20.1452	-2.02539	0.493201	-4.10661	4.02e-05	0.00614941	40605192	Sevir.1G265400	Sevir.1G265400.1.p	PF03330,PF01357	PTHR31692,PTHR31692:SF8					AT2G45110.1	ATEXPB4,ATHEXP BETA 1.1,EXPB4	expansin B4	LOC_Os02g44108.1	NA	expansin precursor, putative, expressed
Sevir.2G343800.1	22.9445	-2.00878	0.486338	-4.13041	3.62e-05	0.00573602	40626749	Sevir.2G343800	Sevir.2G343800.1.p	PF00004,PF14363	PTHR23070,PTHR23070:SF37	KOG0743		K08900	GO:0005524	AT3G50930.1	BCS1	cytochrome BC1 synthesis	LOC_Os03g38800.1	NA	AAA family ATPase, putative, expressed
Sevir.3G289300.1	10.8201	-1.97218	0.526488	-3.74592	0.000179731	0.0183112	40647745	Sevir.3G289300	Sevir.3G289300.1.p	PF04535	PTHR11615,PTHR11615:SF144					AT2G38480.1		Uncharacterised protein family (UPF0497)	LOC_Os05g27790.1	NA	membrane associated DUF588 domain containing protein, putative, expressed
Sevir.6G168700.1	158.231	-1.91017	0.325122	-5.87523	4.22e-09	4.88e-06	40619291	Sevir.6G168700	Sevir.6G168700.1.p	PF00171	PTHR11699,PTHR11699:SF29		1.2.1.9	K00131	GO:0055114,GO:0016491,GO:0008152	AT2G24270.4	ALDH11A3	aldehyde dehydrogenase 11A3	LOC_Os08g34210.1	NA	aldehyde dehydrogenase, putative, expressed
Sevir.7G206600.1	15.5604	-1.90907	0.488972	-3.90425	9.45e-05	0.011385	40642948	Sevir.7G206600	Sevir.7G206600.1.p	PF05151	PTHR35774			K02714	GO:0019684,GO:0016021,GO:0015979,GO:0009523	ATCG00220.1		photosystem II reaction center protein M		NA
Sevir.5G382900.1	27.0917	-1.87769	0.533378	-3.52037	0.00043094	0.0323583	40629307	Sevir.5G382900	Sevir.5G382900.1.p	PF07731,PF07732,PF00394	PTHR11709,PTHR11709:SF61		1.10.3.2	K05909	GO:0055114,GO:0016491,GO:0005507	AT5G60020.1	ATLAC17,LAC17	laccase 17	LOC_Os01g62480.1	NA	laccase precursor protein, putative, expressed
Sevir.7G178200.1	120.439	-1.8734	0.458152	-4.08903	4.33e-05	0.00649734	40642202	Sevir.7G178200	Sevir.7G178200.1.p	PF00221	PTHR10362,PTHR10362:SF11		4.3.1.24	K13064		AT3G53260.1	ATPAL2,PAL2	phenylalanine ammonia-lyase 2	LOC_Os02g41630.2	NA	phenylalanine ammonia-lyase, putative, expressed
Sevir.9G481600.1	122.626	-1.86167	0.538968	-3.45414	0.000552046	0.0378848	40615440	Sevir.9G481600	Sevir.9G481600.1.p	PF00141	PTHR31388,PTHR31388:SF43		1.11.1.7	K00430	GO:0055114,GO:0020037,GO:0006979,GO:0004601	AT5G06730.1		Peroxidase superfamily protein	LOC_Os03g13200.1	NA	peroxidase precursor, putative, expressed
Sevir.5G061900.1	30.7918	-1.85943	0.551198	-3.37343	0.00074238	0.0464028	40632662	Sevir.5G061900	Sevir.5G061900.1.p	PF07883	PTHR31238,PTHR31238:SF22					AT1G09560.1	GLP5	germin-like protein 5	LOC_Os01g14670.1	NA	Cupin domain containing protein, expressed
Sevir.5G203600.1	35.3121	-1.83822	0.508067	-3.61806	0.000296815	0.0255184	40631520	Sevir.5G203600	Sevir.5G203600.1.p	PF01650	PTHR12000,PTHR12000:SF15		3.4.22.34	K01369	GO:0008233,GO:0006508	AT4G32940.1	GAMMA-VPE,GAMMAVPE	gamma vacuolar processing enzyme	LOC_Os01g37910.1	NA	vacuolar-processing enzyme precursor, putative, expressed
Sevir.1G208600.1	158.07	-1.82126	0.454011	-4.0115	6.03e-05	0.00835552	40604936	Sevir.1G208600	Sevir.1G208600.1.p	PF00083	PTHR23500,PTHR23500:SF173				GO:0055085,GO:0022857,GO:0016021	AT1G34580.1		Major facilitator superfamily protein	LOC_Os02g36490.1	NA	expressed protein
Sevir.6G230000.1	29.2129	-1.7702	0.494006	-3.58336	0.000339205	0.0277653	40618682	Sevir.6G230000	Sevir.6G230000.1.p	PF03999	PTHR19321,PTHR19321:SF3	KOG4302		K16732	GO:0008017,GO:0000910,GO:0000226	AT1G27920.1	MAP65-8	microtubule-associated protein 65-8	LOC_Os08g41890.1	NA	microtubule associated protein, putative, expressed
Sevir.4G159700.1	22.2674	-1.76742	0.506768	-3.48764	0.000487312	0.0350002	40599874	Sevir.4G159700	Sevir.4G159700.1.p	PF04577	PTHR20961,PTHR20961:SF5	KOG4698	2.4.1.255		GO:0016757	AT3G18170.1		Glycosyltransferase family 61 protein	LOC_Os03g37010.3	NA	glycosyltransferase, putative, expressed
Sevir.9G420600.1	44.8112	-1.72645	0.51527	-3.35057	0.000806466	0.0490819	40610669	Sevir.9G420600	Sevir.9G420600.1.p	PF07714	PTHR27003,PTHR27003:SF22	KOG1187	2.7.11.1		GO:0006468,GO:0004672	AT1G79620.1		Leucine-rich repeat protein kinase family protein	LOC_Os03g21230.1	NA	leucine-rich repeat family protein, putative, expressed
Sevir.3G077100.1	80.5228	-1.69956	0.332554	-5.11062	3.21e-07	0.000154709	40650806	Sevir.3G077100	Sevir.3G077100.1.p	PF00657	PTHR22835,PTHR22835:SF223		3.1.1.1		GO:0016788	AT1G28580.1		GDSL-like Lipase/Acylhydrolase superfamily protein	LOC_Os05g11950.1	NA	GDSL-like lipase/acylhydrolase, putative, expressed
Sevir.3G207400.4	39.7101	-1.69675	0.38095	-4.45399	8.43e-06	0.00183901	40650241	Sevir.3G207400	Sevir.3G207400.4.p	PF08263,PF00069	PTHR27003,PTHR27003:SF96	KOG1187	2.7.11.1		GO:0006468,GO:0005524,GO:0004672	AT1G06840.1		Leucine-rich repeat protein kinase family protein	LOC_Os05g40270.3	NA	expressed protein
Sevir.5G301200.1	13.4449	-1.68762	0.485768	-3.47413	0.000512505	0.0360264	40630086	Sevir.5G301200	Sevir.5G301200.1.p	PF01740,PF00916	PTHR11814,PTHR11814:SF54			K17471	GO:0016021,GO:0015116,GO:0008272,GO:0055085,GO:0016020,GO:0008271,GO:1902358	AT3G51895.1	AST12,SULTR3;1	sulfate transporter 3;1	LOC_Os01g52130.1	NA	sulfate transporter, putative, expressed
Sevir.3G253900.1	67.7487	-1.61844	0.318405	-5.08296	3.72e-07	0.000168508	40650789	Sevir.3G253900	Sevir.3G253900.1.p	PF00391,PF01326,PF02896	PTHR22931,PTHR22931:SF9		2.7.9.1	K01006	GO:0016772,GO:0016310,GO:0016301,GO:0005524,GO:0050242,GO:0006090	AT4G15530.6	PPDK	pyruvate orthophosphate dikinase	LOC_Os05g33570.1	NA	pyruvate, phosphate dikinase, chloroplast precursor, putative, expressed
Sevir.2G227200.1	21.381	-1.61717	0.410425	-3.94024	8.14e-05	0.0102611	40627899	Sevir.2G227200	Sevir.2G227200.1.p	PF00504	PTHR21649,PTHR21649:SF5			K08908	GO:0016020,GO:0009765	AT1G19150.1	LHCA2*1,LHCA6	photosystem I light harvesting complex gene 6	LOC_Os09g26810.1	NA	chlorophyll A-B binding protein, putative, expressed
Sevir.6G053100.1	8122.9	-1.59491	0.355166	-4.49062	7.1e-06	0.00163706	40619151	Sevir.6G053100	Sevir.6G053100.1.p	PF00249	PTHR12802,PTHR12802:SF43			K12133		AT1G01060.2	LHY,LHY1	Homeodomain-like superfamily protein	LOC_Os08g06110.4	NA	MYB family transcription factor, putative, expressed
Sevir.3G052900.1	88.053	-1.58841	0.321349	-4.94296	7.69e-07	0.00030682	40648371	Sevir.3G052900	Sevir.3G052900.1.p	PF00141	PTHR31235,PTHR31235:SF76		1.11.1.7	K00430	GO:0055114,GO:0020037,GO:0006979,GO:0004601	AT4G33420.1		Peroxidase superfamily protein	LOC_Os05g04380.1	NA	peroxidase precursor, putative, expressed
Sevir.1G249800.1	53.5451	-1.5586	0.39392	-3.95665	7.6e-05	0.00987531	40605383	Sevir.1G249800	Sevir.1G249800.1.p	PF00450	PTHR11802,PTHR11802:SF31		3.4.16.6	K16297	GO:0006508,GO:0004185	AT5G23210.1	SCPL34	serine carboxypeptidase-like 34	LOC_Os02g42310.1	NA	OsSCP8 - Putative Serine Carboxypeptidase homologue, expressed
Sevir.1G228600.1	544.077	-1.55811	0.358553	-4.34555	1.39e-05	0.00276979	40604681	Sevir.1G228600	Sevir.1G228600.1.p	PF00643	PTHR31832,PTHR31832:SF15				GO:0008270,GO:0005622	AT2G31380.1	STH	salt tolerance homologue	LOC_Os02g39360.1	NA	B-box zinc finger family protein, putative, expressed
Sevir.2G212400.1	31.3092	-1.54602	0.440312	-3.51119	0.000446113	0.0329625	40628262	Sevir.2G212400	Sevir.2G212400.1.p	PF07891	PTHR10759,PTHR10759:SF1				GO:0006412,GO:0005840,GO:0005622,GO:0003735	AT5G39785.1		Protein of unknown function (DUF1666)	LOC_Os09g24700.1	NA	expressed protein
Sevir.4G097800.1	70.507	-1.54392	0.273722	-5.64045	1.7e-08	1.57e-05	40599805	Sevir.4G097800	Sevir.4G097800.1.p	PF00230	PTHR19139,PTHR19139:SF142	KOG0223		K09874	GO:0016020,GO:0006810,GO:0005215	AT5G37820.1	NIP4;2,NLM5	NOD26-like intrinsic protein 4;2	LOC_Os06g12310.1	NA	aquaporin protein, putative, expressed
Sevir.2G302000.1	43.0465	-1.5437	0.257989	-5.9836	2.18e-09	2.97e-06	40627932	Sevir.2G302000	Sevir.2G302000.1.p	PF00657	PTHR22835,PTHR22835:SF214		3.1.1.3		GO:0016788	AT1G75900.1		GDSL-like Lipase/Acylhydrolase superfamily protein	LOC_Os09g36880.1	NA	GDSL-like lipase/acylhydrolase, putative, expressed
Sevir.3G286700.1	72.0333	-1.51053	0.352429	-4.28605	1.82e-05	0.00336283	40647761	Sevir.3G286700	Sevir.3G286700.1.p	PF07714	PTHR27001,PTHR27001:SF38	KOG1187	2.7.11.1		GO:0006468,GO:0004672	AT4G18640.1	MRH1	Leucine-rich repeat protein kinase family protein	LOC_Os05g28520.1	NA	MRH1, putative, expressed
Sevir.2G112300.1	2168.09	-1.50827	0.290012	-5.20073	1.99e-07	0.00010745	40626042	Sevir.2G112300	Sevir.2G112300.1.p	PF14368	PTHR33122,PTHR33122:SF10					AT5G48485.1	DIR1	Bifunctional inhibitor/lipid-transfer protein/seed storage 2S albumin superfamily protein	LOC_Os07g18750.1	NA	LTPL42 - Protease inhibitor/seed storage/LTP family protein precursor, expressed
Sevir.5G371800.1	18.7823	-1.50326	0.443102	-3.39258	0.000692384	0.0442341	40632168	Sevir.5G371800	Sevir.5G371800.1.p	PF00657	PTHR22835,PTHR22835:SF152		3.1.1.3		GO:0016788	AT1G58430.1	RXF26	GDSL-like Lipase/Acylhydrolase family protein	LOC_Os01g61200.1	NA	GDSL-like lipase/acylhydrolase, putative, expressed
Sevir.5G347300.1	104.545	-1.50057	0.373416	-4.01851	5.86e-05	0.00815956	40633044	Sevir.5G347300	Sevir.5G347300.1.p	PF03321	PTHR31901,PTHR31901:SF8			K14487		AT5G54510.1	DFL1,GH3.6	Auxin-responsive GH3 family protein	LOC_Os01g57610.1	NA	OsGH3.1 - Probable indole-3-acetic acid-amido synthetase, expressed
Sevir.1G289200.1	70.5739	-1.49147	0.277016	-5.38406	7.28e-08	5.17e-05	40603965	Sevir.1G289200	Sevir.1G289200.1.p	PF00485	PTHR10285,PTHR10285:SF74		2.7.1.19	K00855	GO:0016301,GO:0008152,GO:0005524	AT1G32060.1	PRK	phosphoribulokinase	LOC_Os02g47020.1	NA	phosphoribulokinase/Uridine kinase family protein, expressed
Sevir.9G120700.1	26.0331	-1.48801	0.413467	-3.59884	0.000319634	0.0268806	40616093	Sevir.9G120700	Sevir.9G120700.1.p	PF03478	PTHR11102,PTHR11102:SF78					AT1G65770.1	AMR1	ascorbic acid mannose pathway regulator 1	LOC_Os03g50050.1	NA	OsFBDUF16 - F-box and DUF domain containing protein, expressed
Sevir.9G538100.1	34.1813	-1.43461	0.362132	-3.96157	7.45e-05	0.00978416	40614564	Sevir.9G538100	Sevir.9G538100.1.p	PF07714	PTHR27001,PTHR27001:SF76	KOG1187	2.7.11.1		GO:0006468,GO:0004672	AT5G56460.1		Protein kinase superfamily protein	LOC_Os03g06330.1	NA	tyrosine protein kinase domain containing protein, putative, expressed
Sevir.7G120400.1	52.9686	-1.42825	0.290233	-4.92103	8.61e-07	0.000326389	40641334	Sevir.7G120400	Sevir.7G120400.1.p	PF04043	PTHR31080,PTHR31080:SF18				GO:0004857	AT3G17220.1	ATPMEI2,PMEI2	pectin methylesterase inhibitor 2	LOC_Os04g36770.1	NA	PME/invertase inhibitor, putative, expressed
Sevir.9G133700.1	13.3378	-1.42741	0.39986	-3.56978	0.000357286	0.0282978	40615122	Sevir.9G133700	Sevir.9G133700.1.p				3.6.3.6			AT5G62670.1	AHA11,HA11	H(+)-ATPase 11	LOC_Os03g48310.1	NA	plasma membrane ATPase, putative, expressed
Sevir.4G242700.1	142.179	-1.40524	0.178911	-7.8544	4.02e-15	3.1e-11	40600583	Sevir.4G242700	Sevir.4G242700.1.p	PF07343	PTHR36318,PTHR36318:SF2					AT1G22750.4			LOC_Os06g38320.2	NA	expressed protein
Sevir.2G274300.1	39.9992	-1.40027	0.376372	-3.72045	0.000198868	0.0195015	40622402	Sevir.2G274300	Sevir.2G274300.1.p	PF08240,PF13602	PTHR11695,PTHR11695:SF573	KOG1198	1.6.5.5		GO:0055114,GO:0016491,GO:0008270	AT4G13010.1		Oxidoreductase, zinc-binding dehydrogenase family protein	LOC_Os09g32640.1	NA	dehydrogenase, putative, expressed
Sevir.9G207200.1	30.549	-1.36805	0.346551	-3.94762	7.89e-05	0.0100856	40614914	Sevir.9G207200	Sevir.9G207200.1.p	PF00069	PTHR27008,PTHR27008:SF37	KOG1187	2.7.11.1		GO:0006468,GO:0005524,GO:0004672	AT4G31250.1		Leucine-rich repeat protein kinase family protein	LOC_Os10g35040.1	NA	receptor kinase like protein, putative, expressed
Sevir.9G193400.1	358.301	-1.35552	0.233225	-5.81206	6.17e-09	6.49e-06	40613881	Sevir.9G193400	Sevir.9G193400.1.p	PF00230	PTHR19139,PTHR19139:SF102	KOG0223		K09874	GO:0016020,GO:0006810,GO:0005215	AT4G10380.1	NIP5;1,NLM6,NLM8	NOD26-like intrinsic protein 5;1	LOC_Os10g36924.1	NA	aquaporin protein, putative, expressed
Sevir.7G210800.1	62.5561	-1.32656	0.363333	-3.65109	0.000261125	0.0234071	40644791	Sevir.7G210800	Sevir.7G210800.1.p	PF10250	PTHR31818,PTHR31818:SF1					AT1G76270.1		O-fucosyltransferase family protein	LOC_Os04g47520.1	NA	growth regulator related protein, putative, expressed
Sevir.9G475800.1	1675.47	-1.30022	0.324739	-4.00389	6.23e-05	0.00857737	40609890	Sevir.9G475800	Sevir.9G475800.1.p	PF00331	PTHR31490,PTHR31490:SF3		3.2.1.8		GO:0005975,GO:0004553	AT4G38650.1		Glycosyl hydrolase family 10 protein	LOC_Os03g14010.2	NA	glycosyl hydrolase family 10 protein, putative, expressed
Sevir.1G112300.1	14.2004	-1.28153	0.362975	-3.53062	0.000414582	0.031851	40607688	Sevir.1G112300	Sevir.1G112300.1.p	PF01704	PTHR11952,PTHR11952:SF13		2.7.7.9	K00963	GO:0070569,GO:0008152	AT5G17310.2	AtUGP2,UGP2	UDP-glucose pyrophosphorylase 2	LOC_Os02g02560.1	NA	UTP--glucose-1-phosphate uridylyltransferase, putative, expressed
Sevir.5G403300.1	49.1639	-1.26294	0.363203	-3.47721	0.000506654	0.0360264	40634272	Sevir.5G403300	Sevir.5G403300.1.p	PF00249	PTHR10641,PTHR10641:SF617	KOG0048		K09422		AT1G22640.1	ATMYB3,MYB3	myb domain protein 3	LOC_Os01g65370.1	NA	MYB family transcription factor, putative, expressed
Sevir.5G246700.1	361.766	-1.22902	0.328473	-3.74162	0.000182834	0.0184618	40633609	Sevir.5G246700	Sevir.5G246700.1.p	PF12708	PTHR31375,PTHR31375:SF14		3.2.1.15			AT1G10640.1		Pectin lyase-like superfamily protein	LOC_Os01g44970.1	NA	polygalacturonase, putative, expressed
Sevir.9G208200.1	116.546	-1.22006	0.305153	-3.99818	6.38e-05	0.00868364	40615810	Sevir.9G208200	Sevir.9G208200.1.p	PF02721,PF08646	PTHR23273,PTHR23273:SF10			K07466		AT2G05642.1		Nucleic acid-binding, OB-fold-like protein	LOC_Os07g45750.1	NA	retrotransposon protein, putative, unclassified, expressed
Sevir.9G560600.1	61.4518	-1.21716	0.339167	-3.58868	0.000332357	0.027649	40615089	Sevir.9G560600	Sevir.9G560600.1.p	PF04652,PF14288,PF02364	PTHR12741,PTHR12741:SF21		2.4.1.34	K11000	GO:0016020,GO:0006075,GO:0003843,GO:0000148	AT5G13000.1	ATGSL12,gsl12	glucan synthase-like 12	LOC_Os03g03610.1	NA	1,3-beta-glucan synthase component domain containing protein, expressed
Sevir.6G026500.2	143.898	-1.18573	0.257995	-4.59593	4.31e-06	0.00114522	40618339	Sevir.6G026500	Sevir.6G026500.2.p	PF14226,PF03171	PTHR10209,PTHR10209:SF220	KOG0143	1.14.11.24		GO:0055114,GO:0016491	AT5G24530.1	DMR6	2-oxoglutarate (2OG) and Fe(II)-dependent oxygenase superfamily protein	LOC_Os07g07410.2	NA	oxidoreductase, 2OG-Fe oxygenase family protein, putative, expressed
Sevir.4G142400.1	294.609	-1.18366	0.276271	-4.28442	1.83e-05	0.00336283	40603272	Sevir.4G142400	Sevir.4G142400.1.p	PF04398	PTHR31676,PTHR31676:SF24					AT1G09310.1		Protein of unknown function, DUF538	LOC_Os06g34790.1	NA	DUF538 domain containing protein, putative, expressed
Sevir.7G038400.1	668.715	-1.14984	0.103238	-11.1377	8.22e-29	1.9e-24	40643180	Sevir.7G038400	Sevir.7G038400.1.p	PF03033	PTHR11926,PTHR11926:SF308		2.4.1.173	K05841	GO:0030259,GO:0016758,GO:0005975,GO:0008152	AT3G07020.2		UDP-Glycosyltransferase superfamily protein	LOC_Os04g04254.1	NA	sterol 3-beta-glucosyltransferase, putative, expressed
Sevir.5G105000.1	55.3858	-1.09191	0.297781	-3.66684	0.000245566	0.0227965	40633831	Sevir.5G105000	Sevir.5G105000.1.p	PF05056	PTHR33103,PTHR33103:SF7					AT5G01150.1		Protein of unknown function (DUF674)	LOC_Os01g06030.1	NA	expressed protein
Sevir.7G252400.1	78.1002	-1.09144	0.220078	-4.95934	7.07e-07	0.000297429	40644563	Sevir.7G252400	Sevir.7G252400.1.p										LOC_Os04g52880.1	NA	expressed protein
Sevir.3G236800.1	85.7385	-1.07657	0.240535	-4.47574	7.61e-06	0.00170976	40647534	Sevir.3G236800	Sevir.3G236800.1.p	PF02704	PTHR23201,PTHR23201:SF12					AT4G09600.1	GASA3	GAST1 protein homolog 3	LOC_Os05g35690.1	NA	GASR6 - Gibberellin-regulated GASA/GAST/Snakin family protein precursor, expressed
Sevir.3G192800.1	105.124	-1.07159	0.260381	-4.11545	3.86e-05	0.00595788	40648152	Sevir.3G192800	Sevir.3G192800.1.p	PF00520	PTHR10217,PTHR10217:SF532	KOG0498		K05391	GO:0055085,GO:0016020,GO:0006811,GO:0005216	AT5G54250.2	ATCNGC4,CNGC4,DND2,HLM1	cyclic nucleotide-gated cation channel 4	LOC_Os05g42250.1	NA	cyclic nucleotide-gated ion channel 2, putative, expressed
Sevir.9G511300.1	26.5433	-1.0622	0.308721	-3.44064	0.000580332	0.0392466	40616312	Sevir.9G511300	Sevir.9G511300.1.p	PF03188,PF04526	PTHR23130,PTHR23130:SF60	KOG4293			GO:0016021	AT2G04850.1		Auxin-responsive family protein	LOC_Os03g09850.1	NA	auxin-responsive protein-related, putative, expressed
Sevir.9G104800.1	57.7336	-1.03057	0.307955	-3.34649	0.000818419	0.0496787	40611189	Sevir.9G104800	Sevir.9G104800.1.p	PF02450	PTHR11440,PTHR11440:SF35	KOG2369	2.3.1.43	K06129	GO:0008374,GO:0006629	AT1G27480.1		alpha/beta-Hydrolases superfamily protein	LOC_Os03g52010.1	NA	lecithin cholesterol acyltransferase, putative, expressed
Sevir.7G109800.1	276.83	-1.02648	0.208251	-4.92903	8.26e-07	0.000318531	40644868	Sevir.7G109800	Sevir.7G109800.1.p	PF13664	PTHR23241,PTHR23241:SF50	KOG2886				AT1G72100.1		late embryogenesis abundant domain-containing protein / LEA domain-containing protein	LOC_Os04g35490.1	NA	expressed protein
Sevir.5G244500.1	120.58	-1.02188	0.263596	-3.87669	0.000105886	0.0122442	40635859	Sevir.5G244500	Sevir.5G244500.1.p	PF05184,PF03489,PF00026	PTHR13683,PTHR13683:SF311	KOG1339	3.4.23.40	K08245	GO:0006629,GO:0006508,GO:0004190	AT1G11910.1	APA1,ATAPA1	aspartic proteinase A1	LOC_Os01g44130.1	NA	aspartic proteinase oryzasin-1 precursor, putative, expressed
Sevir.4G251700.1	443.208	-1.01141	0.269805	-3.74866	0.000177782	0.0181928	40600989	Sevir.4G251700	Sevir.4G251700.1.p	PF07526,PF05920	PTHR11850,PTHR11850:SF119				GO:0006355,GO:0003677	AT4G32980.1	ATH1	homeobox gene 1	LOC_Os02g13310.1	NA	homeobox domain containing protein, expressed
Sevir.5G305200.1	424.211	-0.983364	0.289842	-3.39276	0.000691928	0.0442341	40633058	Sevir.5G305200	Sevir.5G305200.1.p	PF04535	PTHR11615,PTHR11615:SF118					AT1G79780.1		Uncharacterised protein family (UPF0497)	LOC_Os01g52610.1	NA	membrane associated DUF588 domain containing protein, putative, expressed
Sevir.5G266200.1	122.252	-0.980361	0.289369	-3.38793	0.000704227	0.0447435	40633261	Sevir.5G266200	Sevir.5G266200.1.p	PF00141	PTHR31235,PTHR31235:SF56		1.11.1.7	K00430	GO:0055114,GO:0020037,GO:0006979,GO:0004601	AT2G34060.1		Peroxidase superfamily protein	LOC_Os08g42030.1	NA	peroxidase precursor, putative, expressed
Sevir.7G167500.1	255.894	-0.977743	0.22121	-4.41997	9.87e-06	0.00209448	40641702	Sevir.7G167500	Sevir.7G167500.1.p		PTHR27000,PTHR27000:SF203					AT4G06744.1		Leucine-rich repeat (LRR) family protein	LOC_Os04g42620.1	NA	uncharacterized protein At4g06744 precursor, putative, expressed
Sevir.7G290600.1	266.217	-0.973672	0.263556	-3.69437	0.000220436	0.0212417	40642652	Sevir.7G290600	Sevir.7G290600.1.p	PF13098	PTHR10438,PTHR10438:SF290	KOG0910	1.8.1.8	K03671	GO:0045454,GO:0015035,GO:0006662	AT3G15360.1	ATHM4,ATM4,TRX-M4	thioredoxin M-type 4	LOC_Os12g08730.1	NA	thioredoxin, putative, expressed
Sevir.1G133700.1	40.6754	-0.957064	0.283997	-3.36998	0.000751734	0.0467229	40607836	Sevir.1G133700	Sevir.1G133700.1.p	PF01176	PTHR21668,PTHR21668:SF5	KOG3403		K03236	GO:0006413,GO:0003743,GO:0003723	AT2G04520.1		Nucleic acid-binding, OB-fold-like protein	LOC_Os06g23440.1	NA	eukaryotic translation initiation factor 1A, putative, expressed
Sevir.9G293300.1	84.5309	-0.940004	0.250552	-3.75173	0.000175619	0.0180513	40616858	Sevir.9G293300	Sevir.9G293300.1.p	PF09261,PF01074,PF07748	PTHR11607,PTHR11607:SF18		3.2.1.24	K01191	GO:0008270,GO:0004553,GO:0005975,GO:0004559,GO:0015923,GO:0006013	AT5G66150.1		Glycosyl hydrolase family 38 protein	LOC_Os10g05069.1	NA	lysosomal alpha-mannosidase precursor, putative, expressed
Sevir.6G138000.1	121.153	-0.924227	0.199277	-4.63789	3.52e-06	0.000980758	40619871	Sevir.6G138000	Sevir.6G138000.1.p	PF13962	PTHR24177,PTHR24177:SF51					AT5G50140.1		Ankyrin repeat family protein	LOC_Os06g19110.1	NA	cadmium tolerance factor, putative, expressed
Sevir.5G400900.1	107.639	-0.904539	0.215487	-4.19764	2.7e-05	0.00448744	40631603	Sevir.5G400900	Sevir.5G400900.1.p	PF00069	PTHR24343,PTHR24343:SF195	KOG0583	2.7.11.1	K14498	GO:0006468,GO:0005524,GO:0004672	AT1G10940.1	ASK1,SNRK2-4,SNRK2.4,SRK2A	Protein kinase superfamily protein	LOC_Os01g64970.1	NA	CAMK_CAMK_like.11 - CAMK includes calcium/calmodulin depedent protein kinases, expressed
Sevir.7G092700.1	631.079	-0.900515	0.191663	-4.69843	2.62e-06	0.000767476	40642874	Sevir.7G092700	Sevir.7G092700.1.p	PF13193,PF16177,PF00501	PTHR24095,PTHR24095:SF157		6.2.1.1	K01895	GO:0008152,GO:0003824	AT5G36880.2	ACS	acetyl-CoA synthetase	LOC_Os04g33190.1	NA	AMP-binding enzyme, putative, expressed
Sevir.1G330200.1	459.301	-0.89968	0.173157	-5.19575	2.04e-07	0.00010745	40604462	Sevir.1G330200	Sevir.1G330200.1.p	PF01477	PTHR31718,PTHR31718:SF4				GO:0005515	AT4G39730.1		Lipase/lipooxygenase, PLAT/LH2 family protein	LOC_Os02g51710.1	NA	wound/stress protein, putative, expressed
Sevir.5G016900.1	1143.93	-0.875454	0.235196	-3.72223	0.000197467	0.0195015	40632140	Sevir.5G016900	Sevir.5G016900.1.p	PF03321	PTHR31901,PTHR31901:SF13			K14506		AT2G46370.4	FIN219,JAR1	Auxin-responsive GH3 family protein	LOC_Os01g12160.1	NA	OsGH3.3 - Probable indole-3-acetic acid-amido synthetase, expressed
Sevir.3G154600.1	100.421	-0.866187	0.230614	-3.756	0.000172652	0.0178256	40645645	Sevir.3G154600	Sevir.3G154600.1.p	PF03188	PTHR23130,PTHR23130:SF86	KOG4293			GO:0016021	AT3G61750.1		Cytochrome b561/ferric reductase transmembrane with DOMON related domain	LOC_Os05g48270.1	NA	auxin-responsive protein, putative, expressed
Sevir.5G264000.2	59.6223	-0.862704	0.236703	-3.64467	0.000267738	0.0238153	40635448	Sevir.5G264000	Sevir.5G264000.2.p	PF01544	PTHR21535,PTHR21535:SF50				GO:0055085,GO:0046873,GO:0030001,GO:0016020	AT1G29820.1		Magnesium transporter CorA-like family protein	LOC_Os01g47460.1	NA	expressed protein
Sevir.4G130500.1	640.989	-0.789908	0.223584	-3.53293	0.000410987	0.0318188	40601765	Sevir.4G130500	Sevir.4G130500.1.p	PF00005,PF01061	PTHR19241,PTHR19241:SF290	KOG0061	3.6.3.46		GO:0016887,GO:0005524,GO:0016020	AT5G52860.1		ABC-2 type transporter family protein	LOC_Os06g30730.1	NA	ABC-2 type transporter domain containing protein, expressed
Sevir.1G143300.1	95.8875	-0.788787	0.185868	-4.24381	2.2e-05	0.0037654	40609343	Sevir.1G143300	Sevir.1G143300.1.p		PTHR33237,PTHR33237:SF9					AT3G14760.1			LOC_Os02g21640.1	NA	expressed protein
Sevir.3G234200.1	532.626	-0.744524	0.159854	-4.65753	3.2e-06	0.000913712	40649209	Sevir.3G234200	Sevir.3G234200.1.p	PF00069	PTHR27001,PTHR27001:SF90	KOG1187	2.7.11.1		GO:0006468,GO:0005524,GO:0004672	AT4G01330.1		Protein kinase superfamily protein	LOC_Os05g36050.1	NA	serine/threonine-protein kinase, putative, expressed
Sevir.5G312800.1	143.613	-0.72411	0.204808	-3.53555	0.000406923	0.0318188	40631162	Sevir.5G312800	Sevir.5G312800.1.p	PF01612	PTHR13620,PTHR13620:SF6		3.6.4.12		GO:0008408,GO:0006139,GO:0003676	AT3G12410.1		Polynucleotidyl transferase, ribonuclease H-like superfamily protein	LOC_Os04g14810.1	NA	3-5 exonuclease domain-containing protein, putative, expressed
Sevir.4G210800.1	263.804	-0.717209	0.182448	-3.93104	8.46e-05	0.0104604	40599415	Sevir.4G210800	Sevir.4G210800.1.p	PF03006	PTHR20855,PTHR20855:SF32	KOG0748		K07297	GO:0016021	AT5G20270.1	HHP1	heptahelical transmembrane protein1	LOC_Os06g43620.1	NA	haemolysin-III, putative, expressed
Sevir.4G168400.1	268.126	-0.712572	0.196369	-3.62874	0.000284805	0.0248555	40602515	Sevir.4G168400	Sevir.4G168400.1.p		PTHR34056,PTHR34056:SF2					AT3G18050.1			LOC_Os06g30210.1	NA	expressed protein
Sevir.2G006400.1	2318.19	-0.711379	0.211796	-3.3588	0.00078282	0.0481497	40628604	Sevir.2G006400	Sevir.2G006400.1.p	PF00319,PF01486	PTHR11945,PTHR11945:SF218	KOG0014		K09264	GO:0046983,GO:0003677,GO:0006355,GO:0005634,GO:0003700	AT1G69120.1	AGL7,AP1	K-box region and MADS-box transcription factor family protein	LOC_Os07g01820.3	NA	OsMADS15 - MADS-box family gene with MIKCc type-box, expressed
Sevir.3G221400.1	91.5666	-0.690184	0.197045	-3.50267	0.000460616	0.033493	40650024	Sevir.3G221400	Sevir.3G221400.1.p	PF04387	PTHR11035	KOG3187	4.2.1.134	K10703		AT5G59770.1		Protein-tyrosine phosphatase-like, PTPLA	LOC_Os05g38590.1	NA	expressed protein
Sevir.1G260100.1	145.437	-0.68573	0.200054	-3.42772	0.000608665	0.0402188	40607714	Sevir.1G260100	Sevir.1G260100.1.p	PF00635	PTHR10809,PTHR10809:SF42				GO:0005789	AT5G47180.2		Plant VAMP (vesicle-associated membrane protein) family protein	LOC_Os10g40140.1	NA	MSP domain containing protein, expressed
Sevir.9G016500.1	145.408	-0.679135	0.163952	-4.14227	3.44e-05	0.00556152	40610701	Sevir.9G016500	Sevir.9G016500.1.p	PF05991	PTHR34547			K06962		AT2G02410.1			LOC_Os03g62610.1	NA	RNA-binding protein containing a PIN domain, putative, expressed
Sevir.7G208900.1	114.97	-0.676964	0.189101	-3.5799	0.000343721	0.0278921	40644591	Sevir.7G208900	Sevir.7G208900.1.p	PF00067	PTHR24296,PTHR24296:SF16	KOG0157	1.14.14.1	K15398	GO:0055114,GO:0020037,GO:0016705,GO:0005506	AT1G01600.1	CYP86A4	cytochrome P450, family 86, subfamily A, polypeptide 4	LOC_Os04g47250.1	NA	cytochrome P450, putative, expressed
Sevir.8G177500.1	600.295	-0.665793	0.191568	-3.47549	0.000509928	0.0360264	40638644	Sevir.8G177500	Sevir.8G177500.1.p		PTHR34113,PTHR34113:SF2					AT3G55760.2			LOC_Os11g37560.2	NA	expressed protein
Sevir.5G102200.6	375.202	-0.652974	0.171811	-3.80053	0.000144387	0.0155313	40633618	Sevir.5G102200	Sevir.5G102200.6.p	PF00106	PTHR24320,PTHR24320:SF81	KOG1208	1.1.1.300,1.1.1.330		GO:0016491,GO:0008152	AT2G37540.1		NAD(P)-binding Rossmann-fold superfamily protein	LOC_Os01g05840.1	NA	oxidoreductase, short chain dehydrogenase/reductase family domain containing family, expressed
Sevir.9G483800.1	657.81	-0.648185	0.16779	-3.86306	0.000111974	0.0127568	40611425	Sevir.9G483800	Sevir.9G483800.1.p	PF00069	PTHR27001,PTHR27001:SF25	KOG1187	2.7.11.1		GO:0006468,GO:0005524,GO:0004672	AT4G34500.1		Protein kinase superfamily protein	LOC_Os03g12680.1	NA	protein kinase, putative, expressed
Sevir.2G151600.1	155.276	-0.646067	0.142662	-4.52866	5.94e-06	0.0014816	40624194	Sevir.2G151600	Sevir.2G151600.1.p	PF10440	PTHR34271,PTHR34271:SF1		2.1.1.43		GO:0018024	AT1G45248.3		Nucleolar histone methyltransferase-related protein	LOC_Os09g02690.1	NA	expressed protein
Sevir.5G464800.1	875.943	-0.641172	0.145149	-4.41734	9.99e-06	0.00210083	40635505	Sevir.5G464800	Sevir.5G464800.1.p	PF08263,PF00560,PF00069,PF13855	PTHR27000,PTHR27000:SF221	KOG1187	2.7.11.1		GO:0005515,GO:0006468,GO:0005524,GO:0004672	AT3G28040.1		Leucine-rich receptor-like protein kinase family protein	LOC_Os01g72700.1	NA	expressed protein
Sevir.1G162400.1	222.72	-0.608818	0.173768	-3.50363	0.000458967	0.033493	40604856	Sevir.1G162400	Sevir.1G162400.1.p	PF03819	PTHR14552,PTHR14552:SF17		3.6.1.12	K16904		AT3G25400.1			LOC_Os02g27810.1	NA	MazG nucleotide pyrophosphohydrolase domain containing protein, expressed
Sevir.1G303800.1	226.025	-0.591499	0.158661	-3.72806	0.000192962	0.0191529	40608535	Sevir.1G303800	Sevir.1G303800.1.p	PF00307	PTHR19961,PTHR19961:SF25				GO:0005515	AT5G35700.1	FIM2	fimbrin-like protein 2	LOC_Os02g48740.1	NA	fimbrin-like protein 2, putative, expressed
Sevir.9G155700.1	254.073	-0.552683	0.14183	-3.8968	9.75e-05	0.0115071	40612856	Sevir.9G155700	Sevir.9G155700.1.p	PF03330,PF01357	PTHR31692,PTHR31692:SF14					AT1G65680.1	ATEXPB2,ATHEXP BETA 1.4,EXPB2	expansin B2	LOC_Os03g44290.1	NA	expansin precursor, putative, expressed
Sevir.7G051600.2	149.177	-0.546358	0.143334	-3.81179	0.000137966	0.0152666	40644684	Sevir.7G051600	Sevir.7G051600.2.p	PF07714,PF13426	PTHR24351,PTHR24351:SF81	KOG0610	2.7.11.1		GO:0006468,GO:0004672	AT5G58140.2	NPL1,PHOT2	phototropin 2	LOC_Os04g23890.2	NA	AGC_PVPK_like_kin82y.10 - ACG kinases include homologs to PKA, PKG and PKC, expressed
Sevir.9G164600.1	989.616	-0.542036	0.135789	-3.99176	6.56e-05	0.00884417	40615453	Sevir.9G164600	Sevir.9G164600.1.p	PF02362	PTHR31391,PTHR31391:SF8				GO:0003677	AT4G33280.1		AP2/B3-like transcriptional factor family protein	LOC_Os03g42230.1	NA	B3 DNA binding domain containing protein, expressed
Sevir.5G346200.1	266.27	-0.54067	0.14969	-3.61194	0.000303919	0.025841	40630337	Sevir.5G346200	Sevir.5G346200.1.p	PF12706,PF07522	PTHR23240,PTHR23240:SF9			K15341		AT1G27410.1		DNA repair metallo-beta-lactamase family protein	LOC_Os01g57440.1	NA	DNA repair metallo-beta-lactamase, putative, expressed
Sevir.3G065500.1	5487.06	-0.536245	0.159956	-3.35245	0.000800989	0.0490065	40648874	Sevir.3G065500	Sevir.3G065500.1.p	PF01439	PTHR33543,PTHR33543:SF3				GO:0046872				LOC_Os05g02070.3	NA	expressed protein
Sevir.5G434000.3	4607.61	-0.532958	0.153722	-3.46702	0.000526263	0.0366593	40636056	Sevir.5G434000	Sevir.5G434000.3.p	PF08263,PF00560,PF00069,PF13855	PTHR27000,PTHR27000:SF163	KOG1187	2.7.11.1		GO:0005515,GO:0006468,GO:0005524,GO:0004672	AT5G07280.1	EMS1,EXS	Leucine-rich repeat transmembrane protein kinase	LOC_Os01g68870.2	NA	leucine-rich repeat receptor protein kinase EXS precursor, putative, expressed
Sevir.5G470200.1	563.784	-0.516306	0.146929	-3.51399	0.000441432	0.0327693	40632971	Sevir.5G470200	Sevir.5G470200.1.p		PTHR34662,PTHR34662:SF1					AT1G21090.1		Cupredoxin superfamily protein	LOC_Os01g73270.1	NA	expressed protein
Sevir.9G008200.1	846.297	-0.500872	0.14578	-3.4358	0.000590813	0.0393767	40616217	Sevir.9G008200	Sevir.9G008200.1.p	PF03969	PTHR12169,PTHR12169:SF5	KOG2383			GO:0005524	AT2G25530.1		AFG1-like ATPase family protein	LOC_Os03g63500.1	NA	ATPase, AFG1 family domain containing protein, expressed
Sevir.1G306800.1	422.18	-0.483302	0.125019	-3.86582	0.000110716	0.0127165	40607402	Sevir.1G306800	Sevir.1G306800.1.p	PF16544	PTHR11208	KOG1588		K14945		AT5G56140.1		RNA-binding KH domain-containing protein	LOC_Os02g49080.1	NA	KH domain containing protein, putative, expressed
Sevir.5G374600.1	157.196	-0.478875	0.140056	-3.41916	0.00062814	0.0412698	40630731	Sevir.5G374600	Sevir.5G374600.1.p		PTHR32523,PTHR32523:SF7	KOG4453		K15892		AT5G58560.1		Phosphatidate cytidylyltransferase family protein	LOC_Os01g61560.1	NA	phosphatidate cytidylyltransferase, putative, expressed
Sevir.1G083700.1	378.341	-0.477015	0.13227	-3.60638	0.000310502	0.0262079	40608811	Sevir.1G083700	Sevir.1G083700.1.p	PF14389,PF04784	PTHR23054,PTHR23054:SF24					AT3G13000.2		Protein of unknown function, DUF547	LOC_Os02g05900.1	NA	ternary complex factor MIP1, putative, expressed
Sevir.9G107600.1	5398.74	-0.476783	0.119472	-3.99077	6.59e-05	0.00884417	40616314	Sevir.9G107600	Sevir.9G107600.1.p	PF03789,PF05920,PF03790,PF03791	PTHR11850,PTHR11850:SF64	KOG0773			GO:0003677,GO:0006355,GO:0005634	AT4G08150.1	BP,BP1,KNAT1	KNOTTED-like from Arabidopsis thaliana	LOC_Os03g51690.2	NA	Homeobox domain containing protein, expressed
Sevir.2G143400.1	224.206	-0.471295	0.118194	-3.98746	6.68e-05	0.00887645	40623314	Sevir.2G143400	Sevir.2G143400.1.p	PF02458	PTHR31625,PTHR31625:SF4		2.3.1.115		GO:0016747	AT1G03495.1		HXXXD-type acyl-transferase family protein	LOC_Os02g57480.1	NA	transferase family protein, putative, expressed
Sevir.2G396000.1	625.537	-0.418355	0.115773	-3.61357	0.000302008	0.0257732	40625852	Sevir.2G396000	Sevir.2G396000.1.p	PF00628,PF12165	PTHR12321,PTHR12321:SF54	KOG1632			GO:0005515,GO:0042393,GO:0006355	AT5G20510.1	AL5	alfin-like 5	LOC_Os07g41740.1	NA	PHD finger protein, putative, expressed
Sevir.1G253200.1	881.448	-0.390752	0.095432	-4.09456	4.23e-05	0.0063936	40608507	Sevir.1G253200	Sevir.1G253200.1.p	PF08590	PTHR13308,PTHR13308:SF17					AT3G15390.1	SDE5	silencing defective 5	LOC_Os02g42670.1	NA	DUF1771 domain containing protein, putative, expressed
Sevir.5G077800.4	3113.26	-0.383968	0.0880676	-4.35992	1.3e-05	0.00261655	40632541	Sevir.5G077800	Sevir.5G077800.4.p	PF00046,PF01852	PTHR24326,PTHR24326:SF258			K09338	GO:0003677,GO:0008289	AT3G61150.1	HD-GL2-1,HDG1	homeodomain GLABROUS 1	LOC_Os02g45250.1	NA	homeobox and START domains containing protein, putative, expressed
Sevir.1G380300.1	253.44	-0.381914	0.100384	-3.80453	0.000142071	0.0153537	40606720	Sevir.1G380300	Sevir.1G380300.1.p	PF01990	PTHR13861,PTHR13861:SF4	KOG3432	3.6.3.14	K02151	GO:0034220,GO:0046961,GO:0033180,GO:0015991	AT4G02620.1		vacuolar ATPase subunit F family protein	LOC_Os02g57854.1	NA	vacuolar ATP synthase subunit F, putative, expressed
Sevir.7G246000.1	601.285	-0.376916	0.107582	-3.50352	0.000459154	0.033493	40640075	Sevir.7G246000	Sevir.7G246000.1.p	PF12708	PTHR33928,PTHR33928:SF2		3.2.1.15			AT4G20050.2	QRT3	Pectin lyase-like superfamily protein	LOC_Os04g52320.1	NA	QRT3, putative, expressed
Sevir.9G379100.2	853.468	-0.370171	0.093963	-3.93954	8.16e-05	0.0102611	40617966	Sevir.9G379100	Sevir.9G379100.2.p	PF00560,PF08263,PF13855,PF00069	PTHR27001,PTHR27001:SF180	KOG1187	2.7.10.2		GO:0005515,GO:0006468,GO:0005524,GO:0004672	AT3G14350.1	SRF7	STRUBBELIG-receptor family 7	LOC_Os07g42626.1	NA	STRUBBELIG-RECEPTOR FAMILY 6 precursor, putative, expressed
Sevir.1G292900.3	3565.17	-0.366807	0.101496	-3.61401	0.000301496	0.0257732	40604688	Sevir.1G292900	Sevir.1G292900.3.p	PF03759	PTHR33101,PTHR33101:SF2				GO:0005089	AT1G31650.1	ATROPGEF14,ROPGEF14	RHO guanyl-nucleotide exchange factor 14	LOC_Os02g47420.3	NA	ATROPGEF7/ROPGEF7, putative, expressed
Sevir.9G514800.1	932.866	-0.350752	0.101895	-3.44228	0.000576831	0.0392364	40617831	Sevir.9G514800	Sevir.9G514800.1.p	PF00025	PTHR24073,PTHR24073:SF350	KOG0087		K07904	GO:0005525	AT5G65270.1	AtRABA4a,RABA4a	RAB GTPase homolog A4A	LOC_Os10g23100.1	NA	ras-related protein, putative, expressed
Sevir.1G100300.1	558.02	-0.349623	0.0979924	-3.56786	0.000359914	0.0284086	40606391	Sevir.1G100300	Sevir.1G100300.1.p	PF16596,PF00170,PF07777	PTHR22952,PTHR22952:SF132	KOG4196,KOG3119		K09060	GO:0043565,GO:0006355,GO:0003700	AT1G32150.1	AtbZIP68,bZIP68	basic region/leucine zipper transcription factor 68	LOC_Os02g03580.3	NA	transcription factor, putative, expressed
Sevir.3G409800.1	2309.69	-0.347745	0.0985984	-3.52688	0.000420485	0.0319887	40647185	Sevir.3G409800	Sevir.3G409800.1.p	PF08241	PTHR10108,PTHR10108:SF904	KOG1540	2.1.1.295	K12502	GO:0008168,GO:0008152	AT3G63410.1	APG1,E37,IEP37,VTE3	S-adenosyl-L-methionine-dependent methyltransferases superfamily protein	LOC_Os12g42090.2	NA	methyltransferase domain containing protein, putative, expressed
Sevir.3G046600.1	798.313	-0.330321	0.0848185	-3.89444	9.84e-05	0.0115071	40650411	Sevir.3G046600	Sevir.3G046600.1.p	PF00335	PTHR32191,PTHR32191:SF7	KOG3882			GO:0016021	AT3G45600.1	TET3	tetraspanin3	LOC_Os05g03140.1	NA	tetraspanin family protein, putative, expressed
Sevir.3G171500.1	344.041	-0.303265	0.0847735	-3.57735	0.000347092	0.0279693	40650230	Sevir.3G171500	Sevir.3G171500.1.p	PF00132,PF06426	PTHR23416,PTHR23416:SF67	KOG4750	2.3.1.30	K00640	GO:0009001,GO:0006535,GO:0005737	AT5G56760.1	ATSERAT1;1,SAT-52,SAT5,SERAT1;1	serine acetyltransferase 1;1	LOC_Os05g45710.1	NA	serine acetyltransferase protein, putative, expressed
Sevir.9G276100.1	3995.01	-0.293679	0.0869426	-3.37784	0.000730569	0.0460378	40611986	Sevir.9G276100	Sevir.9G276100.1.p	PF07983	PTHR32227,PTHR32227:SF98		3.2.1.39			AT5G67460.1		O-Glycosyl hydrolases family 17 protein	LOC_Os10g20650.1	NA	glucan endo-1,3-beta-glucosidase-related, putative, expressed
Sevir.3G427000.1	959.756	-0.292034	0.0803925	-3.6326	0.000280583	0.0246732	40650280	Sevir.3G427000	Sevir.3G427000.1.p	PF00999	PTHR10110,PTHR10110:SF86	KOG1965			GO:0055085,GO:0016021,GO:0015299,GO:0006812	AT2G01980.1	ATNHX7,ATSOS1,SOS1	sodium proton exchanger, putative (NHX7) (SOS1)	LOC_Os12g44360.1	NA	sodium/hydrogen exchanger 7, putative, expressed
Sevir.7G225700.1	1692.88	-0.274315	0.0748262	-3.66603	0.000246343	0.0227965	40644142	Sevir.7G225700	Sevir.7G225700.1.p	PF01529	PTHR22883,PTHR22883:SF72	KOG1311	2.3.1.225	K18932	GO:0008270	AT4G15080.1		DHHC-type zinc finger family protein	LOC_Os04g49560.1	NA	zinc finger family protein, putative, expressed
Sevir.9G161600.1	672.581	-0.267373	0.0797834	-3.35123	0.000804524	0.0490819	40616827	Sevir.9G161600	Sevir.9G161600.1.p	PF01920	PTHR21100,PTHR21100:SF9	KOG1760		K09550	GO:0051082,GO:0016272,GO:0006457	AT1G08780.1	AIP3,PFD4	ABI3-interacting protein 3	LOC_Os03g43020.1	NA	prefoldin subunit, putative, expressed
Sevir.3G259700.1	5798.48	-0.25518	0.0748536	-3.40905	0.000651891	0.0421289	40647199	Sevir.3G259700	Sevir.3G259700.1.p	PF04783,PF04782	PTHR21450,PTHR21450:SF22					AT1G52320.2			LOC_Os05g32760.1	NA	BZIP protein, putative, expressed
Sevir.9G270000.1	2966.49	-0.227097	0.0564975	-4.0196	5.83e-05	0.00815956	40614125	Sevir.9G270000	Sevir.9G270000.1.p	PF01190	PTHR31614,PTHR31614:SF5					AT4G08685.1	SAH7	Pollen Ole e 1 allergen and extensin family protein	LOC_Os10g22590.1	NA	POEI24 - Pollen Ole e I allergen and extensin family protein precursor, expressed
Sevir.9G193600.1	1460.91	-0.216519	0.0533737	-4.05667	4.98e-05	0.00728608	40609766	Sevir.9G193600	Sevir.9G193600.1.p	PF14604	PTHR10663,PTHR10663:SF188	KOG1118			GO:0005515	AT4G34660.1		SH3 domain-containing protein	LOC_Os10g36870.1	NA	src homology-3 domain protein 3, putative, expressed
Sevir.8G027601.1	1319.06	-0.208951	0.058958	-3.54406	0.000394019	0.0309948	40639196	Sevir.8G027601	Sevir.8G027601.1.p	PF04177	PTHR10933,PTHR10933:SF9	KOG2830			GO:0009966	AT5G53000.1	TAP46	2A phosphatase associated protein of 46 kD	LOC_Os12g04290.1	NA	PP2A regulatory subunit TAP46, putative, expressed
Sevir.9G375700.1	1895.31	-0.197869	0.05638	-3.50956	0.000448844	0.0330586	40611148	Sevir.9G375700	Sevir.9G375700.1.p	PF16363,PF02453	PTHR10366,PTHR10366:SF471	KOG1430	1.1.1.170	K07748		AT2G26260.1	3BETAHSD/D2,AT3BETAHSD/D2	3beta-hydroxysteroid-dehydrogenase/decarboxylase isoform 2	LOC_Os03g29170.1	NA	sterol-4-alpha-carboxylate 3-dehydrogenase, decarboxylating, putative, expressed
Sevir.8G185300.4	1036.78	0.231914	0.0647609	3.58108	0.000342179	0.0278647	40636245	Sevir.8G185300	Sevir.8G185300.4.p	PF12906,PF12428	PTHR23012,PTHR23012:SF57		6.3.2.19		GO:0008270	AT3G47550.6		RING/FYVE/PHD zinc finger superfamily protein	LOC_Os11g38800.1	NA	zinc finger family protein, putative, expressed
Sevir.3G026700.1	1703.96	0.249049	0.0716703	3.47493	0.000510986	0.0360264	40650499	Sevir.3G026700	Sevir.3G026700.1.p	PF15996						AT1G70620.3		cyclin-related	LOC_Os04g56630.1	NA	transposon protein, putative, unclassified, expressed
Sevir.7G189400.1	1489.28	0.255088	0.0646605	3.94504	7.98e-05	0.0101387	40641384	Sevir.7G189400	Sevir.7G189400.1.p	PF00271,PF00270	PTHR24031,PTHR24031:SF329		3.6.4.13	K12614	GO:0005524,GO:0003676	AT4G00660.2	ATRH8,RH8	RNAhelicase-like 8	LOC_Os04g45040.3	NA	DEAD-box ATP-dependent RNA helicase, putative, expressed
Sevir.1G324900.1	1243.19	0.262495	0.0674065	3.89421	9.85e-05	0.0115071	40605293	Sevir.1G324900	Sevir.1G324900.1.p	PF01656	PTHR10803	KOG2825	3.6.3.16	K01551	GO:0016887,GO:0005524	AT3G10350.1		P-loop containing nucleoside triphosphate hydrolases superfamily protein	LOC_Os02g51100.1	NA	arsenical pump-driving ATPase, putative, expressed
Sevir.2G396200.1	2282.16	0.269218	0.0764605	3.52101	0.000429899	0.0323583	40623402	Sevir.2G396200	Sevir.2G396200.1.p	PF01423	PTHR10553,PTHR10553:SF9	KOG1780		K11099		AT2G23930.1	SNRNP-G	probable small nuclear ribonucleoprotein G	LOC_Os03g29740.1	NA	LSM domain containing protein, expressed
Sevir.1G334900.1	2623.27	0.27259	0.0775813	3.5136	0.000442082	0.0327693	40605860	Sevir.1G334900	Sevir.1G334900.1.p	PF00254	PTHR10516,PTHR10516:SF214	KOG0544	5.2.1.8	K01802	GO:0006457	AT5G64350.1	ATFKBP12,FKBP12	FK506-binding protein 12	LOC_Os02g52290.1	NA	peptidyl-prolyl cis-trans isomerase, FKBP-type, putative, expressed
Sevir.1G125600.1	561.927	0.290203	0.084346	3.44062	0.000580375	0.0392466	40604364	Sevir.1G125600	Sevir.1G125600.1.p	PF00931	PTHR23155,PTHR23155:SF624	KOG4658		K13457	GO:0043531	AT3G07040.1	RPM1,RPS3	NB-ARC domain-containing disease resistance protein	LOC_Os11g12050.2	NA	NBS-LRR type disease resistance protein, putative, expressed
Sevir.6G196800.1	1755.37	0.302744	0.0725844	4.17092	3.03e-05	0.00497595	40621143	Sevir.6G196800	Sevir.6G196800.1.p	PF12710,PF00403,PF00122	PTHR24093,PTHR24093:SF124		3.6.3.4,3.6.3.54	K01533	GO:0046872,GO:0030001,GO:0000166	AT4G33520.2	HMA6,PAA1	P-type ATP-ase 1	LOC_Os08g37950.1	NA	copper-transporting ATPase PAA1, putative, expressed
Sevir.4G041500.8	510.148	0.310042	0.0918625	3.37506	0.000737997	0.0462538	40602187	Sevir.4G041500	Sevir.4G041500.8.p	PF00641,PF08325	PTHR23153,PTHR23153:SF37				GO:0008270	AT1G55915.1		zinc ion binding	LOC_Os06g09170.1	NA	zinc ion binding protein, putative, expressed
Sevir.9G369000.1	1525.43	0.312765	0.0852085	3.67059	0.000241993	0.0226582	40611294	Sevir.9G369000	Sevir.9G369000.1.p	PF01145	PTHR15351	KOG2962				AT2G03510.1		SPFH/Band 7/PHB domain-containing membrane-associated protein family	LOC_Os03g30790.1	NA	erlin-2 precursor, putative, expressed
Sevir.3G387700.1	2479.41	0.340523	0.101132	3.36711	0.000759591	0.0468455	40650150	Sevir.3G387700	Sevir.3G387700.1.p	PF00690,PF12515,PF12710,PF00689,PF00122	PTHR24093,PTHR24093:SF262		3.6.3.8	K01537	GO:0005516,GO:0046872,GO:0000166	AT1G27770.1	ACA1,PEA1	autoinhibited Ca2+-ATPase 1	LOC_Os12g39660.1	NA	calcium-transporting ATPase, plasma membrane-type, putative, expressed
Sevir.6G225500.1	1196.1	0.345992	0.0932923	3.70869	0.000208332	0.0201594	40620478	Sevir.6G225500	Sevir.6G225500.1.p	PF14570	PTHR12603,PTHR12603:SF3	KOG2068		K10643		AT3G45630.1		RNA binding (RRM/RBD/RNP motifs) family protein	LOC_Os12g01190.2	NA	RNA recognition motif containing protein, putative, expressed
Sevir.7G271300.1	1325.34	0.366318	0.0968219	3.78342	0.000154689	0.0163356	40641986	Sevir.7G271300	Sevir.7G271300.1.p	PF00027,PF00520	PTHR10217,PTHR10217:SF543			K05391	GO:0055085,GO:0016020,GO:0006811,GO:0005216	AT2G23980.1	ATCNGC6,CNGC6	cyclic nucleotide-gated channel 6	LOC_Os04g55080.1	NA	cyclic nucleotide-gated ion channel, putative, expressed
Sevir.7G194300.1	3424.68	0.38247	0.092475	4.13593	3.54e-05	0.00565746	40643362	Sevir.7G194300	Sevir.7G194300.1.p	PF00171	PTHR11699,PTHR11699:SF117		1.2.1.5	K00128	GO:0055114,GO:0016491,GO:0008152	AT4G36250.1	ALDH3F1	aldehyde dehydrogenase 3F1	LOC_Os04g45720.1	NA	aldehyde dehydrogenase, putative, expressed
Sevir.4G100600.1	2813.79	0.383909	0.0873866	4.39322	1.12e-05	0.00230616	40602576	Sevir.4G100600	Sevir.4G100600.1.p		PTHR33971,PTHR33971:SF2					AT5G39570.1			LOC_Os06g12580.1	NA	pro-resilin precursor, putative, expressed
Sevir.9G079600.1	389.572	0.388499	0.0981559	3.95799	7.56e-05	0.00987531	40610083	Sevir.9G079600	Sevir.9G079600.1.p	PF12767	PTHR21277,PTHR21277:SF11				GO:0070461	AT4G33890.2			LOC_Os03g55450.1	NA	expressed protein
Sevir.5G001600.1	327.934	0.3941	0.112542	3.50179	0.00046215	0.033493	40631954	Sevir.5G001600	Sevir.5G001600.1.p	PF07690	PTHR31585,PTHR31585:SF7	KOG0254			GO:0055085,GO:0016021	AT5G54860.1		Major facilitator superfamily protein	LOC_Os01g14100.1	NA	BT1 family protein, putative, expressed
Sevir.7G053300.1	351.162	0.401253	0.111165	3.60952	0.000306761	0.0259871	40644537	Sevir.7G053300	Sevir.7G053300.1.p	PF14510,PF08370,PF00005,PF01061	PTHR19241,PTHR19241:SF259				GO:0016887,GO:0005524,GO:0016020	AT3G53480.1	ABCG37,ATPDR9,PDR9,PIS1	pleiotropic drug resistance 9	LOC_Os02g32690.1	NA	pleiotropic drug resistance protein 15, putative, expressed
Sevir.6G001000.1	1173.65	0.402409	0.117115	3.43602	0.000590328	0.0393767	40620320	Sevir.6G001000	Sevir.6G001000.1.p	PF05623	PTHR32010,PTHR32010:SF8					AT5G49220.1		Protein of unknown function (DUF789)	LOC_Os04g57870.1	NA	expressed protein
Sevir.5G283500.1	1273.58	0.41762	0.0931966	4.48106	7.43e-06	0.00168405	40634057	Sevir.5G283500	Sevir.5G283500.1.p	PF00291	PTHR10314,PTHR10314:SF121		4.2.3.1	K01733		AT4G29840.1	MTO2,TS	Pyridoxal-5\'-phosphate-dependent enzyme family protein	LOC_Os01g49890.1	NA	threonine synthase, chloroplast precursor, putative, expressed
Sevir.9G108200.1	1232.07	0.420098	0.124622	3.37097	0.000749039	0.0466928	40614021	Sevir.9G108200	Sevir.9G108200.1.p		PTHR33700,PTHR33700:SF4					AT4G37820.1			LOC_Os03g51640.1	NA	expressed protein
Sevir.1G296300.1	2801.51	0.426016	0.0890141	4.78594	1.7e-06	0.000554354	40606120	Sevir.1G296300	Sevir.1G296300.1.p	PF07722,PF00988	PTHR11405,PTHR11405:SF37		6.3.5.5	K01956	GO:0016787,GO:0006541	AT3G27740.1	CARA	carbamoyl phosphate synthetase A	LOC_Os02g47850.2	NA	class I glutamine amidotransferase, putative, expressed
Sevir.5G131400.1	3221.66	0.432477	0.113058	3.82525	0.00013064	0.0146665	40629702	Sevir.5G131400	Sevir.5G131400.1.p		PTHR31513,PTHR31513:SF4					AT5G11700.1			LOC_Os01g09246.1	NA	glycine-rich protein, putative, expressed
Sevir.3G392200.1	2034.6	0.438197	0.130666	3.35355	0.000797807	0.0489413	40649822	Sevir.3G392200	Sevir.3G392200.1.p	PF14698,PF00206	PTHR11444,PTHR11444:SF3		4.3.2.1	K01755	GO:0042450,GO:0004056	AT5G10920.1		L-Aspartase-like family protein	LOC_Os03g19280.1	NA	argininosuccinate lyase, putative, expressed
Sevir.9G391300.1	3763.03	0.461344	0.112046	4.11747	3.83e-05	0.00594557	40616467	Sevir.9G391300	Sevir.9G391300.1.p	PF01053	PTHR11808,PTHR11808:SF14	KOG0053	2.5.1.48	K01739	GO:0030170	AT3G01120.1	ATCYS1,CGS,CGS1,MTO1	Pyridoxal phosphate (PLP)-dependent transferases superfamily protein	LOC_Os03g25940.4	NA	cystathionine gamma-synthase, putative, expressed
Sevir.1G071500.1	981.155	0.495971	0.142752	3.47435	0.000512084	0.0360264	40606792	Sevir.1G071500	Sevir.1G071500.1.p	PF12274	PTHR33120,PTHR33120:SF14					AT2G35330.1		RING/U-box superfamily protein	LOC_Os01g34860.1	NA	expressed protein
Sevir.8G016226.1	388.306	0.496572	0.142312	3.48931	0.00048427	0.0348901	40639390	Sevir.8G016226	Sevir.8G016226.1.p	PF13516	PTHR24006,PTHR24006:SF512	KOG1947		K10268		AT5G01720.1		RNI-like superfamily protein	LOC_Os11g01780.1	NA	F-box/LRR-repeat protein 3, putative, expressed
Sevir.1G098600.1	754.158	0.515171	0.123453	4.173	3.01e-05	0.00496591	40607732	Sevir.1G098600	Sevir.1G098600.1.p	PF07685	PTHR31559,PTHR31559:SF0	KOG3210	4.3.3.6	K08681	GO:0009236,GO:0003824	AT5G60540.1	ATPDX2,EMB2407,PDX2	pyridoxine biosynthesis 2	LOC_Os02g03740.1	NA	pyridoxal biosynthesis protein PDX2, putative, expressed
Sevir.9G371500.1	427.036	0.518742	0.137417	3.77496	0.000160033	0.016747	40617534	Sevir.9G371500	Sevir.9G371500.1.p	PF01842	PTHR31096,PTHR31096:SF13		2.7.7.59		GO:0016597,GO:0008152	AT1G69040.2	ACR4	ACT domain repeat 4	LOC_Os03g29980.2	NA	ACT domain containing protein, expressed
Sevir.9G417200.1	3842.34	0.5197	0.141764	3.66594	0.000246428	0.0227965	40617886	Sevir.9G417200	Sevir.9G417200.1.p	PF02225	PTHR22765,PTHR22765:SF47					AT3G52850.1	ATELP,ATELP1,ATVSR1,BP-80,BP80,BP80-1;1,BP80B,GFS1,VSR1,VSR1;1	vacuolar sorting receptor homolog 1	LOC_Os03g21720.1	NA	vacuolar-sorting receptor precursor, putative, expressed
Sevir.2G304400.1	2614.17	0.535441	0.156964	3.41123	0.000646704	0.0420779	40623732	Sevir.2G304400	Sevir.2G304400.1.p	PF00614,PF00168,PF12357	PTHR18896,PTHR18896:SF60		3.1.4.4	K01115	GO:0003824,GO:0005515	AT4G35790.2	ATPLDDELTA,PLDDELTA	phospholipase D delta	LOC_Os09g37100.1	NA	phospholipase D, putative, expressed
Sevir.9G375600.1	2503.06	0.543437	0.158302	3.43291	0.000597138	0.0395702	40616996	Sevir.9G375600	Sevir.9G375600.1.p	PF07649,PF00578,PF13905	PTHR13871,PTHR13871:SF7	KOG2501	1.8.1.8	K17609	GO:0055114,GO:0047134,GO:0016491,GO:0016209	AT1G60420.1		DC1 domain-containing protein	LOC_Os03g29190.1	NA	PDI, putative, expressed
Sevir.4G224900.1	2308.49	0.549414	0.163064	3.36931	0.000753562	0.0467229	40602477	Sevir.4G224900	Sevir.4G224900.1.p	PF14572,PF13793	PTHR10210,PTHR10210:SF52	KOG1448	2.7.6.1	K00948	GO:0009165,GO:0004749,GO:0000287	AT2G35390.2		Phosphoribosyltransferase family protein	LOC_Os06g41360.2	NA	phosphoribosyl transferase, putative, expressed
Sevir.9G469600.1	3315.48	0.556839	0.163257	3.4108	0.000647715	0.0420779	40611329	Sevir.9G469600	Sevir.9G469600.1.p	PF01264	PTHR21085		4.2.3.5	K01736	GO:0009073,GO:0004107	AT1G48850.1	EMB1144	chorismate synthase, putative / 5-enolpyruvylshikimate-3-phosphate phospholyase, putative	LOC_Os03g14990.1	NA	chorismate synthase 2, chloroplast precursor, putative, expressed
Sevir.9G361700.1	790.107	0.56078	0.159097	3.52476	0.000423863	0.0321399	40616344	Sevir.9G361700	Sevir.9G361700.1.p	PF05004	PTHR12354,PTHR12354:SF10	KOG2842				AT1G27760.3	ATSAT32,SAT32	interferon-related developmental regulator family protein / IFRD protein family	LOC_Os03g33590.2	NA	interferon-related developmental regulator, putative, expressed
Sevir.1G054500.1	2370.73	0.561887	0.154482	3.63725	0.000275569	0.0243247	40608497	Sevir.1G054500	Sevir.1G054500.1.p	PF08263,PF00560,PF07714	PTHR27001,PTHR27001:SF47	KOG1187	2.7.10.2		GO:0005515,GO:0006468,GO:0004672	AT4G22130.1	SRF8	STRUBBELIG-receptor family 8	LOC_Os02g09740.1	NA	STRUBBELIG-RECEPTOR FAMILY 7 precursor, putative, expressed
Sevir.7G332200.1	1753.35	0.582879	0.147406	3.95424	7.68e-05	0.00991996	40642180	Sevir.7G332200	Sevir.7G332200.1.p	PF00501	PTHR24096,PTHR24096:SF221		6.2.1.3	K01897	GO:0008152,GO:0003824	AT5G27600.1	ATLACS7,LACS7	long-chain acyl-CoA synthetase 7	LOC_Os12g04990.1	NA	acyl-CoA synthetase protein, putative, expressed
Sevir.1G088700.1	810.869	0.601319	0.174828	3.43949	0.000582815	0.0392967	40604056	Sevir.1G088700	Sevir.1G088700.1.p		PTHR12444,PTHR12444:SF6	KOG1877				AT2G41830.1		Uncharacterized protein	LOC_Os02g05040.1	NA	cyclin-related protein, putative, expressed
Sevir.7G260050.1	242.325	0.607196	0.165069	3.67844	0.000234667	0.0222424	40642553	Sevir.7G260050	Sevir.7G260050.1.p	PF13191	PTHR23155,PTHR23155:SF586	KOG4658				AT3G14460.1		LRR and NB-ARC domains-containing disease resistance protein	LOC_Os06g49380.2	NA	NBS-LRR disease resistance protein, putative, expressed
Sevir.1G206600.1	1587.99	0.61606	0.160699	3.83362	0.000126269	0.014245	40603973	Sevir.1G206600	Sevir.1G206600.1.p	PF07887	PTHR31713,PTHR31713:SF16				GO:0006950,GO:0005516	AT5G57580.1		Calmodulin-binding protein	LOC_Os11g44310.1	NA	calmodulin binding protein, putative, expressed
Sevir.2G281800.1	421.723	0.621296	0.170523	3.64348	0.00026898	0.0238341	40622204	Sevir.2G281800	Sevir.2G281800.1.p	PF02450	PTHR11440,PTHR11440:SF53	KOG2369	3.1.1.32		GO:0008374,GO:0006629	AT3G03310.1	ATLCAT3,LCAT3	lecithin:cholesterol acyltransferase 3	LOC_Os09g33820.2	NA	lecithine cholesterol acyltransferase, putative, expressed
Sevir.4G293900.1	828.672	0.651988	0.179762	3.62696	0.000286775	0.0249333	40600802	Sevir.4G293900	Sevir.4G293900.1.p	PF06911	PTHR21068,PTHR21068:SF22					AT2G17840.1	ERD7	Senescence/dehydration-associated protein-related	LOC_Os06g50330.1	NA	senescence-associated protein, putative, expressed
Sevir.2G094900.1	925.286	0.652846	0.135178	4.82952	1.37e-06	0.000479591	40624634	Sevir.2G094900	Sevir.2G094900.1.p	PF11891	PTHR31038,PTHR31038:SF3					AT2G37860.3	LCD1	Protein of unknown function (DUF3411)	LOC_Os07g13590.1	NA	expressed protein
Sevir.3G060400.2	213.845	0.6591	0.191458	3.44253	0.000576303	0.0392364	40648218	Sevir.3G060400	Sevir.3G060400.2.p	PF08282,PF08472	PTHR12526,PTHR12526:SF362		3.1.3.24		GO:0050307,GO:0005986	AT2G35840.1		Sucrose-6F-phosphate phosphohydrolase family protein	LOC_Os05g05270.1	NA	sucrose-phosphatase, putative, expressed
Sevir.6G073200.1	297.067	0.665892	0.192424	3.46054	0.000539089	0.0372165	40618199	Sevir.6G073200	Sevir.6G073200.1.p	PF03151	PTHR11132,PTHR11132:SF60	KOG1441				AT1G53660.1		nodulin MtN21 /EamA-like transporter family protein	LOC_Os08g04110.1	NA	transporter, putative, expressed
Sevir.7G097400.1	264.587	0.680041	0.11655	5.83473	5.39e-09	5.93e-06	40645232	Sevir.7G097400	Sevir.7G097400.1.p		PTHR31704,PTHR31704:SF24								LOC_Os05g16400.1	NA	transposon protein, putative, CACTA, En/Spm sub-class, expressed
Sevir.9G116800.1	5439.86	0.690393	0.16109	4.28575	1.82e-05	0.00336283	40612134	Sevir.9G116800	Sevir.9G116800.1.p	PF00585,PF00291	PTHR10314,PTHR10314:SF30	KOG1250	4.3.1.19	K01754		AT3G10050.1	OMR1	L-O-methylthreonine resistant 1	LOC_Os03g50510.1	NA	threonine dehydratase biosynthetic, chloroplast precursor, putative, expressed
Sevir.2G324400.1	157.727	0.706717	0.193507	3.65214	0.000260061	0.0234025	40627432	Sevir.2G324400	Sevir.2G324400.1.p	PF01425	PTHR11895,PTHR11895:SF68	KOG1211		K01426	GO:0016884	AT4G34880.1		Amidase family protein	LOC_Os04g10460.1	NA	amidase, putative, expressed
Sevir.9G166000.2	1621.03	0.718349	0.152618	4.70684	2.52e-06	0.000745944	40613758	Sevir.9G166000	Sevir.9G166000.2.p	PF02774,PF01118	PTHR32338,PTHR32338:SF8	KOG4354	1.2.1.38	K00145	GO:0055114,GO:0046983,GO:0016620,GO:0008652,GO:0005737,GO:0003942,GO:0051287	AT2G19940.2		oxidoreductases, acting on the aldehyde or oxo group of donors, NAD or NADP as acceptor;copper ion binding	LOC_Os03g42110.1	NA	semialdehyde dehydrogenase, NAD binding domain containing protein, putative, expressed
Sevir.2G003800.1	1503.37	0.737976	0.173654	4.2497	2.14e-05	0.00375039	40622574	Sevir.2G003800	Sevir.2G003800.1.p	PF01680	PTHR31829		4.3.3.6	K06215	GO:0042823,GO:0042819	AT5G01410.1	ATPDX1,ATPDX1.3,PDX1,PDX1.3,RSR4	Aldolase-type TIM barrel family protein	LOC_Os07g01020.1	NA	SOR/SNZ family protein, putative, expressed
Sevir.6G057700.2	152.875	0.775186	0.171815	4.51175	6.43e-06	0.00153291	40619570	Sevir.6G057700	Sevir.6G057700.2.p	PF08567,PF03909	PTHR12856	KOG2074		K03141	GO:0006351,GO:0006289,GO:0000439	AT1G55750.1		BSD domain (BTF2-like transcription factors, Synapse-associated proteins and DOS2-like proteins)	LOC_Os08g25060.1	NA	BSD domain-containing protein, putative, expressed
Sevir.4G267400.1	679.555	0.778359	0.167963	4.63412	3.58e-06	0.000986937	40603125	Sevir.4G267400	Sevir.4G267400.1.p	PF03141	PTHR10108,PTHR10108:SF867		2.1.1.103		GO:0008168	AT5G14430.1		S-adenosyl-L-methionine-dependent methyltransferases superfamily protein	LOC_Os06g47294.1	NA	methyltransferase, putative, expressed
Sevir.9G180200.1	401.114	0.779199	0.193687	4.02298	5.75e-05	0.00815956	40609801	Sevir.9G180200	Sevir.9G180200.1.p	PF00931	PTHR23155,PTHR23155:SF637	KOG4658			GO:0043531	AT3G14470.1		NB-ARC domain-containing disease resistance protein	LOC_Os03g38250.1	NA	disease resistance RPP13-like protein 1, putative, expressed
Sevir.6G120800.1	6441.01	0.784283	0.151537	5.17551	2.27e-07	0.00011681	40619608	Sevir.6G120800	Sevir.6G120800.1.p	PF00218	PTHR22854,PTHR22854:SF13	KOG4201	4.1.1.48	K01609	GO:0004425	AT2G04400.1		Aldolase-type TIM barrel family protein	LOC_Os08g23150.1	NA	indole-3-glycerol phosphate synthase, chloroplast precursor, putative, expressed
Sevir.2G065300.1	258.99	0.787954	0.219919	3.58293	0.000339758	0.0277653	40625624	Sevir.2G065300	Sevir.2G065300.1.p	PF13855,PF00931	PTHR23155,PTHR23155:SF558	KOG4658		K13457	GO:0005515,GO:0043531	AT3G07040.1	RPM1,RPS3	NB-ARC domain-containing disease resistance protein	LOC_Os07g08890.1	NA	disease resistance protein RPM1, putative, expressed
Sevir.3G035200.2	3020.01	0.807119	0.133045	6.06652	1.31e-09	2.02e-06	40651368	Sevir.3G035200	Sevir.3G035200.2.p	PF09425,PF06200	PTHR33077,PTHR33077:SF5			K13464		AT5G20900.1	JAZ12,TIFY3B	jasmonate-zim-domain protein 12	LOC_Os04g55920.2	NA	zinc-finger protein, putative, expressed
Sevir.6G072000.1	7585.64	0.812757	0.202167	4.02023	5.81e-05	0.00815956	40619261	Sevir.6G072000	Sevir.6G072000.1.p	PF00291	PTHR10314,PTHR10314:SF98		4.2.1.20	K01696		AT4G27070.1	TSB2	tryptophan synthase beta-subunit 2	LOC_Os08g04180.1	NA	tryptophan synthase beta chain 1, putative, expressed
Sevir.2G038600.1	436.265	0.813538	0.218677	3.72028	0.000199003	0.0195015	40622372	Sevir.2G038600	Sevir.2G038600.1.p										LOC_Os02g34920.1	NA	apomixis-related protein Pca21, putative, expressed
Sevir.7G287200.1	72.7572	0.826893	0.178026	4.64478	3.4e-06	0.000960145	40642072	Sevir.7G287200	Sevir.7G287200.1.p	PF04398	PTHR31676,PTHR31676:SF17					AT4G02370.1		Protein of unknown function, DUF538	LOC_Os12g09620.1	NA	expressed protein
Sevir.6G224000.1	1082.25	0.859545	0.248062	3.46504	0.000530154	0.0368194	40620071	Sevir.6G224000	Sevir.6G224000.1.p	PF03372	PTHR11200,PTHR11200:SF145	KOG0565	3.1.3.36			AT2G43900.1		Endonuclease/exonuclease/phosphatase family protein	LOC_Os08g41270.1	NA	endonuclease/exonuclease/phosphatase family domain containing protein, expressed
Sevir.2G067800.1	182.146	0.87914	0.202862	4.33369	1.47e-05	0.00287383	40624155	Sevir.2G067800	Sevir.2G067800.1.p	PF08268,PF00646	PTHR32133,PTHR32133:SF142				GO:0005515	AT5G07610.1		F-box family protein	LOC_Os07g35050.1	NA	OsFBX237 - F-box domain containing protein, expressed
Sevir.1G169500.1	211.01	0.902764	0.210862	4.28131	1.86e-05	0.00338337	40603928	Sevir.1G169500	Sevir.1G169500.1.p											NA
Sevir.3G035800.1	195.134	0.911932	0.206137	4.42391	9.69e-06	0.00207563	40650587	Sevir.3G035800	Sevir.3G035800.1.p	PF02265	PTHR33146,PTHR33146:SF1		3.1.30.1		GO:0006308,GO:0004519,GO:0003676	AT1G68290.1	ENDO 2	endonuclease 2	LOC_Os04g55850.1	NA	nuclease PA3, putative, expressed
Sevir.2G100400.1	52.1072	0.922759	0.25786	3.57853	0.000345532	0.0279409	40625009	Sevir.2G100400	Sevir.2G100400.1.p	PF07714,PF11721	PTHR27006,PTHR27006:SF44	KOG1187	2.7.11.1		GO:0006468,GO:0004672	AT1G56130.1		Leucine-rich repeat transmembrane protein kinase	LOC_Os08g10310.1	NA	SHR5-receptor-like kinase, putative, expressed
Sevir.3G190250.1	2185.66	0.934094	0.224504	4.16069	3.17e-05	0.00516746	40649695	Sevir.3G190250	Sevir.3G190250.1.p	PF00396,PF08246,PF00112	PTHR12411,PTHR12411:SF387	KOG1542,KOG1543	3.4.22.14		GO:0008234,GO:0006508	AT1G09850.1	XBCP3	xylem bark cysteine peptidase 3	LOC_Os05g43230.1	NA	oryzain alpha chain precursor, putative, expressed
Sevir.1G205120.1	467.435	0.938755	0.274403	3.42109	0.000623714	0.0410958	40607733	Sevir.1G205120	Sevir.1G205120.1.p	PF17098	PTHR15217,PTHR15217:SF0	KOG2991			GO:0048024,GO:0005634	AT3G54170.1	ATFIP37,FIP37	FKBP12 interacting protein 37	LOC_Os06g27970.1	NA	FKBP12-interacting protein of 37 kDa, putative, expressed
Sevir.2G378000.1	357.688	0.942344	0.231106	4.07753	4.55e-05	0.00671886	40625445	Sevir.2G378000	Sevir.2G378000.1.p	PF13347	PTHR11328,PTHR11328:SF34	KOG4830				AT2G44280.2		Major facilitator superfamily protein	LOC_Os07g39010.1	NA	lactose permease-related, putative, expressed
Sevir.3G355300.1	1199.62	0.943138	0.257726	3.65946	0.000252752	0.023196	40650651	Sevir.3G355300	Sevir.3G355300.1.p	PF05496	PTHR23074,PTHR23074:SF70	KOG0737	3.6.1.3		GO:0009378,GO:0006310,GO:0006281	AT1G02890.1		AAA-type ATPase family protein	LOC_Os11g43970.1	NA	AAA-type ATPase family protein, putative, expressed
Sevir.9G261900.1	515.933	0.951558	0.249439	3.81479	0.000136298	0.0151546	40614639	Sevir.9G261900	Sevir.9G261900.1.p	PF13632	PTHR32044,PTHR32044:SF22		2.4.1.32	K13680		AT5G03760.1	ATCSLA09,ATCSLA9,CSLA09,CSLA9,RAT4	Nucleotide-diphospho-sugar transferases superfamily protein	LOC_Os03g07350.1	NA	CSLA4 - cellulose synthase-like family A; mannan synthase, expressed
Sevir.5G406600.1	213.433	0.972993	0.247135	3.93709	8.25e-05	0.0103103	40630034	Sevir.5G406600	Sevir.5G406600.1.p	PF02900	PTHR30096,PTHR30096:SF0		1.13.11.29	K15777	GO:0016491,GO:0008198,GO:0006725	AT4G15093.1		catalytic LigB subunit of aromatic ring-opening dioxygenase family	LOC_Os01g65680.1	NA	4,5-DOPA dioxygenase extradiol, putative, expressed
Sevir.8G188400.1	470.235	0.991571	0.23979	4.13516	3.55e-05	0.00565746	40637045	Sevir.8G188400	Sevir.8G188400.1.p	PF14861					GO:0050832				LOC_Os11g37270.1	NA	AMBP1 - Antimicrobial peptide MBP-1 family protein precursor, expressed
Sevir.9G087200.1	140.83	0.999078	0.255998	3.90268	9.51e-05	0.0114	40609765	Sevir.9G087200	Sevir.9G087200.1.p											NA
Sevir.6G173000.1	3894	1.01919	0.240814	4.23227	2.31e-05	0.00390537	40620350	Sevir.6G173000	Sevir.6G173000.1.p	PF07991,PF01842,PF00389	PTHR10996,PTHR10996:SF140		1.1.1.95	K00058	GO:0016597,GO:0008152,GO:0055114,GO:0051287,GO:0016616	AT1G17745.1	PGDH	D-3-phosphoglycerate dehydrogenase	LOC_Os08g34720.1	NA	D-3-phosphoglycerate dehydrogenase, chloroplast precursor, putative, expressed
Sevir.3G338100.1	632.729	1.02726	0.249453	4.11806	3.82e-05	0.00594557	40646898	Sevir.3G338100	Sevir.3G338100.1.p	PF00314	PTHR31048,PTHR31048:SF24					AT2G28790.1		Pathogenesis-related thaumatin superfamily protein	LOC_Os12g38150.1	NA	osmotin, putative, expressed
Sevir.3G141300.1	323.812	1.03169	0.292354	3.5289	0.000417298	0.031851	40651440	Sevir.3G141300	Sevir.3G141300.1.p	PF00481	PTHR13832,PTHR13832:SF318	KOG0698	3.1.3.16	K14497	GO:0003824,GO:0006470,GO:0004722	AT2G29380.1	HAI3	highly ABA-induced PP2C gene 3	LOC_Os01g46760.1	NA	protein phosphatase 2C, putative, expressed
Sevir.9G126900.3	11169.8	1.04759	0.307306	3.40895	0.000652145	0.0421289	40616062	Sevir.9G126900	Sevir.9G126900.3.p	PF01477,PF00305	PTHR11771,PTHR11771:SF49		1.13.11.58	K15718	GO:0005515,GO:0055114,GO:0046872,GO:0016702	AT3G22400.1	LOX5	PLAT/LH2 domain-containing lipoxygenase family protein	LOC_Os03g52860.1	NA	lipoxygenase, putative, expressed
Sevir.7G027400.1	368.827	1.05525	0.243867	4.32717	1.51e-05	0.0029353	40641163	Sevir.7G027400	Sevir.7G027400.1.p	PF00664,PF00005	PTHR24223,PTHR24223:SF215		3.6.3.44		GO:0055085,GO:0042626,GO:0016021,GO:0006810,GO:0005524,GO:0016887	AT2G47800.1	ATMRP4,EST3,MRP4	multidrug resistance-associated protein 4	LOC_Os04g13210.1	NA	multidrug resistance-associated protein, putative, expressed
Sevir.3G138500.1	202.978	1.05928	0.245224	4.31965	1.56e-05	0.00301187	40650490	Sevir.3G138500	Sevir.3G138500.1.p	PF03171	PTHR10209,PTHR10209:SF202	KOG0143			GO:0055114,GO:0016491	AT1G52820.1		2-oxoglutarate (2OG) and Fe(II)-dependent oxygenase superfamily protein	LOC_Os05g50090.1	NA	oxidoreductase, 2OG-FeII oxygenase domain containing protein, putative, expressed
Sevir.5G259733.1	64.8646	1.06514	0.303812	3.5059	0.00045506	0.03341	40633023	Sevir.5G259733	Sevir.5G259733.1.p											NA
Sevir.9G087100.3	2371.9	1.06955	0.196327	5.44781	5.1e-08	3.93e-05	40610511	Sevir.9G087100	Sevir.9G087100.3.p	PF00319,PF01486	PTHR11945,PTHR11945:SF162	KOG0014			GO:0046983,GO:0003677,GO:0006355,GO:0005634,GO:0003700	AT3G02310.1	AGL4,SEP2	K-box region and MADS-box transcription factor family protein	LOC_Os03g54170.1	NA	OsMADS34 - MADS-box family gene with MIKCc type-box, expressed
Sevir.5G289200.1	1387.6	1.08989	0.286364	3.80596	0.000141254	0.0153537	40634184	Sevir.5G289200	Sevir.5G289200.1.p	PF00348	PTHR11525,PTHR11525:SF5	KOG0711	2.5.1.29,2.5.1.10	K00787	GO:0008299	AT5G47770.1	FPS1	farnesyl diphosphate synthase 1	LOC_Os01g50760.1	NA	polyprenyl synthetase, putative, expressed
Sevir.8G208500.2	993.336	1.10154	0.2515	4.37988	1.19e-05	0.00243022	40636972	Sevir.8G208500	Sevir.8G208500.2.p	PF07714,PF00931	PTHR23155,PTHR23155:SF484	KOG1187			GO:0006468,GO:0004672,GO:0043531	AT3G07040.1	RPM1,RPS3	NB-ARC domain-containing disease resistance protein	LOC_Os11g37880.1	NA	stripe rust resistance protein Yr10, putative, expressed
Sevir.4G150500.1	299.965	1.11199	0.257867	4.31227	1.62e-05	0.0030885	40603067	Sevir.4G150500	Sevir.4G150500.1.p	PF01490	PTHR22950,PTHR22950:SF208	KOG1303				AT1G58360.1	AAP1,NAT2	amino acid permease 1	LOC_Os06g36180.1	NA	amino acid transporter, putative, expressed
Sevir.1G152600.1	64.5468	1.13279	0.281826	4.01945	5.83e-05	0.00815956	40604492	Sevir.1G152600	Sevir.1G152600.1.p	PF01397,PF03936	PTHR31225		4.2.3.123		GO:0016829,GO:0010333,GO:0008152,GO:0000287	AT5G23960.1	ATTPS21,TPS21	terpene synthase 21	LOC_Os02g26014.1	NA	terpene synthase, putative, expressed
Sevir.1G092900.1	177.382	1.14244	0.285685	3.99895	6.36e-05	0.00868364	40604174	Sevir.1G092900	Sevir.1G092900.1.p	PF00564,PF02042	PTHR32002,PTHR32002:SF12				GO:0005515	AT4G24020.1	NLP7	NIN like protein 7	LOC_Os02g04340.1	NA	NIN-like protein 2, putative, expressed
Sevir.5G239100.1	474.004	1.15025	0.289444	3.97399	7.07e-05	0.00934066	40633641	Sevir.5G239100	Sevir.5G239100.1.p	PF05496	PTHR23074,PTHR23074:SF100	KOG0737	3.6.4.3		GO:0009378,GO:0006310,GO:0006281	AT5G52882.1		P-loop containing nucleoside triphosphate hydrolases superfamily protein	LOC_Os01g43480.1	NA	AAA-type ATPase family protein, putative, expressed
Sevir.3G229300.1	198.712	1.16196	0.337053	3.4474	0.000566015	0.0387285	40648307	Sevir.3G229300	Sevir.3G229300.1.p	PF00067	PTHR24296,PTHR24296:SF21	KOG0157			GO:0055114,GO:0020037,GO:0016705,GO:0005506	AT2G27690.1	CYP94C1	cytochrome P450, family 94, subfamily C, polypeptide 1	LOC_Os05g37250.1	NA	cytochrome P450, putative, expressed
Sevir.2G099100.1	52.2584	1.17679	0.291429	4.03801	5.39e-05	0.00784089	40628585	Sevir.2G099100	Sevir.2G099100.1.p											NA
Sevir.1G183200.1	259.508	1.18065	0.335711	3.51687	0.00043667	0.0325919	40609085	Sevir.1G183200	Sevir.1G183200.1.p	PF01161	PTHR11362,PTHR11362:SF39	KOG3346				AT2G27550.1	ATC	centroradialis	LOC_Os02g32950.1	NA	RCN2 Centroradialis-like1 homologous to TFL1 gene; contains Pfam profile PF01161: Phosphatidylethanolamine-binding protein, expressed
Sevir.5G448600.1	2834.6	1.18977	0.233531	5.0947	3.49e-07	0.000161564	40629163	Sevir.5G448600	Sevir.5G448600.1.p	PF00043,PF02798	PTHR11260,PTHR11260:SF201	KOG0867	2.5.1.18	K00799	GO:0005515	AT3G62760.1	ATGSTF13	Glutathione S-transferase family protein	LOC_Os01g70770.1	NA	glutathione S-transferase, putative, expressed
Sevir.5G251700.1	2940.78	1.21211	0.242846	4.99125	6e-07	0.000256921	40633054	Sevir.5G251700	Sevir.5G251700.1.p	PF03219	PTHR31187,PTHR31187:SF3			K03301	GO:0016021,GO:0006810,GO:0005524,GO:0005471	AT1G80300.1	ATNTT1,NTT1	nucleotide transporter 1	LOC_Os01g45910.1	NA	plastidic ATP/ADP-transporter, putative, expressed
Sevir.6G230900.1	205.302	1.23445	0.337829	3.65406	0.000258126	0.0234025	40618790	Sevir.6G230900	Sevir.6G230900.1.p	PF00319	PTHR11945,PTHR11945:SF239				GO:0046983,GO:0003677	AT5G62165.1	AGL42	AGAMOUS-like 42	LOC_Os08g41960.1	NA	OsMADS37 - MADS-box family gene with MIKC* type-box, expressed
Sevir.9G177000.1	3351.37	1.31418	0.283855	4.62975	3.66e-06	0.000995095	40611661	Sevir.9G177000	Sevir.9G177000.1.p	PF14566	PTHR23339,PTHR23339:SF54					AT3G62010.1			LOC_Os03g38970.1	NA	metal ion binding protein, putative, expressed
Sevir.7G004000.1	994.846	1.33445	0.341399	3.90877	9.28e-05	0.0112489	40644606	Sevir.7G004000	Sevir.7G004000.1.p	PF00291	PTHR10314,PTHR10314:SF80	KOG1252	2.5.1.47,4.4.1.9	K13034	GO:0050017,GO:0019499,GO:0005739,GO:0004124	AT3G61440.1	ARATH;BSAS3;1,ATCYSC1,CYSC1	cysteine synthase C1	LOC_Os04g08350.2	NA	cysteine synthase, chloroplast/chromoplast precursor, putative, expressed
Sevir.9G568200.1	456.708	1.34296	0.397841	3.37561	0.000736516	0.0462538	40614817	Sevir.9G568200	Sevir.9G568200.1.p	PF01154,PF08540	PTHR11877,PTHR11877:SF20		2.3.3.10	K01641	GO:0008299,GO:0004421	AT4G11820.2	EMB2778,FKP1,HMGS,MVA1	hydroxymethylglutaryl-CoA synthase / HMG-CoA synthase / 3-hydroxy-3-methylglutaryl coenzyme A synthase	LOC_Os03g02710.1	NA	hydroxymethylglutaryl-CoA synthase, putative, expressed
Sevir.9G087300.1	2575.28	1.35721	0.179192	7.57403	3.62e-14	1.67e-10	40609449	Sevir.9G087300	Sevir.9G087300.1.p	PF00319,PF01486	PTHR11945,PTHR11945:SF218	KOG0014		K09264	GO:0046983,GO:0003677,GO:0006355,GO:0005634,GO:0003700	AT1G69120.1	AGL7,AP1	K-box region and MADS-box transcription factor family protein	LOC_Os03g54160.2	NA	OsMADS14 - MADS-box family gene with MIKCc type-box, expressed
Sevir.9G206900.1	124.94	1.37945	0.386035	3.57337	0.000352419	0.0281048	40613956	Sevir.9G206900	Sevir.9G206900.1.p	PF16499	PTHR11452,PTHR11452:SF18	KOG2366	3.2.1.22			AT5G08380.1	AGAL1,AtAGAL1	alpha-galactosidase 1	LOC_Os10g35070.1	NA	alpha-galactosidase precursor, putative, expressed
Sevir.8G237400.1	154.557	1.40917	0.409822	3.43849	0.000584968	0.0393272	40639792	Sevir.8G237400	Sevir.8G237400.1.p	PF00389,PF02826	PTHR10996,PTHR10996:SF171	KOG0069	1.2.1.2	K00122	GO:0055114,GO:0051287,GO:0016616,GO:0008152	AT5G14780.1	FDH	formate dehydrogenase	LOC_Os06g29220.1	NA	erythronate-4-phosphate dehydrogenase domain containing protein, expressed
Sevir.6G231000.1	39.7411	1.42239	0.397835	3.57533	0.000349782	0.0279911	40618502	Sevir.6G231000	Sevir.6G231000.1.p										LOC_Os08g41960.1	NA	OsMADS37 - MADS-box family gene with MIKC* type-box, expressed
Sevir.6G034900.1	223.474	1.43547	0.301993	4.75331	2e-06	0.000633968	40619515	Sevir.6G034900	Sevir.6G034900.1.p	PF00534,PF08323,PF16760	PTHR12526,PTHR12526:SF345		2.4.1.21			AT1G11720.2	ATSS3,SS3	starch synthase 3	LOC_Os08g09230.2	NA	starch synthase III, putative, expressed
Sevir.9G126700.1	356.025	1.50097	0.437111	3.43384	0.000595093	0.039548	40617405	Sevir.9G126700	Sevir.9G126700.1.p	PF01477,PF00305	PTHR11771,PTHR11771:SF53		1.13.11.58	K15718	GO:0005515,GO:0055114,GO:0046872,GO:0016702	AT1G55020.1	ATLOX1,LOX1	lipoxygenase 1	LOC_Os03g49380.1	NA	lipoxygenase, putative, expressed
Sevir.3G422800.1	1225.66	1.52071	0.198839	7.64794	2.04e-14	1.18e-10	40650943	Sevir.3G422800	Sevir.3G422800.1.p	PF00515,PF13414,PF12796	PTHR22904,PTHR22904:SF357	KOG4412			GO:0005515	AT3G04710.3		ankyrin repeat family protein	LOC_Os12g43940.1	NA	ankyrin repeat domain-containing protein, putative, expressed
Sevir.3G110400.1	130.384	1.53637	0.215251	7.1376	9.5e-13	2.44e-09	40645550	Sevir.3G110400	Sevir.3G110400.1.p	PF08512,PF00505,PF03531	PTHR13711,PTHR13711:SF199			K09272		AT3G28730.1	ATHMG,HMG,NFD,SSRP1	high mobility group	LOC_Os05g08970.1	NA	SSRP1-like FACT complex subunit, putative, expressed
Sevir.3G424600.1	22.0595	1.54141	0.44591	3.45678	0.000546674	0.0376277	40648137	Sevir.3G424600	Sevir.3G424600.1.p	PF00854	PTHR11654,PTHR11654:SF59			K14638	GO:0016020,GO:0006810,GO:0005215	AT5G62680.1		Major facilitator superfamily protein	LOC_Os12g44100.1	NA	peptide transporter PTR2, putative, expressed
Sevir.2G361100.1	317.377	1.55119	0.432094	3.58994	0.000330758	0.0276153	40627201	Sevir.2G361100	Sevir.2G361100.1.p	PF01733	PTHR10332,PTHR10332:SF30	KOG1479		K15014	GO:0016021,GO:0006810,GO:0005337	AT4G05120.1	ATENT3,ENT3,FUR1	Major facilitator superfamily protein	LOC_Os07g37100.1	NA	nucleoside transporter, putative, expressed
Sevir.7G123400.1	140.731	1.5539	0.314852	4.93534	8e-07	0.000313627	40644510	Sevir.7G123400	Sevir.7G123400.1.p	PF00248	PTHR11732,PTHR11732:SF239	KOG1577				AT1G59960.1		NAD(P)-linked oxidoreductase superfamily protein	LOC_Os04g37490.1	NA	oxidoreductase, aldo/keto reductase family protein, putative, expressed
Sevir.3G197500.1	30.3635	1.56158	0.461289	3.38526	0.000711115	0.0450574	40647868	Sevir.3G197500	Sevir.3G197500.1.p	PF12515,PF00690,PF12710,PF00689,PF00122	PTHR24093,PTHR24093:SF337		3.6.3.8	K01537	GO:0005516,GO:0046872,GO:0000166	AT2G41560.1	ACA4	autoinhibited Ca(2+)-ATPase, isoform 4	LOC_Os05g41580.1	NA	calcium-transporting ATPase, plasma membrane-type, putative, expressed
Sevir.4G248900.1	1722.37	1.57359	0.299904	5.24697	1.55e-07	8.94e-05	40602421	Sevir.4G248900	Sevir.4G248900.1.p	PF07732,PF07731,PF00394	PTHR11709,PTHR11709:SF110	KOG1263	1.10.3.2,1.10.3.3		GO:0005507,GO:0055114,GO:0016491	AT5G21105.1		Plant L-ascorbate oxidase	LOC_Os06g37150.1	NA	L-ascorbate oxidase precursor, putative, expressed
Sevir.3G254800.1	260.049	1.57638	0.295368	5.33701	9.45e-08	6.43e-05	40645947	Sevir.3G254800	Sevir.3G254800.1.p	PF14543,PF14541	PTHR13683,PTHR13683:SF268	KOG1339	3.4.23.12		GO:0006508,GO:0004190	AT1G03220.1		Eukaryotic aspartyl protease family protein	LOC_Os05g33400.1	NA	basic 7S globulin precursor, putative, expressed
Sevir.6G018300.1	666.129	1.5915	0.222461	7.15405	8.43e-13	2.44e-09	40619536	Sevir.6G018300	Sevir.6G018300.1.p	PF08387,PF00646	PTHR32212,PTHR32212:SF76				GO:0005515	AT1G13570.1		F-box/RNI-like superfamily protein	LOC_Os04g13150.1	NA	OsFBX125 - F-box domain containing protein, expressed
Sevir.3G420350.1	94.3789	1.62764	0.281702	5.77786	7.57e-09	7.61e-06	40647814	Sevir.3G420350	Sevir.3G420350.1.p		PTHR23155,PTHR23155:SF579					AT3G14460.1		LRR and NB-ARC domains-containing disease resistance protein	LOC_Os01g25740.1	NA	powdery mildew resistance protein PM3F, putative, expressed
Sevir.6G018250.1	34.9752	1.70906	0.49257	3.46967	0.000521093	0.0364088	40619980	Sevir.6G018250	Sevir.6G018250.1.p											NA
Sevir.2G139700.1	61.7371	1.72518	0.384296	4.48919	7.15e-06	0.00163706	40622939	Sevir.2G139700	Sevir.2G139700.1.p	PF07224	PTHR33428,PTHR33428:SF2		3.1.1.14	K08099	GO:0047746,GO:0015996	AT1G19670.1	ATCLH1,ATHCOR1,CLH1,CORI1	chlorophyllase 1	LOC_Os10g28370.1	NA	chlorophyllase-2, chloroplast precursor, putative, expressed
Sevir.7G099200.1	607.123	1.74771	0.353133	4.94914	7.45e-07	0.00030682	40644016	Sevir.7G099200	Sevir.7G099200.1.p	PF08244,PF00251	PTHR31953,PTHR31953:SF3		3.2.1.26	K01193		AT3G52600.1	AtcwINV2,CWINV2	cell wall invertase 2	LOC_Os04g33740.1	NA	glycosyl hydrolases, putative, expressed
Sevir.9G360400.1	389.638	1.756	0.436642	4.0216	5.78e-05	0.00815956	40616601	Sevir.9G360400	Sevir.9G360400.1.p	PF00391,PF01326,PF02896	PTHR22931,PTHR22931:SF9		2.7.9.1	K01006	GO:0016772,GO:0016310,GO:0016301,GO:0005524,GO:0050242,GO:0006090	AT4G15530.6	PPDK	pyruvate orthophosphate dikinase	LOC_Os03g31750.1	NA	pyruvate, phosphate dikinase, chloroplast precursor, putative, expressed
Sevir.2G350700.1	17.3779	1.88186	0.503094	3.74057	0.000183605	0.0184618	40626317	Sevir.2G350700	Sevir.2G350700.1.p	PF01657,PF07714	PTHR27002,PTHR27002:SF98	KOG1187	2.7.11.1		GO:0006468,GO:0004672	AT4G23310.1	CRK23	cysteine-rich RLK (RECEPTOR-like protein kinase) 23	LOC_Os07g35004.1	NA	TKL_IRAK_DUF26-la.4 - DUF26 kinases have homology to DUF26 containing loci, expressed
Sevir.9G390600.1	85.1517	1.89366	0.446499	4.24114	2.22e-05	0.00378171	40615407	Sevir.9G390600	Sevir.9G390600.1.p							AT5G57520.1	ATZFP2,ZFP2	zinc finger protein 2	LOC_Os09g26200.1	NA	ZOS9-11 - C2H2 zinc finger protein, expressed
Sevir.2G279500.1	144.94	1.89948	0.40336	4.70913	2.49e-06	0.000745944	40622504	Sevir.2G279500	Sevir.2G279500.1.p	PF03982,PF12146	PTHR22753,PTHR22753:SF8				GO:0016747	AT5G41120.1		Esterase/lipase/thioesterase family protein	LOC_Os09g33530.1	NA	expressed protein
Sevir.5G364000.1	56.7058	1.91772	0.490664	3.90842	9.29e-05	0.0112489	40634875	Sevir.5G364000	Sevir.5G364000.1.p	PF02365	PTHR31719,PTHR31719:SF31				GO:0006355,GO:0003677	AT5G08790.1	anac081,ATAF2	NAC (No Apical Meristem) domain transcriptional regulator superfamily protein	LOC_Os01g60020.1	NA	NAC domain transcription factor, putative, expressed
Sevir.3G417850.1	33.889	1.92317	0.352292	5.45901	4.79e-08	3.93e-05	40649605	Sevir.3G417850	Sevir.3G417850.1.p	PF00931	PTHR23155,PTHR23155:SF579	KOG4658			GO:0043531	AT3G14460.1		LRR and NB-ARC domains-containing disease resistance protein	LOC_Os01g25740.1	NA	powdery mildew resistance protein PM3F, putative, expressed
Sevir.5G084700.2	1348.4	1.94274	0.428439	4.53446	5.78e-06	0.0014677	40633935	Sevir.5G084700	Sevir.5G084700.2.p		PTHR37378								LOC_Os01g04040.1	NA	BBTI11 - Bowman-Birk type bran trypsin inhibitor precursor, putative, expressed
Sevir.6G230800.1	365.347	2.00564	0.38288	5.2383	1.62e-07	9.14e-05	40619822	Sevir.6G230800	Sevir.6G230800.1.p	PF00319	PTHR11945,PTHR11945:SF239				GO:0046983,GO:0003677	AT4G11880.1	AGL14	AGAMOUS-like 14	LOC_Os08g41960.1	NA	OsMADS37 - MADS-box family gene with MIKC* type-box, expressed
Sevir.9G004700.1	79.6589	2.0353	0.547766	3.71564	0.000202693	0.0197779	40615225	Sevir.9G004700	Sevir.9G004700.1.p	PF14226,PF03171	PTHR10209,PTHR10209:SF140	KOG0143	1.14.11.13	K05282	GO:0055114,GO:0016491	AT5G51810.1	AT2353,ATGA20OX2,GA20OX2	gibberellin 20 oxidase 2	LOC_Os03g63970.1	NA	gibberellin 20 oxidase 1, putative, expressed
Sevir.5G399750.1	14.1226	2.1278	0.559257	3.8047	0.000141976	0.0153537	40629824	Sevir.5G399750	Sevir.5G399750.1.p										LOC_Os05g36100.1	NA	AP2 domain containing protein, expressed
Sevir.2G448900.1	12.6528	2.13518	0.624981	3.41639	0.000634571	0.0415743	40624961	Sevir.2G448900	Sevir.2G448900.1.p	PF02365	PTHR31744,PTHR31744:SF20				GO:0006355,GO:0003677	AT5G61430.1	ANAC100,ATNAC5,NAC100	NAC domain containing protein 100	LOC_Os03g21030.1	NA	no apical meristem protein, putative, expressed
Sevir.5G072900.3	426.626	2.14061	0.288341	7.42387	1.14e-13	4.38e-10	40631421	Sevir.5G072900	Sevir.5G072900.3.p	PF00311	PTHR30523,PTHR30523:SF6		4.1.1.31	K01595	GO:0015977,GO:0008964,GO:0006099	AT1G68750.1	ATPPC4,PPC4	phosphoenolpyruvate carboxylase 4	LOC_Os01g02050.1	NA	phosphoenolpyruvate carboxylase, putative, expressed
Sevir.4G205200.1	15.3176	2.24484	0.572958	3.91798	8.93e-05	0.0109844	40602824	Sevir.4G205200	Sevir.4G205200.1.p	PF01370	PTHR10366,PTHR10366:SF339	KOG1502	1.1.1.219		GO:0050662,GO:0003824	AT4G27250.1		NAD(P)-binding Rossmann-fold superfamily protein	LOC_Os06g44170.1	NA	NAD dependent epimerase/dehydratase family protein, putative, expressed
Sevir.7G283100.2	102.054	2.26294	0.479764	4.71678	2.4e-06	0.00073885	40643118	Sevir.7G283100	Sevir.7G283100.2.p	PF00098,PF00076	PTHR23147,PTHR23147:SF1	KOG0106,KOG0107		K12896	GO:0008270,GO:0003676	AT2G37340.1	ATRSZ33,RSZ33	arginine/serine-rich zinc knuckle-containing protein 33	LOC_Os01g06290.2	NA	splicing factor, arginine/serine-rich, putative, expressed
Sevir.4G008200.1	317.931	2.30166	0.4222	5.45159	4.99e-08	3.93e-05	40599525	Sevir.4G008200	Sevir.4G008200.1.p	PF01048	PTHR21234,PTHR21234:SF30		3.2.2.9		GO:0009116,GO:0003824	AT4G24340.1		Phosphorylase superfamily protein	LOC_Os06g02210.1	NA	bark storage protein A precursor, putative, expressed
Sevir.2G259900.1	34.2254	2.36091	0.635578	3.71459	0.000203534	0.0197779	40626372	Sevir.2G259900	Sevir.2G259900.1.p	PF00026	PTHR13683,PTHR13683:SF378	KOG1339	3.4.23.12		GO:0006508,GO:0004190	AT5G10770.1		Eukaryotic aspartyl protease family protein	LOC_Os09g30414.1	NA	aspartic proteinase nepenthesin-2 precursor, putative, expressed
Sevir.8G170600.1	1401.67	2.42487	0.23274	10.4188	2.04e-25	2.35e-21	40638006	Sevir.8G170600	Sevir.8G170600.1.p	PF00226,PF11926	PTHR10825,PTHR10825:SF38					AT5G18750.1		DNAJ heat shock N-terminal domain-containing protein	LOC_Os11g36960.1	NA	dnaJ domain containing protein, expressed
Sevir.1G107600.2	13.9977	2.47541	0.632896	3.91125	9.18e-05	0.0112355	40605319	Sevir.1G107600	Sevir.1G107600.2.p	PF01397,PF03936	PTHR31225,PTHR31225:SF0		4.2.3.25		GO:0016829,GO:0010333,GO:0008152,GO:0000287	AT1G61680.1	ATTPS14,TPS14	terpene synthase 14	LOC_Os10g34790.1	NA	terpene synthase, putative, expressed
Sevir.2G397500.1	23.0944	2.57827	0.72966	3.53352	0.000410069	0.0318188	40624561	Sevir.2G397500	Sevir.2G397500.1.p											NA
Sevir.4G011200.1	10.5833	2.67038	0.762738	3.50105	0.00046343	0.033493	40600422	Sevir.4G011200	Sevir.4G011200.1.p	PF00069	PTHR27002,PTHR27002:SF111	KOG1187	2.7.11.1		GO:0006468,GO:0005524,GO:0004672	AT4G23240.1	CRK16	cysteine-rich RLK (RECEPTOR-like protein kinase) 16	LOC_Os11g10640.1	NA	protein kinase domain containing protein, expressed
Sevir.9G444800.1	1068.41	3.00188	0.600288	5.00072	5.71e-07	0.000249229	40612534	Sevir.9G444800	Sevir.9G444800.1.p	PF12481,PF00733	PTHR11772,PTHR11772:SF16		6.3.5.4	K01953	GO:0006529,GO:0004066	AT5G65010.1	ASN2	asparagine synthetase 2	LOC_Os03g18130.1	NA	asparagine synthetase, putative, expressed
Sevir.3G184400.1	17.4359	3.00337	0.850272	3.53225	0.000412043	0.0318188	40648400	Sevir.3G184400	Sevir.3G184400.1.p	PF14226,PF03171	PTHR10209,PTHR10209:SF180	KOG0143	1.14.11.13	K04125	GO:0055114,GO:0016491	AT1G78440.1	ATGA2OX1,GA2OX1	Arabidopsis thaliana gibberellin 2-oxidase 1	LOC_Os01g55240.1	NA	gibberellin 2-beta-dioxygenase, putative, expressed
Sevir.3G160200.1	15.2831	3.20233	0.84494	3.79001	0.000150642	0.0159812	40648549	Sevir.3G160200	Sevir.3G160200.1.p	PF13947,PF14380,PF00069	PTHR27005,PTHR27005:SF13	KOG1187	2.7.11.1		GO:0030247,GO:0006468,GO:0005524,GO:0004672	AT1G18390.2		Protein kinase superfamily protein	LOC_Os05g47770.1	NA	serine/threonine-protein kinase At1g18390 precursor, putative, expressed
Sevir.6G250100.1	308.146	3.22264	0.515738	6.24859	4.14e-10	7.51e-07	40621699	Sevir.6G250100	Sevir.6G250100.1.p	PF00070	PTHR22912,PTHR22912:SF162	KOG1336	1.6.5.4	K08232	GO:0055114,GO:0016491	AT5G03630.1	ATMDAR2	Pyridine nucleotide-disulphide oxidoreductase family protein	LOC_Os08g44340.1	NA	monodehydroascorbate reductase, putative, expressed
Sevir.8G121200.1	43.5781	3.5138	0.926569	3.79227	0.000149278	0.0159095	40636540	Sevir.8G121200	Sevir.8G121200.1.p	PF00257	PTHR33346				GO:0009415,GO:0006950	AT5G66400.1	ATDI8,RAB18	Dehydrin family protein	LOC_Os11g26780.1	NA	dehydrin, putative, expressed
Sevir.3G036100.1	43.5638	3.55073	0.836693	4.24377	2.2e-05	0.0037654	40649639	Sevir.3G036100	Sevir.3G036100.1.p	PF02265	PTHR33146,PTHR33146:SF1		3.1.30.1		GO:0006308,GO:0004519,GO:0003676	AT1G68290.1	ENDO 2	endonuclease 2	LOC_Os04g55850.1	NA	nuclease PA3, putative, expressed
Sevir.8G187800.1	7.7404	3.74682	1.02032	3.67219	0.000240484	0.0226084	40637513	Sevir.8G187800	Sevir.8G187800.1.p	PF00704	PTHR11177,PTHR11177:SF214		3.2.1.14		GO:0005975,GO:0004553	AT5G24090.1	ATCHIA,CHIA	chitinase A	LOC_Os05g15850.1	NA	glycosyl hydrolase, putative, expressed
Sevir.3G005900.1	12.5479	3.97551	0.878732	4.52414	6.06e-06	0.00149199	40645722	Sevir.3G005900	Sevir.3G005900.1.p	PF00141	PTHR31235,PTHR31235:SF34		1.11.1.7	K00430	GO:0055114,GO:0020037,GO:0006979,GO:0004601	AT1G71695.1		Peroxidase superfamily protein	LOC_Os04g59160.1	NA	peroxidase precursor, putative, expressed
Sevir.9G207100.1	76.5186	3.97839	0.706249	5.63312	1.77e-08	1.57e-05	40611331	Sevir.9G207100	Sevir.9G207100.1.p	PF00230	PTHR19139,PTHR19139:SF132	KOG0223		K09873	GO:0016020,GO:0006810,GO:0005215	AT1G73190.1	ALPHA-TIP,TIP3;1	Aquaporin-like superfamily protein	LOC_Os10g35050.1	NA	aquaporin protein, putative, expressed
		-402.311

## Sheet: stage2_DEGs
Row.names	baseMean	log2FoldChange	lfcSE	stat	pvalue	padj	pacId	locusName	peptideName	Pfam	Panther	KOG	ec	KO	GO	Best.hit.arabi.name	arabi.symbol	arabi.defline	Best.hit.rice.name	rice.symbol	rice.defline
Sevir.8G246806.1	32.1318	-17.3257	3.08251	-5.62064	1.9e-08	2.98e-06	40636111	Sevir.8G246806	Sevir.8G246806.1.p	PF08100,PF00891	PTHR11746,PTHR11746:SF106	KOG3178	2.1.1.104,2.1.1.68,2.1.1.169	K13066	GO:0046983,GO:0008171	AT5G54160.1	ATOMT1,OMT1	O-methyltransferase 1	LOC_Os08g06100.1	NA	O-methyltransferase, putative, expressed
Sevir.2G366200.1	36.7148	-8.01969	1.85624	-4.32039	1.56e-05	0.000688737	40623696	Sevir.2G366200	Sevir.2G366200.1.p		PTHR36733					AT2G20870.1		cell wall protein precursor, putative	LOC_Os07g37850.1	NA	expressed protein
Sevir.5G417100.1	29.8693	-7.08372	2.3562	-3.00642	0.00264347	0.0305524	40631431	Sevir.5G417100	Sevir.5G417100.1.p	PF01477,PF00305	PTHR11771,PTHR11771:SF54		1.13.11.58	K15718	GO:0005515,GO:0055114,GO:0046872,GO:0016702	AT1G55020.1	ATLOX1,LOX1	lipoxygenase 1	LOC_Os03g52860.1	NA	lipoxygenase, putative, expressed
Sevir.9G291700.1	31.3268	-6.96897	1.37468	-5.06951	3.99e-07	3.76e-05	40609439	Sevir.9G291700	Sevir.9G291700.1.p	PF01190	PTHR33935,PTHR33935:SF2					AT2G21140.1	ATPRP2,PRP2	proline-rich protein 2	LOC_Os10g05750.1	NA	POEI3 - Pollen Ole e I allergen and extensin family protein precursor, expressed
Sevir.9G550200.1	13.7971	-6.70211	1.50408	-4.45594	8.35e-06	0.000420131	40609807	Sevir.9G550200	Sevir.9G550200.1.p	PF00067	PTHR24296,PTHR24296:SF37	KOG0157	1.14.15.3		GO:0055114,GO:0020037,GO:0016705,GO:0005506	AT4G39490.1	CYP96A10	cytochrome P450, family 96, subfamily A, polypeptide 10	LOC_Os03g04660.1	NA	cytochrome P450 86A1, putative, expressed
Sevir.3G356200.1	195.049	-6.48559	1.47567	-4.39501	1.11e-05	0.000521318	40645417	Sevir.3G356200	Sevir.3G356200.1.p	PF01419						AT1G73040.1		Mannose-binding lectin superfamily protein	LOC_Os10g04270.1	NA	jacalin-like lectin domain containing protein, expressed
Sevir.3G234300.1	10.8494	-6.45881	1.58224	-4.08206	4.46e-05	0.00151822	40648395	Sevir.3G234300	Sevir.3G234300.1.p	PF05922,PF00082	PTHR10795,PTHR10795:SF394	KOG1153	3.4.21.25		GO:0006508,GO:0004252	AT2G05920.1		Subtilase family protein	LOC_Os05g36010.1	NA	OsSub47 - Putative Subtilisin homologue, expressed
Sevir.7G283200.1	203.82	-6.24081	1.46525	-4.25921	2.05e-05	0.000835585	40644828	Sevir.7G283200	Sevir.7G283200.1.p		PTHR12802,PTHR12802:SF50					AT5G52660.2		Homeodomain-like superfamily protein	LOC_Os01g06320.1	NA	MYB family transcription factor, putative, expressed
Sevir.1G138600.1	10.8265	-6.23729	1.65632	-3.76575	0.000166047	0.00409923	40603769	Sevir.1G138600	Sevir.1G138600.1.p	PF02469	PTHR32077,PTHR32077:SF13					AT2G20520.1	FLA6	FASCICLIN-like arabinogalactan 6	LOC_Os02g20540.1	NA	fasciclin domain containing protein, expressed
Sevir.4G082500.1	7.2945	-6.07466	1.42447	-4.2645	2e-05	0.000826884	40601507	Sevir.4G082500	Sevir.4G082500.1.p	PF00892	PTHR31218,PTHR31218:SF40				GO:0016021,GO:0016020,GO:0022857	AT1G44800.1		nodulin MtN21 /EamA-like transporter family protein	LOC_Os06g10750.1	NA	integral membrane protein DUF6 containing protein, expressed
Sevir.8G005600.1	9.48581	-5.79748	1.6325	-3.55128	0.00038336	0.00766212	40639417	Sevir.8G005600	Sevir.8G005600.1.p	PF01554	PTHR11206,PTHR11206:SF102	KOG1347		K03327	GO:0055085,GO:0016020,GO:0015297,GO:0015238,GO:0006855	AT1G33110.1		MATE efflux family protein	LOC_Os11g03240.1	NA	MATE efflux family protein, putative, expressed
Sevir.5G091100.1	6.64943	-5.75804	1.39723	-4.12105	3.77e-05	0.00134903	40629539	Sevir.5G091100	Sevir.5G091100.1.p	PF00011	PTHR11527,PTHR11527:SF152	KOG0710		K13993		AT1G53540.1		HSP20-like chaperones superfamily protein	LOC_Os01g04370.1	NA	hsp20/alpha crystallin family protein, putative, expressed
Sevir.3G359800.1	3.65918	-5.72078	1.81508	-3.1518	0.00162267	0.0218139	40649843	Sevir.3G359800	Sevir.3G359800.1.p	PF00462	PTHR10168,PTHR10168:SF98	KOG1752		K03676	GO:0045454,GO:0015035,GO:0009055	AT2G47870.1		Thioredoxin superfamily protein	LOC_Os12g35330.1	NA	OsGrx_C12 - glutaredoxin subgroup III, expressed
Sevir.5G371400.1	11.9382	-5.70534	1.62021	-3.52137	0.000429327	0.00839326	40634820	Sevir.5G371400	Sevir.5G371400.1.p	PF07731,PF00394,PF07732	PTHR11709,PTHR11709:SF22		1.10.3.2	K05909	GO:0055114,GO:0016491,GO:0005507	AT5G05390.1	LAC12	laccase 12	LOC_Os01g61160.1	NA	laccase precursor protein, putative, expressed
Sevir.2G114700.1	13.6583	-5.60518	1.35644	-4.13228	3.59e-05	0.00131667	40627873	Sevir.2G114700	Sevir.2G114700.1.p	PF01643	PTHR31727,PTHR31727:SF4		3.1.2.14	K10781	GO:0016790,GO:0006633	AT1G08510.1	FATB	fatty acyl-ACP thioesterases B	LOC_Os11g43820.1	NA	myristoyl-acyl carrier protein thioesterase, chloroplast precursor, putative, expressed
Sevir.9G455200.1	2.69944	-5.57766	1.80406	-3.09172	0.00198999	0.0251683	40611021	Sevir.9G455200	Sevir.9G455200.1.p	PF01657	PTHR32411,PTHR32411:SF43					AT5G48540.1		receptor-like protein kinase-related family protein	LOC_Os03g16950.1	NA	cysteine-rich repeat secretory protein 55 precursor, putative, expressed
Sevir.7G095650.1	12.2018	-5.42183	1.3547	-4.00222	6.28e-05	0.00193492	40643276	Sevir.7G095650	Sevir.7G095650.1.p	PF00067	PTHR24298,PTHR24298:SF47	KOG0156		K00517	GO:0055114,GO:0020037,GO:0016705,GO:0005506	AT5G04660.1	CYP77A4	cytochrome P450, family 77, subfamily A, polypeptide 4	LOC_Os04g33370.1	NA	cytochrome P450, putative, expressed
Sevir.6G180400.1	121.968	-5.25507	1.02838	-5.11003	3.22e-07	3.19e-05	40620497	Sevir.6G180400	Sevir.6G180400.1.p	PF07883	PTHR31238,PTHR31238:SF2					AT5G20630.1	ATGER3,GER3,GLP3,GLP3A,GLP3B	germin 3	LOC_Os08g35760.1	NA	Cupin domain containing protein, expressed
Sevir.4G299600.1	33.8375	-5.25466	1.00347	-5.2365	1.64e-07	1.82e-05	40600944	Sevir.4G299600	Sevir.4G299600.1.p	PF05742	PTHR17985,PTHR17985:SF14	KOG2342				AT4G38260.1		Protein of unknown function (DUF833)	LOC_Os09g15480.1	NA	Ser/Thr-rich protein T10 in DGCR region, putative, expressed
Sevir.7G272100.1	6.3823	-5.20134	1.64003	-3.17149	0.0015166	0.0208638	40644413	Sevir.7G272100	Sevir.7G272100.1.p	PF14547	PTHR31731,PTHR31731:SF22					AT4G12470.1	AZI1	azelaic acid induced 1	LOC_Os04g55170.1	NA	LTPL126 - Protease inhibitor/seed storage/LTP family protein precursor, expressed
Sevir.5G383000.1	21.3664	-5.16969	1.06869	-4.83741	1.32e-06	0.000100489	40634483	Sevir.5G383000	Sevir.5G383000.1.p	PF07731,PF07732,PF00394	PTHR11709,PTHR11709:SF101		1.10.3.2	K05909	GO:0055114,GO:0016491,GO:0005507	AT5G60020.1	ATLAC17,LAC17	laccase 17	LOC_Os01g62490.1	NA	laccase precursor protein, putative, expressed
Sevir.9G150200.2	4.48438	-5.08754	1.21824	-4.17616	2.96e-05	0.00111151	40610244	Sevir.9G150200	Sevir.9G150200.2.p										LOC_Os03g47460.1	NA	ribosome inactivating protein, putative, expressed
Sevir.8G247080.1	3.07999	-5.07676	1.59969	-3.17358	0.00150572	0.0207738	40636900	Sevir.8G247080	Sevir.8G247080.1.p	PF04578,PF13968	PTHR31325,PTHR31325:SF7					AT5G45470.1		Protein of unknown function (DUF594)	LOC_Os06g02960.1	NA	expressed protein
Sevir.9G058000.1	12.6089	-5.05446	1.56864	-3.22219	0.00127213	0.0185025	40614320	Sevir.9G058000	Sevir.9G058000.1.p	PF14368	PTHR33044,PTHR33044:SF14					AT2G48130.1		Bifunctional inhibitor/lipid-transfer protein/seed storage 2S albumin superfamily protein	LOC_Os03g57970.1	NA	LTPL73 - Protease inhibitor/seed storage/LTP family protein precursor, expressed
Sevir.4G006500.1	3.71312	-5.03401	1.53433	-3.28091	0.00103472	0.0159428	40599810	Sevir.4G006500	Sevir.4G006500.1.p	PF00892	PTHR31218,PTHR31218:SF56				GO:0016021,GO:0016020,GO:0022857	AT3G30340.1		nodulin MtN21 /EamA-like transporter family protein	LOC_Os06g01972.1	NA	auxin-induced protein 5NG4, putative, expressed
Sevir.2G359000.1	7.7328	-5.02828	1.67454	-3.00278	0.00267527	0.0307872	40626625	Sevir.2G359000	Sevir.2G359000.1.p	PF03552	PTHR13301,PTHR13301:SF44		2.4.2.24		GO:0030244,GO:0016760,GO:0016020	AT1G02730.1	ATCSLD5,CSLD5,SOS6	cellulose synthase-like D5	LOC_Os07g36750.1	NA	CSLF3 - cellulose synthase-like family F; beta1,3;1,4 glucan synthase, expressed
Sevir.8G072700.1	128.4	-5.01185	1.21781	-4.11545	3.86e-05	0.00137696	40636215	Sevir.8G072700	Sevir.8G072700.1.p	PF16845	PTHR11413			K13899	GO:0004869	AT5G47550.1		Cystatin/monellin superfamily protein	LOC_Os03g31510.1	NA	cysteine proteinase inhibitor 8 precursor, putative, expressed
Sevir.3G072900.1	2.65835	-4.98605	1.29163	-3.86028	0.000113256	0.00304002	40649842	Sevir.3G072900	Sevir.3G072900.1.p	PF08263	PTHR27000,PTHR27000:SF37					AT5G06860.1	ATPGIP1,PGIP1	polygalacturonase inhibiting protein 1	LOC_Os05g01444.1	NA	polygalacturonase inhibitor precursor, putative, expressed
Sevir.8G215400.1	2.66575	-4.96146	1.55824	-3.18401	0.00145249	0.0202827	40637935	Sevir.8G215400	Sevir.8G215400.1.p	PF13962	PTHR24177,PTHR24177:SF45					AT4G11000.1		Ankyrin repeat family protein	LOC_Os11g11350.1	NA	embryogenesis transmembrane protein, putative, expressed
Sevir.1G249200.1	249.839	-4.93469	0.612126	-8.06157	7.53e-16	7.27e-13	40606141	Sevir.1G249200	Sevir.1G249200.1.p	PF00278,PF02784	PTHR11482,PTHR11482:SF36		4.1.1.19	K01583	GO:0003824,GO:0008792,GO:0008295,GO:0006527	AT4G34710.2	ADC2,ATADC2,SPE2	arginine decarboxylase 2	LOC_Os04g01690.3	NA	pyridoxal-dependent decarboxylase protein, putative, expressed
Sevir.5G056001.1	8.71301	-4.9344	1.39724	-3.53153	0.000413167	0.00812999	40632743	Sevir.5G056001	Sevir.5G056001.1.p	PF05498	PTHR33136,PTHR33136:SF12					AT1G02900.1	ATRALF1,RALF1,RALFL1	rapid alkalinization factor 1	LOC_Os01g15320.1	NA	RALFL9 - Rapid ALkalinization Factor RALF family protein precursor, expressed
Sevir.1G185900.1	7.32038	-4.86711	1.30872	-3.71899	0.000200023	0.00469782	40607720	Sevir.1G185900	Sevir.1G185900.1.p	PF04043	PTHR35357,PTHR35357:SF3				GO:0004857	AT5G46930.1		Plant invertase/pectin methylesterase inhibitor superfamily protein	LOC_Os02g33380.1	NA	pectinesterase inhibitor domain containing protein, putative, expressed
Sevir.5G065800.1	5.87556	-4.85097	1.39555	-3.47604	0.000508874	0.00946177	40635621	Sevir.5G065800	Sevir.5G065800.1.p	PF11820	PTHR33128					AT3G48660.1		Protein of unknown function (DUF 3339)	LOC_Os05g01290.1	NA	expressed protein
Sevir.8G149900.1	18.7078	-4.84397	1.30188	-3.72075	0.000198631	0.00467877	40636427	Sevir.8G149900	Sevir.8G149900.1.p	PF08541,PF00195	PTHR11877,PTHR11877:SF27		2.3.1.74	K00660	GO:0016747,GO:0008610	AT5G13930.1	ATCHS,CHS,TT4	Chalcone and stilbene synthase family protein	LOC_Os11g32650.1	NA	chalcone synthase, putative, expressed
Sevir.6G198500.1	9.05829	-4.77358	1.59125	-2.99989	0.00270077	0.0309631	40621227	Sevir.6G198500	Sevir.6G198500.1.p	PF03352	PTHR31116,PTHR31116:SF2		3.2.2.20	K01246	GO:0008725,GO:0006284	AT1G13635.2		DNA glycosylase superfamily protein	LOC_Os08g38170.1	NA	methyladenine glycosylase, putative, expressed
Sevir.3G211300.1	4.26736	-4.72389	1.36236	-3.46743	0.000525455	0.00961834	40646099	Sevir.3G211300	Sevir.3G211300.1.p	PF06813	PTHR21576,PTHR21576:SF36					AT2G30300.1		Major facilitator superfamily protein	LOC_Os05g39800.1	NA	NFD4, putative, expressed
Sevir.9G140800.1	5.70539	-4.70362	1.60104	-2.93785	0.00330495	0.0359922	40611124	Sevir.9G140800	Sevir.9G140800.1.p	PF02018,PF00331	PTHR31490,PTHR31490:SF1		3.2.1.8		GO:0016798,GO:0005975,GO:0004553	AT1G58370.1	ATXYN1,RXF12	glycosyl hydrolase family 10 protein / carbohydrate-binding domain-containing protein	LOC_Os03g47010.1	NA	glycosyl hydrolase family 10 protein, putative, expressed
Sevir.2G376100.1	5.6843	-4.70203	1.35605	-3.46745	0.000525422	0.00961834	40626336	Sevir.2G376100	Sevir.2G376100.1.p	PF14845,PF00728	PTHR22600,PTHR22600:SF14	KOG2499	3.2.1.52	K12373	GO:0005975,GO:0004553	AT1G05590.1	ATHEX3,HEXO2	beta-hexosaminidase 2	LOC_Os07g38790.1	NA	beta-hexosaminidase precursor, putative, expressed
Sevir.1G239501.1	48.4949	-4.58335	1.18244	-3.87619	0.000106107	0.00291119	40608655	Sevir.1G239501	Sevir.1G239501.1.p		PTHR27000,PTHR27000:SF201					AT1G49750.1		Leucine-rich repeat (LRR) family protein	LOC_Os02g40260.1	NA	uncharacterized protein At4g06744 precursor, putative, expressed
Sevir.3G150301.1	2.00364	-4.53683	1.58831	-2.85639	0.00428483	0.0427491	40651532	Sevir.3G150301	Sevir.3G150301.1.p		PTHR33869,PTHR33869:SF5								LOC_Os05g48730.1	NA	expressed protein
Sevir.3G079200.1	2.90741	-4.53351	1.28792	-3.52003	0.000431497	0.00840845	40649763	Sevir.3G079200	Sevir.3G079200.1.p	PF03083	PTHR10791,PTHR10791:SF58	KOG1623		K15382		AT5G53190.1		Nodulin MtN3 family protein	LOC_Os05g12320.1	NA	nodulin MtN3 family protein, putative, expressed
Sevir.4G297000.1	4.09402	-4.49087	1.27957	-3.50967	0.000448661	0.00867987	40600770	Sevir.4G297000	Sevir.4G297000.1.p	PF00657	PTHR22835,PTHR22835:SF116		3.1.1.3		GO:0016788	AT4G16230.1		GDSL-like Lipase/Acylhydrolase superfamily protein	LOC_Os06g50940.1	NA	GDSL-like lipase/acylhydrolase, putative, expressed
Sevir.8G142800.1	3.87214	-4.45936	1.4471	-3.08158	0.00205904	0.0258386	40637409	Sevir.8G142800	Sevir.8G142800.1.p	PF04578,PF13968	PTHR31325,PTHR31325:SF7					AT5G45480.1		Protein of unknown function (DUF594)	LOC_Os06g02960.1	NA	expressed protein
Sevir.9G190100.1	21.4497	-4.38817	1.13013	-3.8829	0.000103218	0.00285203	40616857	Sevir.9G190100	Sevir.9G190100.1.p	PF04398	PTHR31676,PTHR31676:SF20					AT4G24130.1		Protein of unknown function, DUF538	LOC_Os10g37400.1	NA	DUF538 domain containing protein, putative, expressed
Sevir.9G574300.1	7.62135	-4.35345	1.42785	-3.04896	0.00229636	0.027847	40609635	Sevir.9G574300	Sevir.9G574300.1.p	PF03766,PF03763	PTHR31775,PTHR31775:SF6					AT3G48940.1		Remorin family protein	LOC_Os03g02040.1	NA	remorin, putative, expressed
Sevir.2G084500.1	252.302	-4.3014	0.834872	-5.15216	2.58e-07	2.66e-05	40623725	Sevir.2G084500	Sevir.2G084500.1.p	PF05691	PTHR31268,PTHR31268:SF9		2.4.1.82	K06617		AT3G57520.1	AtSIP2,SIP2	seed imbibition 2	LOC_Os07g10840.1	NA	uncharacterized glycosyltransferase, putative, expressed
Sevir.6G187500.1	27.4431	-4.29671	1.40488	-3.05842	0.0022251	0.0273078	40620628	Sevir.6G187500	Sevir.6G187500.1.p	PF00128,PF07821	PTHR10357,PTHR10357:SF153	KOG0471	3.2.1.1	K01176	GO:0043169,GO:0005975,GO:0003824,GO:0005509,GO:0004556	AT4G25000.1	AMY1,ATAMY1	alpha-amylase-like	LOC_Os09g28420.1	NA	alpha-amylase precursor, putative, expressed
Sevir.7G098300.1	10.3297	-4.27816	1.36468	-3.13492	0.001719	0.0227043	40641840	Sevir.7G098300	Sevir.7G098300.1.p	PF00332	PTHR32227,PTHR32227:SF84		3.2.1.39		GO:0005975,GO:0004553	AT2G27500.2		Glycosyl hydrolase superfamily protein	LOC_Os04g33640.1	NA	glycosyl hydrolases family 17, putative, expressed
Sevir.1G261400.1	14.6332	-4.25777	1.28375	-3.31667	0.000910964	0.0144604	40607829	Sevir.1G261400	Sevir.1G261400.1.p	PF04783,PF04782	PTHR21450,PTHR21450:SF11					AT3G60320.1		Protein of unknown function (DUF630 and DUF632)	LOC_Os02g43770.1	NA	DUF630/DUF632 domains containing protein, putative, expressed
Sevir.5G356500.1	3.54568	-4.25234	1.38894	-3.06158	0.00220175	0.0271358	40634371	Sevir.5G356500	Sevir.5G356500.1.p	PF00892	PTHR31218,PTHR31218:SF59				GO:0016021,GO:0016020,GO:0022857	AT5G07050.1		nodulin MtN21 /EamA-like transporter family protein	LOC_Os01g58910.1	NA	auxin-induced protein 5NG4, putative, expressed
Sevir.2G225600.3	123.396	-4.21831	1.07981	-3.90654	9.36e-05	0.00265324	40622334	Sevir.2G225600	Sevir.2G225600.3.p	PF03171,PF14226	PTHR10209,PTHR10209:SF214	KOG0143	1.14.17.4		GO:0055114,GO:0016491	AT4G16770.1		2-oxoglutarate (2OG) and Fe(II)-dependent oxygenase superfamily protein	LOC_Os10g37899.1	NA	transposon protein, putative, unclassified, expressed
Sevir.1G385800.1	5.7037	-4.21131	1.20768	-3.4871	0.000488297	0.00915329	40605253	Sevir.1G385800	Sevir.1G385800.1.p	PF07690,PF00083	PTHR23500,PTHR23500:SF129	KOG0254			GO:0055085,GO:0016021,GO:0022857	AT3G51490.2	TMT3	tonoplast monosaccharide transporter3	LOC_Os11g28610.1	NA	transporter family protein, putative, expressed
Sevir.1G207701.1	2.90888	-4.2087	1.41654	-2.97112	0.00296719	0.0333332	40608803	Sevir.1G207701	Sevir.1G207701.1.p		PTHR11926,PTHR11926:SF230		2.4.1.324		GO:0016758,GO:0008152	AT1G78270.1	AtUGT85A4,UGT85A4	UDP-glucosyl transferase 85A4	LOC_Os02g28900.1	NA	cytokinin-O-glucosyltransferase 2, putative, expressed
Sevir.5G378200.1	10.2408	-4.19501	1.31864	-3.18133	0.00146603	0.0203658	40634514	Sevir.5G378200	Sevir.5G378200.1.p	PF00005,PF01061	PTHR19241,PTHR19241:SF241				GO:0016887,GO:0005524,GO:0016020	AT3G55090.1		ABC-2 type transporter family protein	LOC_Os01g61940.1	NA	white-brown complex homolog protein, putative, expressed
Sevir.3G005900.1	12.5479	-4.1489	1.35235	-3.06792	0.00215558	0.0267468	40645722	Sevir.3G005900	Sevir.3G005900.1.p	PF00141	PTHR31235,PTHR31235:SF34		1.11.1.7	K00430	GO:0055114,GO:0020037,GO:0006979,GO:0004601	AT1G71695.1		Peroxidase superfamily protein	LOC_Os04g59160.1	NA	peroxidase precursor, putative, expressed
Sevir.8G013000.1	8.92899	-4.14557	1.32085	-3.13857	0.00169775	0.0225222	40636920	Sevir.8G013000	Sevir.8G013000.1.p	PF04116	PTHR11863,PTHR11863:SF27	KOG0873	1.14.13.72	K14424	GO:0055114,GO:0016491,GO:0006633,GO:0005506	AT2G29390.2	ATSMO2,SMO2-2	sterol 4-alpha-methyl-oxidase 2-2	LOC_Os11g48020.1	NA	fatty acid hydroxylase, putative, expressed
Sevir.1G188400.1	29.3371	-4.12767	0.861259	-4.79261	1.65e-06	0.000118297	40608701	Sevir.1G188400	Sevir.1G188400.1.p	PF03168	PTHR31415,PTHR31415:SF15					AT3G11660.1	NHL1	NDR1/HIN1-like 1	LOC_Os02g33550.1	NA	harpin-induced protein 1 domain containing protein, expressed
Sevir.3G114200.1	20.2538	-4.09814	1.03902	-3.94424	8.01e-05	0.00233149	40647038	Sevir.3G114200	Sevir.3G114200.1.p	PF00249	PTHR12374,PTHR12374:SF24					AT5G47390.1		myb-like transcription factor family protein	LOC_Os05g10690.1	NA	Myb transcription factor, putative, expressed
Sevir.4G148800.1	30.5447	-4.09797	1.05987	-3.86649	0.000110415	0.00299341	40601400	Sevir.4G148800	Sevir.4G148800.1.p		PTHR33210,PTHR33210:SF4					AT2G42840.1	PDF1	protodermal factor 1	LOC_Os06g35970.1	NA	meiosis 5, putative, expressed
Sevir.7G200500.2	16.7903	-4.06619	1.1085	-3.66818	0.00024428	0.00544087	40643049	Sevir.7G200500	Sevir.7G200500.2.p											NA
Sevir.9G011700.1	12.8633	-4.06052	1.16968	-3.47148	0.000517596	0.00953229	40615392	Sevir.9G011700	Sevir.9G011700.1.p	PF00067	PTHR24298,PTHR24298:SF144	KOG0156	1.14.13.68		GO:0055114,GO:0020037,GO:0016705,GO:0005506	AT3G26300.1	CYP71B34	cytochrome P450, family 71, subfamily B, polypeptide 34	LOC_Os03g63310.1	NA	cytochrome P450 71E1, putative, expressed
Sevir.1G190500.1	5.74989	-4.04543	1.35356	-2.98873	0.00280143	0.0318295	40608939	Sevir.1G190500	Sevir.1G190500.1.p	PF13639	PTHR14155,PTHR14155:SF106	KOG1493		K19040	GO:0008270,GO:0005515	AT1G49230.1		RING/U-box superfamily protein	LOC_Os04g34230.1	NA	RING-H2 finger protein, putative, expressed
Sevir.9G520000.1	12.7438	-4.01683	1.11643	-3.59791	0.000320782	0.00670094	40610258	Sevir.9G520000	Sevir.9G520000.1.p	PF01501	PTHR11183,PTHR11183:SF44	KOG1950	2.4.1.17		GO:0016757,GO:0045492,GO:0015020,GO:0009834,GO:0005794	AT4G33330.2	GUX2,PGSIP3	plant glycogenin-like starch initiation protein 3	LOC_Os03g08600.1	NA	glycosyl transferase, putative, expressed
Sevir.3G223200.1	3.762	-4.01407	1.28474	-3.12442	0.00178156	0.023259	40648287	Sevir.3G223200	Sevir.3G223200.1.p	PF00394,PF07732,PF07731	PTHR11709,PTHR11709:SF67		1.10.3.2	K05909	GO:0055114,GO:0016491,GO:0005507	AT5G60020.1	ATLAC17,LAC17	laccase 17	LOC_Os05g38390.1	NA	laccase precursor protein, putative, expressed
Sevir.9G443500.1	9.56888	-3.98702	1.08569	-3.67234	0.000240339	0.00537291	40610827	Sevir.9G443500	Sevir.9G443500.1.p		PTHR31342,PTHR31342:SF5					AT1G07120.1			LOC_Os03g18300.1	NA	chloroplast unusual positioning protein, putative, expressed
Sevir.4G143500.1	16.0317	-3.9814	0.918677	-4.33384	1.47e-05	0.000656378	40602186	Sevir.4G143500	Sevir.4G143500.1.p	PF00311	PTHR30523,PTHR30523:SF5		4.1.1.31	K01595	GO:0015977,GO:0008964,GO:0006099	AT2G42600.1	ATPPC2,PPC2	phosphoenolpyruvate carboxylase 2	LOC_Os02g14770.1	NA	phosphoenolpyruvate carboxylase, putative, expressed
Sevir.5G196800.1	9.77166	-3.92482	1.00606	-3.90119	9.57e-05	0.00270616	40629663	Sevir.5G196800	Sevir.5G196800.1.p	PF12697	PTHR10992,PTHR10992:SF848	KOG1454				AT2G23560.1	ATMES7,MES7	methyl esterase 7	LOC_Os01g37630.1	NA	esterase, putative, expressed
Sevir.5G005900.3	14.6216	-3.88215	1.11289	-3.48834	0.000486024	0.0091462	40634773	Sevir.5G005900	Sevir.5G005900.3.p	PF05558	PTHR38522,PTHR38522:SF1				GO:0051716,GO:0046658	AT4G20260.6	ATPCAP1,PCAP1	plasma-membrane associated cation-binding protein 1	LOC_Os01g13210.2	NA	salt stress root protein RS1, putative, expressed
Sevir.2G064400.1	1.77981	-3.86946	1.37986	-2.80425	0.00504342	0.0479781	40628653	Sevir.2G064400	Sevir.2G064400.1.p	PF04578,PF13968	PTHR31325,PTHR31325:SF39					AT5G45480.1		Protein of unknown function (DUF594)	LOC_Os09g38930.1	NA	expressed protein
Sevir.7G163706.1	2.37715	-3.858	1.3643	-2.82783	0.00468647	0.0455516	40640525	Sevir.7G163706	Sevir.7G163706.1.p	PF00067	PTHR24298,PTHR24298:SF183	KOG0156	1.14.13.137		GO:0055114,GO:0020037,GO:0016705,GO:0005506	AT5G25120.1	CYP71B11	ytochrome p450, family 71, subfamily B, polypeptide 11	LOC_Os08g01450.1	NA	cytochrome P450, putative, expressed
Sevir.2G348100.1	3.61252	-3.8198	1.2568	-3.03931	0.00237124	0.0284672	40623950	Sevir.2G348100	Sevir.2G348100.1.p	PF01946	PTHR10617,PTHR10617:SF115	KOG2960		K03146		AT5G54770.1	THI1,THI4,TZ	thiazole biosynthetic enzyme, chloroplast (ARA6) (THI1) (THI4)	LOC_Os07g34570.1	NA	FAD dependent oxidoreductase domain containing protein, expressed
Sevir.8G220400.2	39.224	-3.79974	1.0522	-3.61124	0.000304733	0.00647377	40639934	Sevir.8G220400	Sevir.8G220400.2.p	PF07731	PTHR11709,PTHR11709:SF119		1.10.3.2		GO:0055114,GO:0016491,GO:0005507	AT5G01040.1	LAC8	laccase 8	LOC_Os10g20610.1	NA	laccase-15 precursor, putative, expressed
Sevir.1G246800.1	25.8928	-3.79267	1.09586	-3.46091	0.000538351	0.00979499	40607962	Sevir.1G246800	Sevir.1G246800.1.p	PF00230	PTHR19139,PTHR19139:SF137	KOG0223		K09872	GO:0016020,GO:0006810,GO:0005215	AT2G37170.1	PIP2;2,PIP2B	plasma membrane intrinsic protein 2	LOC_Os02g41860.2	NA	aquaporin protein, putative, expressed
Sevir.4G246300.1	35.1617	-3.72725	0.877332	-4.24839	2.15e-05	0.000860679	40600674	Sevir.4G246300	Sevir.4G246300.1.p	PF01301	PTHR23421,PTHR23421:SF70		3.2.1.23		GO:0005975,GO:0004553	AT3G13750.1	BGAL1	beta galactosidase 1	LOC_Os06g37560.1	NA	beta-galactosidase precursor, putative, expressed
Sevir.2G363500.1	146.511	-3.72493	1.17445	-3.17163	0.00151586	0.0208638	40623900	Sevir.2G363500	Sevir.2G363500.1.p	PF00083	PTHR24064,PTHR24064:SF172	KOG0255			GO:0055085,GO:0022857,GO:0016021	AT1G79360.1	2-Oct,ATOCT2,OCT2	organic cation/carnitine transporter 2	LOC_Os07g37510.1	NA	organic cation transporter-related, putative, expressed
Sevir.2G045600.1	74.4386	-3.69441	1.24402	-2.96974	0.00298056	0.0334554	40627256	Sevir.2G045600	Sevir.2G045600.1.p	PF12695	PTHR23024,PTHR23024:SF162	KOG1515	3.1.1.1			AT5G06570.2		alpha/beta-Hydrolases superfamily protein	LOC_Os07g06860.1	NA	gibberellin receptor GID1L2, putative, expressed
Sevir.4G220300.1	71.3634	-3.67288	1.21841	-3.01448	0.00257421	0.0300946	40602124	Sevir.4G220300	Sevir.4G220300.1.p	PF14009	PTHR33052,PTHR33052:SF11					AT1G76600.1			LOC_Os06g41940.1	NA	expressed protein
Sevir.5G417200.1	90.5208	-3.66255	0.829027	-4.41789	9.97e-06	0.000485158	40630672	Sevir.5G417200	Sevir.5G417200.1.p	PF01477,PF00305	PTHR11771,PTHR11771:SF54		1.13.11.58	K15718	GO:0005515,GO:0055114,GO:0046872,GO:0016702	AT1G55020.1	ATLOX1,LOX1	lipoxygenase 1	LOC_Os03g52860.1	NA	lipoxygenase, putative, expressed
Sevir.6G240300.1	13.8929	-3.65528	1.21952	-2.99731	0.00272377	0.0311377	40619113	Sevir.6G240300	Sevir.6G240300.1.p	PF00010	PTHR11514,PTHR11514:SF55				GO:0046983	AT1G32640.1	ATMYC2,JAI1,JIN1,MYC2,RD22BP1,ZBF1	Basic helix-loop-helix (bHLH) DNA-binding family protein	LOC_Os09g34330.1	NA	helix-loop-helix DNA-binding domain containing protein, expressed
Sevir.7G101100.1	153.326	-3.63949	0.626462	-5.8096	6.26e-09	1.18e-06	40640109	Sevir.7G101100	Sevir.7G101100.1.p	PF14368	PTHR33122,PTHR33122:SF6					AT5G05960.1		Bifunctional inhibitor/lipid-transfer protein/seed storage 2S albumin superfamily protein	LOC_Os04g33920.1	NA	LTPL102 - Protease inhibitor/seed storage/LTP family protein precursor, expressed
Sevir.3G007500.2	10.1406	-3.62143	1.0253	-3.53206	0.000412335	0.00812686	40646576	Sevir.3G007500	Sevir.3G007500.2.p	PF01988	PTHR31851,PTHR31851:SF6	KOG4473				AT3G43660.1		Vacuolar iron transporter (VIT) family protein	LOC_Os04g59020.1	NA	integral membrane protein, putative, expressed
Sevir.5G292300.1	1053.32	-3.59139	0.562065	-6.38963	1.66e-10	5.28e-08	40632850	Sevir.5G292300	Sevir.5G292300.1.p	PF07687,PF01546	PTHR11014,PTHR11014:SF100			K14664	GO:0016787,GO:0008152	AT1G51760.1	IAR3,JR3	peptidase M20/M25/M40 family protein	LOC_Os01g51060.1	NA	hydrolase, putative, expressed
Sevir.3G232600.1	698.902	-3.5638	0.921236	-3.8685	0.000109508	0.00298416	40646059	Sevir.3G232600	Sevir.3G232600.1.p	PF00316	PTHR11556,PTHR11556:SF17		3.1.3.11	K03841	GO:0042578,GO:0042132,GO:0005975	AT1G43670.1		Inositol monophosphatase family protein	LOC_Os05g36270.1	NA	fructose-1,6-bisphosphatase, putative, expressed
Sevir.2G154900.3	14.4903	-3.54411	1.11349	-3.18289	0.00145815	0.0203148	40627031	Sevir.2G154900	Sevir.2G154900.3.p	PF00657	PTHR22835,PTHR22835:SF131				GO:0016788	AT2G04570.1		GDSL-like Lipase/Acylhydrolase superfamily protein	LOC_Os09g04710.1	NA	GDSL-like lipase/acylhydrolase, putative, expressed
Sevir.1G339700.1	39.6793	-3.53959	0.753485	-4.69762	2.63e-06	0.000169462	40607405	Sevir.1G339700	Sevir.1G339700.1.p	PF00892	PTHR31218,PTHR31218:SF21				GO:0016021,GO:0016020,GO:0022857	AT1G44800.1		nodulin MtN21 /EamA-like transporter family protein	LOC_Os02g52930.1	NA	integral membrane protein DUF6 containing protein, expressed
Sevir.7G029400.1	22.0575	-3.51893	1.17542	-2.99376	0.00275561	0.0314124	40643269	Sevir.7G029400	Sevir.7G029400.1.p	PF02518,PF00183	PTHR11528,PTHR11528:SF53			K04079	GO:0051082,GO:0006950,GO:0006457,GO:0005524	AT5G52640.1	ATHS83,AtHsp90-1,ATHSP90.1,HSP81-1,HSP81.1,HSP83,HSP90.1	heat shock protein 90.1	LOC_Os04g01740.1	NA	heat shock protein, putative, expressed
Sevir.8G017500.1	7.39305	-3.49756	0.989623	-3.53423	0.000408961	0.00807356	40639428	Sevir.8G017500	Sevir.8G017500.1.p	PF14416,PF13839	PTHR32285,PTHR32285:SF46					AT2G38320.1	TBL34	TRICHOME BIREFRINGENCE-LIKE 34	LOC_Os11g01570.1	NA	PMR5, putative, expressed
Sevir.8G087900.1	5.33164	-3.48073	1.24397	-2.79807	0.00514085	0.0486455	40639771	Sevir.8G087900	Sevir.8G087900.1.p	PF00657	PTHR22835,PTHR22835:SF189		3.1.1.49		GO:0016788	AT1G28570.1		SGNH hydrolase-type esterase superfamily protein	LOC_Os03g25030.1	NA	GDSL-like lipase/acylhydrolase, putative, expressed
Sevir.1G312400.1	13.5124	-3.46376	0.861181	-4.0221	5.77e-05	0.00181846	40606441	Sevir.1G312400	Sevir.1G312400.1.p	PF13639	PTHR14155,PTHR14155:SF103				GO:0008270,GO:0005515	AT5G42200.1		RING/U-box superfamily protein	LOC_Os02g49710.1	NA	RING finger protein, putative, expressed
Sevir.7G138100.1	7.88334	-3.43999	1.14323	-3.00901	0.00262103	0.0303822	40642636	Sevir.7G138100	Sevir.7G138100.1.p		PTHR24012,PTHR24012:SF368					AT1G13190.1		RNA-binding (RRM/RBD/RNP motifs) family protein	LOC_Os04g39250.1	NA	RNA recognition motif family protein, expressed
Sevir.7G261500.1	230.157	-3.42931	0.47831	-7.16965	7.52e-13	3.63e-10	40640751	Sevir.7G261500	Sevir.7G261500.1.p	PF01370	PTHR10366,PTHR10366:SF288	KOG1502	1.3.1.77	K08695	GO:0050662,GO:0003824	AT1G61720.1	BAN	NAD(P)-binding Rossmann-fold superfamily protein	LOC_Os04g53920.1	NA	leucoanthocyanidin reductase, putative, expressed
Sevir.2G044800.2	8.6544	-3.42053	0.851677	-4.01623	5.91e-05	0.00184949	40628414	Sevir.2G044800	Sevir.2G044800.2.p	PF02544	PTHR10556,PTHR10556:SF35	KOG1638	1.3.1.22		GO:0016627,GO:0016021,GO:0006629,GO:0005737	AT5G16010.1		3-oxo-5-alpha-steroid 4-dehydrogenase family protein	LOC_Os07g06800.1	NA	3-oxo-5-alpha-steroid 4-dehydrogenase, putative, expressed
Sevir.6G229800.1	11.6756	-3.41621	0.999053	-3.41945	0.000627481	0.0109702	40619127	Sevir.6G229800	Sevir.6G229800.1.p	PF16656,PF14008,PF00149	PTHR22953,PTHR22953:SF33	KOG1378	3.1.4.1		GO:0016787	AT5G50400.1	ATPAP27,PAP27	purple acid phosphatase 27	LOC_Os08g41880.1	NA	nucleotide pyrophosphatase/phosphodiesterase, putative, expressed
Sevir.2G095200.1	16.4259	-3.41541	0.747223	-4.57081	4.86e-06	0.000272797	40628620	Sevir.2G095200	Sevir.2G095200.1.p	PF00201	PTHR11926,PTHR11926:SF102		2.4.1.202		GO:0016758,GO:0008152	AT3G55700.1		UDP-Glycosyltransferase superfamily protein	LOC_Os07g13634.1	NA	cytokinin-N-glucosyltransferase 1, putative, expressed
Sevir.5G124000.1	567.458	-3.40422	0.973397	-3.49725	0.000470079	0.00893668	40634047	Sevir.5G124000	Sevir.5G124000.1.p	PF02458	PTHR31147,PTHR31147:SF4				GO:0016747	AT3G62160.1		HXXXD-type acyl-transferase family protein	LOC_Os01g08380.1	NA	transferase family protein, putative, expressed
Sevir.3G360100.1	5.52349	-3.39725	1.04797	-3.24175	0.00118799	0.0176946	40645537	Sevir.3G360100	Sevir.3G360100.1.p	PF00462	PTHR10168,PTHR10168:SF98	KOG1752		K03676	GO:0045454,GO:0015035,GO:0009055	AT3G62950.1		Thioredoxin superfamily protein	LOC_Os12g35330.1	NA	OsGrx_C12 - glutaredoxin subgroup III, expressed
Sevir.5G348200.1	12.2556	-3.39398	1.12246	-3.0237	0.00249702	0.0294672	40632978	Sevir.5G348200	Sevir.5G348200.1.p	PF02298	PTHR33021,PTHR33021:SF29				GO:0009055	AT2G32300.1	UCC1	uclacyanin 1	LOC_Os01g57690.1	NA	early nodulin 20 precursor, putative, expressed
Sevir.8G082700.1	12.4706	-3.37498	0.980165	-3.44328	0.00057471	0.0102936	40639910	Sevir.8G082700	Sevir.8G082700.1.p	PF02018,PF06964	PTHR31776,PTHR31776:SF0		3.2.1.55	K01209	GO:0016798,GO:0046556,GO:0046373	AT3G10740.1	ARAF,ARAF1,ASD1,ATASD1	alpha-L-arabinofuranosidase 1	LOC_Os11g03730.3	NA	alpha-N-arabinofuranosidase A, putative, expressed
Sevir.4G280500.1	16.4608	-3.34688	0.689289	-4.85556	1.2e-06	9.35e-05	40600902	Sevir.4G280500	Sevir.4G280500.1.p	PF00162	PTHR11406,PTHR11406:SF9		2.7.2.3	K00927	GO:0006096,GO:0004618	AT1G79550.1	PGK	phosphoglycerate kinase	LOC_Os06g45710.1	NA	phosphoglycerate kinase protein, putative, expressed
Sevir.9G511600.1	13.0904	-3.31364	1.05796	-3.1321	0.00173562	0.0228364	40614293	Sevir.9G511600	Sevir.9G511600.1.p	PF13450	PTHR10742,PTHR10742:SF288	KOG0029	1.5.3.15,1.5.3.14	K13366		AT5G13700.1	APAO,ATPAO1,PAO1	polyamine oxidase 1	LOC_Os09g20284.1	NA	amine oxidase, flavin-containing, domain containing protein, expressed
Sevir.4G019200.1	55.3484	-3.30674	0.708115	-4.66978	3.02e-06	0.000187628	40601960	Sevir.4G019200	Sevir.4G019200.1.p	PF00067	PTHR24296,PTHR24296:SF4	KOG0157	1.14.13.109		GO:0055114,GO:0020037,GO:0016705,GO:0005506	AT2G45510.1	CYP704A2	cytochrome P450, family 704, subfamily A, polypeptide 2	LOC_Os06g03930.1	NA	cytochrome P450 86A1, putative, expressed
Sevir.5G109600.1	19.6586	-3.2828	0.724718	-4.52977	5.9e-06	0.000318944	40629184	Sevir.5G109600	Sevir.5G109600.1.p	PF02469	PTHR32077					AT5G03170.1	ATFLA11,FLA11	FASCICLIN-like arabinogalactan-protein 11	LOC_Os01g06580.1	NA	fasciclin domain containing protein, expressed
Sevir.9G279400.1	18.1513	-3.28244	1.02373	-3.20635	0.00134432	0.0192684	40616547	Sevir.9G279400	Sevir.9G279400.1.p	PF00892	PTHR31218,PTHR31218:SF12				GO:0016021,GO:0016020,GO:0022857	AT4G08290.1		nodulin MtN21 /EamA-like transporter family protein	LOC_Os10g14920.2	NA	integral membrane protein DUF6 containing protein, expressed
Sevir.1G134500.1	22.3802	-3.28108	0.675369	-4.8582	1.18e-06	9.29e-05	40608582	Sevir.1G134500	Sevir.1G134500.1.p	PF03083	PTHR10791,PTHR10791:SF41	KOG1623		K15382		AT4G10850.1		Nodulin MtN3 family protein	LOC_Os02g19820.1	NA	nodulin MtN3 family protein, putative, expressed
Sevir.9G207100.1	76.5186	-3.24512	0.749448	-4.33001	1.49e-05	0.000665413	40611331	Sevir.9G207100	Sevir.9G207100.1.p	PF00230	PTHR19139,PTHR19139:SF132	KOG0223		K09873	GO:0016020,GO:0006810,GO:0005215	AT1G73190.1	ALPHA-TIP,TIP3;1	Aquaporin-like superfamily protein	LOC_Os10g35050.1	NA	aquaporin protein, putative, expressed
Sevir.3G284900.1	10.6815	-3.23845	0.912174	-3.55025	0.000384864	0.00767313	40647988	Sevir.3G284900	Sevir.3G284900.1.p	PF00477	PTHR34671,PTHR34671:SF1					AT3G51810.1	AT3,ATEM1,EM1,GEA1	Stress induced protein	LOC_Os05g28210.1	NA	small hydrophilic plant seed protein, putative, expressed
Sevir.5G035500.1	47.9187	-3.2234	0.649087	-4.96605	6.83e-07	5.92e-05	40629429	Sevir.5G035500	Sevir.5G035500.1.p	PF14368	PTHR33122,PTHR33122:SF7					AT5G05960.1		Bifunctional inhibitor/lipid-transfer protein/seed storage 2S albumin superfamily protein	LOC_Os04g33920.1	NA	LTPL102 - Protease inhibitor/seed storage/LTP family protein precursor, expressed
Sevir.9G244501.1	11.8291	-3.19763	0.805538	-3.96956	7.2e-05	0.00214629	40613188	Sevir.9G244501	Sevir.9G244501.1.p	PF00067	PTHR24298,PTHR24298:SF72	KOG0156	1.14.13.21	K05280	GO:0055114,GO:0020037,GO:0016705,GO:0005506	AT5G07990.1	CYP75B1,D501,TT7	Cytochrome P450 superfamily protein	LOC_Os10g16974.1	NA	cytochrome P450, putative, expressed
Sevir.1G116500.1	313.239	-3.18967	0.886367	-3.59858	0.000319958	0.00669416	40609362	Sevir.1G116500	Sevir.1G116500.1.p	PF06628,PF00199	PTHR11465,PTHR11465:SF17		1.11.1.6	K03781	GO:0055114,GO:0020037,GO:0004096,GO:0006979	AT1G20630.1	CAT1	catalase 1	LOC_Os02g02400.1	NA	catalase isozyme A, putative, expressed
Sevir.2G260900.1	8.72404	-3.17607	1.04409	-3.04196	0.00235043	0.0283177	40622080	Sevir.2G260900	Sevir.2G260900.1.p	PF02469	PTHR32077,PTHR32077:SF16					AT2G04780.2	FLA7	FASCICLIN-like arabinoogalactan 7	LOC_Os09g30486.1	NA	fasciclin domain containing protein, expressed
Sevir.2G164100.1	6.17255	-3.15992	0.865012	-3.65304	0.000259158	0.00569863	40622796	Sevir.2G164100	Sevir.2G164100.1.p										LOC_Os09g10010.1	NA	expressed protein
Sevir.2G217800.1	71.5605	-3.15475	0.647567	-4.87169	1.11e-06	8.76e-05	40625473	Sevir.2G217800	Sevir.2G217800.1.p	PF13632,PF14569	PTHR13301,PTHR13301:SF28		2.4.1.12	K10999		AT5G17420.1	ATCESA7,CESA7,IRX3,MUR10	Cellulose synthase family protein	LOC_Os09g25490.1	NA	CESA9 - cellulose synthase, expressed
Sevir.9G013700.1	108.741	-3.13254	0.84796	-3.69421	0.000220571	0.00505263	40616231	Sevir.9G013700	Sevir.9G013700.1.p		PTHR12299,PTHR12299:SF28					AT4G17520.1		Hyaluronan / mRNA binding family	LOC_Os03g62830.1	NA	nuclear antigen, putative, expressed
Sevir.8G102900.1	11.2333	-3.12272	0.942779	-3.31225	0.000925498	0.0145857	40637162	Sevir.8G102900	Sevir.8G102900.1.p	PF00141	PTHR31235,PTHR31235:SF16		1.11.1.7	K00430	GO:0055114,GO:0020037,GO:0006979,GO:0004601	AT4G25980.1		Peroxidase superfamily protein	LOC_Os11g10460.1	NA	peroxidase precursor, putative, expressed
Sevir.9G303100.1	9.04793	-3.11844	0.849923	-3.66909	0.000243419	0.0054267	40614292	Sevir.9G303100	Sevir.9G303100.1.p	PF04578,PF13968	PTHR31325,PTHR31325:SF11					AT5G45540.1		Protein of unknown function (DUF594)	LOC_Os11g42080.1	NA	expressed protein
Sevir.8G158000.1	14.2347	-3.11553	1.09385	-2.84822	0.00439644	0.0434911	40639320	Sevir.8G158000	Sevir.8G158000.1.p	PF00149	PTHR10161,PTHR10161:SF19	KOG2679	3.1.3.2	K14379	GO:0016787	AT1G14700.1	ATPAP3,PAP3	purple acid phosphatase 3	LOC_Os11g34720.1	NA	Ser/Thr protein phosphatase family protein, putative, expressed
Sevir.8G187800.1	7.7404	-3.03845	1.06681	-2.84818	0.00439703	0.0434911	40637513	Sevir.8G187800	Sevir.8G187800.1.p	PF00704	PTHR11177,PTHR11177:SF214		3.2.1.14		GO:0005975,GO:0004553	AT5G24090.1	ATCHIA,CHIA	chitinase A	LOC_Os05g15850.1	NA	glycosyl hydrolase, putative, expressed
Sevir.4G185500.1	11.9787	-3.03106	0.938051	-3.23124	0.00123256	0.0181415	40603213	Sevir.4G185500	Sevir.4G185500.1.p	PF00226	PTHR24078,PTHR24078:SF190					AT3G13310.1		Chaperone DnaJ-domain superfamily protein	LOC_Os08g43490.1	NA	heat shock protein DnaJ, putative, expressed
Sevir.9G235400.1	38.5804	-3.01016	0.787063	-3.82455	0.000131009	0.00340483	40612965	Sevir.9G235400	Sevir.9G235400.1.p	PF02040	PTHR10283,PTHR10283:SF97	KOG2639			GO:0016021,GO:0015700,GO:0015105	AT1G02260.1		Divalent ion symporter	LOC_Os03g05390.5	NA	Citrate transporter protein, putative, expressed
Sevir.3G056600.4	28.3236	-2.98906	0.82851	-3.60775	0.000308862	0.0065242	40647839	Sevir.3G056600	Sevir.3G056600.4.p	PF00249	PTHR10641,PTHR10641:SF582	KOG0048		K09422		AT1G09540.1	ATMYB61,MYB61	myb domain protein 61	LOC_Os05g04820.1	NA	MYB family transcription factor, putative, expressed
Sevir.9G574900.1	48.6115	-2.98466	0.775388	-3.84924	0.000118483	0.00312981	40614018	Sevir.9G574900	Sevir.9G574900.1.p	PF00230	PTHR19139,PTHR19139:SF132	KOG0223		K09873	GO:0016020,GO:0006810,GO:0005215	AT2G36830.1	GAMMA-TIP,GAMMA-TIP1,TIP1;1	gamma tonoplast intrinsic protein	LOC_Os10g35050.1	NA	aquaporin protein, putative, expressed
Sevir.4G052601.1	15.1894	-2.9804	0.887842	-3.3569	0.000788217	0.0129998	40599399	Sevir.4G052601	Sevir.4G052601.1.p	PF03171	PTHR10209,PTHR10209:SF139		1.14.11.9		GO:0055114,GO:0016491	AT1G49390.1		2-oxoglutarate (2OG) and Fe(II)-dependent oxygenase superfamily protein	LOC_Os06g08014.1	NA	hydroxylase, putative, expressed
Sevir.5G291100.1	14.4965	-2.98003	0.822148	-3.62469	0.000289312	0.00623117	40629623	Sevir.5G291100	Sevir.5G291100.1.p		PTHR34467,PTHR34467:SF2								LOC_Os05g46470.1	NA	expressed protein
Sevir.9G306800.1	5.15432	-2.97867	1.03196	-2.88641	0.00389664	0.0402397	40614601	Sevir.9G306800	Sevir.9G306800.1.p	PF02183,PF00046	PTHR24326,PTHR24326:SF271			K09338	GO:0043565,GO:0006355,GO:0003700,GO:0003677	AT4G37790.1	HAT22	Homeobox-leucine zipper protein family	LOC_Os10g01470.1	NA	homeobox associated leucine zipper, putative, expressed
Sevir.4G013700.1	11.9732	-2.97437	0.909239	-3.27127	0.00107066	0.0163504	40600705	Sevir.4G013700	Sevir.4G013700.1.p	PF00026	PTHR13683,PTHR13683:SF290	KOG1339	3.4.23.12		GO:0006508,GO:0004190	AT5G10770.1		Eukaryotic aspartyl protease family protein	LOC_Os02g48870.1	NA	aspartic proteinase nepenthesin-2 precursor, putative, expressed
Sevir.4G181700.1	55.5362	-2.96659	0.576077	-5.14965	2.61e-07	2.67e-05	40601939	Sevir.4G181700	Sevir.4G181700.1.p	PF00232	PTHR10353,PTHR10353:SF48		3.2.1.21	K01188	GO:0005975,GO:0004553	AT2G44480.1	BGLU17	beta glucosidase 17	LOC_Os09g31430.1	NA	Os9bglu30 - beta-glucosidase, similar to Os4bglu12 exoglucanase, expressed
Sevir.7G303200.1	25.129	-2.92844	1.02677	-2.85209	0.00434334	0.0431629	40645131	Sevir.7G303200	Sevir.7G303200.1.p	PF02496	PTHR33801,PTHR33801:SF7				GO:0006950				LOC_Os11g06720.1	NA	abscisic stress-ripening, putative, expressed
Sevir.9G444800.1	1068.41	-2.91348	0.604227	-4.82184	1.42e-06	0.000106326	40612534	Sevir.9G444800	Sevir.9G444800.1.p	PF12481,PF00733	PTHR11772,PTHR11772:SF16		6.3.5.4	K01953	GO:0006529,GO:0004066	AT5G65010.1	ASN2	asparagine synthetase 2	LOC_Os03g18130.1	NA	asparagine synthetase, putative, expressed
Sevir.5G386700.1	410.561	-2.89443	0.586883	-4.93186	8.14e-07	6.76e-05	40630601	Sevir.5G386700	Sevir.5G386700.1.p	PF02780,PF02779,PF00456	PTHR11624,PTHR11624:SF73		2.2.1.1	K00615	GO:0008152,GO:0003824	AT2G45290.1		Transketolase	LOC_Os04g19740.1	NA	transketolase, chloroplast precursor, putative, expressed
Sevir.8G012400.1	13.5891	-2.89378	0.93036	-3.11038	0.00186844	0.0240487	40636300	Sevir.8G012400	Sevir.8G012400.1.p	PF00234	PTHR33076,PTHR33076:SF19					AT5G59320.1	LTP3	lipid transfer protein 3	LOC_Os12g02340.1	NA	LTPL14 - Protease inhibitor/seed storage/LTP family protein precursor, expressed
Sevir.2G290100.1	17.1269	-2.89152	0.945141	-3.05936	0.00221813	0.0272681	40624516	Sevir.2G290100	Sevir.2G290100.1.p	PF00847	PTHR31839,PTHR31839:SF10				GO:0006355,GO:0003700	AT4G25470.1	ATCBF2,CBF2,DREB1C,FTQ4	C-repeat/DRE binding factor 2	LOC_Os09g35030.1	NA	dehydration-responsive element-binding protein, putative, expressed
Sevir.4G031300.1	35.6297	-2.8873	0.678751	-4.25385	2.1e-05	0.000849812	40601401	Sevir.4G031300	Sevir.4G031300.1.p	PF01740,PF00916	PTHR11814,PTHR11814:SF85			K17471	GO:0016021,GO:0015116,GO:0008272,GO:0055085,GO:0016020,GO:0008271	AT3G15990.1	SULTR3;4	sulfate transporter 3;4	LOC_Os06g05160.1	NA	sulfate transporter, putative, expressed
Sevir.9G113400.1	30.1966	-2.88701	1.00706	-2.86677	0.00414685	0.0416999	40611666	Sevir.9G113400	Sevir.9G113400.1.p	PF14547	PTHR31731,PTHR31731:SF12					AT4G12470.1	AZI1	azelaic acid induced 1	LOC_Os03g50960.1	NA	LTPL118 - Protease inhibitor/seed storage/LTP family protein precursor, expressed
Sevir.9G063600.1	4.81448	-2.88309	0.980404	-2.94072	0.00327451	0.0357413	40615339	Sevir.9G063600	Sevir.9G063600.1.p	PF01070	PTHR10578,PTHR10578:SF80		1.1.3.15	K11517	GO:0016491	AT3G14420.1		Aldolase-type TIM barrel family protein	LOC_Os03g57220.1	NA	hydroxyacid oxidase 1, putative, expressed
Sevir.2G043800.1	48.5237	-2.87136	0.97492	-2.94523	0.00322718	0.0354008	40623527	Sevir.2G043800	Sevir.2G043800.1.p	PF00067	PTHR24298,PTHR24298:SF139	KOG0156	1.14.13.21		GO:0055114,GO:0020037,GO:0016705,GO:0005506	AT5G07990.1	CYP75B1,D501,TT7	Cytochrome P450 superfamily protein	LOC_Os03g44740.1	NA	cytochrome P450, putative, expressed
Sevir.1G008400.2	35.5063	-2.86502	0.776762	-3.68841	0.000225657	0.00514472	40607114	Sevir.1G008400	Sevir.1G008400.2.p	PF03330,PF01357	PTHR31867,PTHR31867:SF18					AT1G20190.1	ATEXP11,ATEXPA11,ATHEXP ALPHA 1.14,EXP11,EXPA11	expansin 11	LOC_Os02g16730.1	NA	expansin precursor, putative, expressed
Sevir.3G241900.3	24.0315	-2.84516	0.945811	-3.00817	0.00262822	0.0304198	40647797	Sevir.3G241900	Sevir.3G241900.3.p	PF01490	PTHR22950,PTHR22950:SF306	KOG1303				AT5G09220.1	AAP2	amino acid permease 2	LOC_Os05g34980.1	NA	amino acid transporter, putative, expressed
Sevir.5G170800.1	11.6951	-2.83463	0.802649	-3.53159	0.000413066	0.00812999	40633902	Sevir.5G170800	Sevir.5G170800.1.p	PF00043,PF02798	PTHR11260,PTHR11260:SF190	KOG0867	2.5.1.18	K00799	GO:0005515	AT3G62760.1	ATGSTF13	Glutathione S-transferase family protein	LOC_Os01g27360.1	NA	glutathione S-transferase, putative, expressed
Sevir.9G193800.1	10.1052	-2.83299	0.789102	-3.59015	0.000330488	0.00681408	40611156	Sevir.9G193800	Sevir.9G193800.1.p	PF00067	PTHR24298,PTHR24298:SF60	KOG0156		K09755	GO:0055114,GO:0020037,GO:0016705,GO:0005506	AT4G36220.1	CYP84A1,FAH1	ferulic acid 5-hydroxylase 1	LOC_Os10g36848.1	NA	cytochrome P450, putative, expressed
Sevir.5G383300.1	15.1358	-2.81712	0.764973	-3.68263	0.000230836	0.00522824	40629261	Sevir.5G383300	Sevir.5G383300.1.p	PF07731,PF07732,PF00394	PTHR11709,PTHR11709:SF79		1.10.3.2	K05909	GO:0055114,GO:0016491,GO:0005507	AT2G29130.1	ATLAC2,LAC2	laccase 2	LOC_Os01g62600.1	NA	laccase precursor protein, putative, expressed
Sevir.7G179000.1	27.2415	-2.80983	0.892189	-3.14936	0.00163627	0.0219356	40644793	Sevir.7G179000	Sevir.7G179000.1.p	PF03151	PTHR11132,PTHR11132:SF115	KOG1441		K15285		AT2G28315.1		Nucleotide/sugar transporter family protein	LOC_Os02g41780.1	NA	transporter-related, putative, expressed
Sevir.3G015050.1	5.70327	-2.80592	0.968924	-2.89592	0.00378051	0.0394625	40648706	Sevir.3G015050	Sevir.3G015050.1.p	PF00571	PTHR13780,PTHR13780:SF55					AT5G53750.1		CBS domain-containing protein	LOC_Os04g58310.1	NA	CBS domain-containing protein, putative, expressed
Sevir.9G573100.1	13.0623	-2.80507	0.894278	-3.13668	0.00170872	0.0226195	40610101	Sevir.9G573100	Sevir.9G573100.1.p	PF13837	PTHR21654,PTHR21654:SF8	KOG4282				AT1G76890.2	AT-GT2,GT2	Duplicated homeodomain-like superfamily protein	LOC_Os03g02240.1	NA	AT-GTL1, putative, expressed
Sevir.2G259800.1	6.07475	-2.79246	0.981117	-2.84621	0.00442432	0.0437074	40622198	Sevir.2G259800	Sevir.2G259800.1.p	PF14541	PTHR13683,PTHR13683:SF378	KOG1339	3.4.23.12		GO:0006508,GO:0004190	AT5G10770.1		Eukaryotic aspartyl protease family protein	LOC_Os09g30414.1	NA	aspartic proteinase nepenthesin-2 precursor, putative, expressed
Sevir.7G148000.1	6.202	-2.79216	0.971957	-2.87272	0.00406957	0.041232	40640321	Sevir.7G148000	Sevir.7G148000.1.p		PTHR33479,PTHR33479:SF2								LOC_Os01g03320.1	NA	BBTI2 - Bowman-Birk type bran trypsin inhibitor precursor, expressed
Sevir.6G187100.1	92.9383	-2.78515	0.67419	-4.13111	3.61e-05	0.00131817	40621481	Sevir.6G187100	Sevir.6G187100.1.p	PF00221	PTHR10362,PTHR10362:SF11		4.3.1.24	K13064		AT2G37040.1	ATPAL1,PAL1	PHE ammonia lyase 1	LOC_Os02g41630.2	NA	phenylalanine ammonia-lyase, putative, expressed
Sevir.8G094800.1	66.8127	-2.78431	0.441076	-6.31255	2.74e-10	7.98e-08	40639366	Sevir.8G094800	Sevir.8G094800.1.p	PF08100,PF00891	PTHR11746,PTHR11746:SF91	KOG3178			GO:0046983,GO:0008171	AT4G35150.1		O-methyltransferase family protein	LOC_Os11g20090.1	NA	O-methyltransferase, putative, expressed
Sevir.5G091200.1	116.873	-2.76874	0.595475	-4.64964	3.33e-06	0.00020257	40629838	Sevir.5G091200	Sevir.5G091200.1.p	PF00011	PTHR11527,PTHR11527:SF152	KOG0710		K13993		AT1G53540.1		HSP20-like chaperones superfamily protein	LOC_Os01g04370.1	NA	hsp20/alpha crystallin family protein, putative, expressed
Sevir.9G227000.1	76.7229	-2.76844	0.610502	-4.53468	5.77e-06	0.000313707	40611700	Sevir.9G227000	Sevir.9G227000.1.p	PF13632,PF14569	PTHR13301,PTHR13301:SF63		2.4.1.12	K10999		AT5G44030.1	CESA4,IRX5,NWS2	cellulose synthase A4	LOC_Os10g32980.1	NA	CESA7 - cellulose synthase, expressed
Sevir.5G084700.2	1348.4	-2.75349	0.435626	-6.32078	2.6e-10	7.76e-08	40633935	Sevir.5G084700	Sevir.5G084700.2.p		PTHR37378								LOC_Os01g04040.1	NA	BBTI11 - Bowman-Birk type bran trypsin inhibitor precursor, putative, expressed
Sevir.5G428200.1	28.5303	-2.75068	0.828569	-3.3198	0.000900816	0.0143465	40633178	Sevir.5G428200	Sevir.5G428200.1.p											NA
Sevir.1G308700.1	65.8492	-2.74074	0.333863	-8.20919	2.23e-16	2.44e-13	40606739	Sevir.1G308700	Sevir.1G308700.1.p	PF00808	PTHR11064,PTHR11064:SF20	KOG0869				AT5G47670.1	L1L,NF-YB6	nuclear factor Y, subunit B6	LOC_Os02g49370.1	NA	histone-like transcription factor and archaeal histone, putative, expressed
Sevir.1G367100.1	62.6709	-2.73039	0.637448	-4.28331	1.84e-05	0.000784631	40607582	Sevir.1G367100	Sevir.1G367100.1.p	PF03105,PF03124	PTHR10783,PTHR10783:SF53	KOG1162			GO:0016021	AT3G23430.1	ATPHO1,PHO1	phosphate 1	LOC_Os02g56510.1	NA	phosphate transporter 1, putative, expressed
Sevir.5G382900.1	27.0917	-2.71726	0.637618	-4.26157	2.03e-05	0.000830682	40629307	Sevir.5G382900	Sevir.5G382900.1.p	PF07731,PF07732,PF00394	PTHR11709,PTHR11709:SF61		1.10.3.2	K05909	GO:0055114,GO:0016491,GO:0005507	AT5G60020.1	ATLAC17,LAC17	laccase 17	LOC_Os01g62480.1	NA	laccase precursor protein, putative, expressed
Sevir.1G245000.1	197.283	-2.6909	0.471672	-5.70501	1.16e-08	2e-06	40606258	Sevir.1G245000	Sevir.1G245000.1.p	PF00221	PTHR10362,PTHR10362:SF11		4.3.1.24	K13064		AT2G37040.1	ATPAL1,PAL1	PHE ammonia lyase 1	LOC_Os02g41630.2	NA	phenylalanine ammonia-lyase, putative, expressed
Sevir.4G087800.1	11.5228	-2.68242	0.86475	-3.10195	0.00192248	0.02452	40600123	Sevir.4G087800	Sevir.4G087800.1.p	PF02298	PTHR33021,PTHR33021:SF64				GO:0009055	AT1G72230.1		Cupredoxin superfamily protein	LOC_Os06g11490.1	NA	plastocyanin-like domain containing protein, putative, expressed
Sevir.2G045300.1	30.4798	-2.68075	0.886313	-3.02462	0.0024895	0.0294351	40626065	Sevir.2G045300	Sevir.2G045300.1.p	PF12695	PTHR23024,PTHR23024:SF231	KOG1515	3.1.1.1			AT5G06570.2		alpha/beta-Hydrolases superfamily protein	LOC_Os07g06840.1	NA	gibberellin receptor GID1L2, putative, expressed
Sevir.5G406400.1	36.9131	-2.66411	0.671232	-3.96899	7.22e-05	0.00214883	40634855	Sevir.5G406400	Sevir.5G406400.1.p	PF01490	PTHR22950,PTHR22950:SF257	KOG1303				AT1G10010.1	AAP8,ATAAP8	amino acid permease 8	LOC_Os01g65660.1	NA	amino acid transporter, putative, expressed
Sevir.1G247200.1	23.2155	-2.65218	0.566772	-4.67945	2.88e-06	0.000181331	40604289	Sevir.1G247200	Sevir.1G247200.1.p	PF14226,PF03171	PTHR10209,PTHR10209:SF177	KOG0143	1.14.11.13	K04125	GO:0055114,GO:0016491	AT4G21200.1	ATGA2OX8,GA2OX8	gibberellin 2-oxidase 8	LOC_Os02g41954.1	NA	gibberellin 2-beta-dioxygenase 7, putative, expressed
Sevir.3G420100.1	16.1219	-2.64336	0.897485	-2.9453	0.00322645	0.0354008	40648653	Sevir.3G420100	Sevir.3G420100.1.p	PF13855,PF00069	PTHR27000,PTHR27000:SF224	KOG1187	2.7.11.1		GO:0005515,GO:0006468,GO:0005524,GO:0004672	AT5G49660.1		Leucine-rich repeat transmembrane protein kinase family protein	LOC_Os12g43660.1	NA	receptor-like protein kinase HAIKU2 precursor, putative, expressed
Sevir.1G246200.1	21.1036	-2.64296	0.710447	-3.72014	0.000199111	0.00468551	40607070	Sevir.1G246200	Sevir.1G246200.1.p	PF03151	PTHR11132,PTHR11132:SF115	KOG1441		K15285		AT2G28315.1		Nucleotide/sugar transporter family protein	LOC_Os02g41780.1	NA	transporter-related, putative, expressed
Sevir.6G240200.1	465.171	-2.63932	0.335396	-7.86925	3.57e-15	3.08e-12	40618376	Sevir.6G240200	Sevir.6G240200.1.p	PF00010	PTHR11514,PTHR11514:SF55				GO:0046983	AT5G46760.1		Basic helix-loop-helix (bHLH) DNA-binding family protein	LOC_Os09g34330.1	NA	helix-loop-helix DNA-binding domain containing protein, expressed
Sevir.9G554300.1	49.9113	-2.63747	0.603768	-4.36835	1.25e-05	0.000580158	40611906	Sevir.9G554300	Sevir.9G554300.1.p	PF13417,PF00043	PTHR11260,PTHR11260:SF209	KOG0867	2.5.1.18	K00799	GO:0005515	AT2G47730.1	ATGSTF5,ATGSTF8,GST6,GSTF8	glutathione S-transferase phi 8	LOC_Os03g04250.1	NA	glutathione S-transferase, putative, expressed
Sevir.3G180300.1	237.423	-2.63297	0.85271	-3.08777	0.00201664	0.0253856	40645778	Sevir.3G180300	Sevir.3G180300.1.p	PF04720	PTHR31579,PTHR31579:SF7					AT4G32480.1		Protein of unknown function (DUF506)	LOC_Os01g54340.1	NA	plant-specific domain TIGR01615 family protein, expressed
Sevir.5G277000.1	74.8006	-2.62648	0.473455	-5.54747	2.9e-08	4.3e-06	40630198	Sevir.5G277000	Sevir.5G277000.1.p	PF01554	PTHR11206,PTHR11206:SF139	KOG1347		K03327	GO:0055085,GO:0016020,GO:0015297,GO:0015238,GO:0006855	AT1G71140.1		MATE efflux family protein	LOC_Os01g49120.1	NA	MATE efflux family protein, putative, expressed
Sevir.5G157300.2	9.51145	-2.61051	0.926251	-2.81836	0.00482692	0.0465978	40633037	Sevir.5G157300	Sevir.5G157300.2.p	PF00450	PTHR11802,PTHR11802:SF55		3.4.16.6	K16297	GO:0006508,GO:0004185	AT3G17180.1	scpl33	serine carboxypeptidase-like 33	LOC_Os01g22980.1	NA	OsSCP3 - Putative Serine Carboxypeptidase homologue, expressed
Sevir.7G046166.1	28.6473	-2.60991	0.52538	-4.96766	6.78e-07	5.91e-05	40640589	Sevir.7G046166	Sevir.7G046166.1.p	PF00432	PTHR11764,PTHR11764:SF21		5.4.99.48		GO:0003824	AT2G07050.1	CAS1	cycloartenol synthase 1	LOC_Os11g18194.1	NA	cycloartenol synthase, putative, expressed
Sevir.5G069000.1	52.5133	-2.60355	0.482861	-5.39192	6.97e-08	8.63e-06	40633445	Sevir.5G069000	Sevir.5G069000.1.p	PF01370	PTHR10366,PTHR10366:SF413	KOG1502	1.3.1.45		GO:0050662,GO:0003824	AT1G75290.1		NAD(P)-binding Rossmann-fold superfamily protein	LOC_Os01g01650.1	NA	isoflavone reductase homolog IRL, putative, expressed
Sevir.7G105100.1	23.0116	-2.59893	0.63682	-4.0811	4.48e-05	0.00151995	40643808	Sevir.7G105100	Sevir.7G105100.1.p	PF02496	PTHR33801,PTHR33801:SF6				GO:0006950				LOC_Os04g34600.1	NA	abscisic stress-ripening, putative, expressed
Sevir.6G250100.1	308.146	-2.59025	0.523203	-4.95075	7.39e-07	6.28e-05	40621699	Sevir.6G250100	Sevir.6G250100.1.p	PF00070	PTHR22912,PTHR22912:SF162	KOG1336	1.6.5.4	K08232	GO:0055114,GO:0016491	AT5G03630.1	ATMDAR2	Pyridine nucleotide-disulphide oxidoreductase family protein	LOC_Os08g44340.1	NA	monodehydroascorbate reductase, putative, expressed
Sevir.3G063100.2	57.7305	-2.582	0.751198	-3.43718	0.000587813	0.0104739	40651442	Sevir.3G063100	Sevir.3G063100.2.p		PTHR10641,PTHR10641:SF591								LOC_Os05g02420.1	NA	expressed protein
Sevir.2G363000.1	445.679	-2.5814	0.630978	-4.0911	4.29e-05	0.00147032	40624358	Sevir.2G363000	Sevir.2G363000.1.p	PF07690	PTHR23500,PTHR23500:SF124	KOG0254			GO:0055085,GO:0016021	AT1G11260.1	ATSTP1,STP1	sugar transporter 1	LOC_Os07g37320.1	NA	transporter family protein, putative, expressed
Sevir.4G241100.1	10.0378	-2.57941	0.852389	-3.02609	0.00247736	0.0293452	40602041	Sevir.4G241100	Sevir.4G241100.1.p	PF02386	PTHR31064,PTHR31064:SF8				GO:0055085,GO:0008324,GO:0006812	AT4G10310.1	ATHKT1,HKT1	high-affinity K+ transporter 1	LOC_Os04g51820.2	NA	OsHKT1;1 - Na+ transporter, expressed
Sevir.8G145800.1	20.2509	-2.5721	0.899025	-2.86099	0.00422322	0.0422392	40639188	Sevir.8G145800	Sevir.8G145800.1.p	PF00704	PTHR11177,PTHR11177:SF214		3.2.1.14	K01183	GO:0005975,GO:0004553	AT5G24090.1	ATCHIA,CHIA	chitinase A	LOC_Os11g47610.1	NA	glycosyl hydrolase, putative, expressed
Sevir.6G099714.1	32.5811	-2.55914	0.83415	-3.06796	0.00215528	0.0267468	40620116	Sevir.6G099714	Sevir.6G099714.1.p	PF00321	PTHR33920,PTHR33920:SF1				GO:0006952	AT5G36910.1	THI2.2	thionin 2.2	LOC_Os06g31800.1	NA	THION2 - Plant thionin family protein precursor, expressed
Sevir.5G324600.2	23.3293	-2.5568	0.801204	-3.1912	0.00141684	0.0199464	40634119	Sevir.5G324600	Sevir.5G324600.2.p	PF08100,PF00891	PTHR11746,PTHR11746:SF85	KOG3178	2.1.1.240		GO:0046983,GO:0008171	AT4G35150.1		O-methyltransferase family protein	LOC_Os01g54969.1	NA	O-methyltransferase, putative, expressed
Sevir.3G381800.1	14.1706	-2.55657	0.501531	-5.09752	3.44e-07	3.35e-05	40650885	Sevir.3G381800	Sevir.3G381800.1.p	PF07839	PTHR33349,PTHR33349:SF1				GO:0005516	AT5G39380.1		Plant calmodulin-binding protein-related	LOC_Os12g38910.1	NA	expressed protein
Sevir.1G234000.1	898.681	-2.55416	0.585387	-4.36321	1.28e-05	0.000589956	40609262	Sevir.1G234000	Sevir.1G234000.1.p	PF02458	PTHR31642,PTHR31642:SF37		2.3.1.133	K13065	GO:0016747	AT5G48930.1	HCT	hydroxycinnamoyl-CoA shikimate/quinate hydroxycinnamoyl transferase	LOC_Os02g39850.1	NA	transferase family protein, putative, expressed
Sevir.7G333700.1	429.464	-2.55114	0.854561	-2.98532	0.00283285	0.0320783	40641822	Sevir.7G333700	Sevir.7G333700.1.p	PF00067	PTHR24296,PTHR24296:SF38	KOG0157			GO:0055114,GO:0020037,GO:0016705,GO:0005506	AT2G27690.1	CYP94C1	cytochrome P450, family 94, subfamily C, polypeptide 1	LOC_Os11g05380.1	NA	cytochrome P450, putative, expressed
Sevir.2G399900.1	7.19349	-2.54489	0.905821	-2.80948	0.00496212	0.0474853	40622042	Sevir.2G399900	Sevir.2G399900.1.p	PF01070	PTHR10578,PTHR10578:SF67		1.1.3.15	K11517	GO:0016491	AT3G14130.1		Aldolase-type TIM barrel family protein	LOC_Os07g42440.1	NA	hydroxyacid oxidase 1, putative, expressed
Sevir.4G066700.1	106.513	-2.53562	0.629824	-4.02593	5.68e-05	0.00180035	40600083	Sevir.4G066700	Sevir.4G066700.1.p	PF00657	PTHR22835,PTHR22835:SF220		3.1.1.1		GO:0016788	AT5G45910.1		GDSL-like Lipase/Acylhydrolase superfamily protein	LOC_Os06g06250.2	NA	GDSL-like lipase/acylhydrolase, putative, expressed
Sevir.9G565300.1	557.715	-2.52759	0.819592	-3.08396	0.00204262	0.0256592	40611159	Sevir.9G565300	Sevir.9G565300.1.p	PF14226,PF03171	PTHR10209,PTHR10209:SF222	KOG0143	1.14.11.9		GO:0055114,GO:0016491	AT5G24530.1	DMR6	2-oxoglutarate (2OG) and Fe(II)-dependent oxygenase superfamily protein	LOC_Os03g03034.1	NA	flavonol synthase/flavanone 3-hydroxylase, putative, expressed
Sevir.5G452250.1	20.7001	-2.51752	0.665373	-3.78363	0.000154558	0.00388715	40632001	Sevir.5G452250	Sevir.5G452250.1.p	PF14543,PF14541	PTHR13683,PTHR13683:SF289	KOG1339	3.4.23.12		GO:0006508,GO:0004190	AT1G03220.1		Eukaryotic aspartyl protease family protein	LOC_Os01g71090.1	NA	xylanase inhibitor, putative, expressed
Sevir.2G351700.2	5.39588	-2.51162	0.896918	-2.80028	0.00510581	0.0484348	40626988	Sevir.2G351700	Sevir.2G351700.2.p	PF01657	PTHR32099,PTHR32099:SF9					AT1G61750.1		Receptor-like protein kinase-related family protein	LOC_Os10g04720.1	NA	TKL_IRAK_DUF26-la.5 - DUF26 kinases have homology to DUF26 containing loci, expressed
Sevir.8G220500.2	215.212	-2.50539	0.368084	-6.80658	9.99e-12	4.09e-09	40636754	Sevir.8G220500	Sevir.8G220500.2.p											NA
Sevir.2G385000.1	14.0986	-2.48946	0.840569	-2.96164	0.00306005	0.034094	40627226	Sevir.2G385000	Sevir.2G385000.1.p	PF03514	PTHR31636,PTHR31636:SF51					AT3G49950.1		GRAS family transcription factor	LOC_Os07g40020.1	NA	GRAS family transcription factor domain containing protein, expressed
Sevir.1G305400.1	28.155	-2.48472	0.747598	-3.3236	0.000888623	0.0142085	40607824	Sevir.1G305400	Sevir.1G305400.1.p	PF00026	PTHR13683,PTHR13683:SF329	KOG1339	3.4.23.12		GO:0006508,GO:0004190	AT5G10770.1		Eukaryotic aspartyl protease family protein	LOC_Os02g48900.1	NA	aspartic proteinase nepenthesin-1 precursor, putative, expressed
Sevir.1G307100.1	20.939	-2.48439	0.561718	-4.42285	9.74e-06	0.000478981	40604214	Sevir.1G307100	Sevir.1G307100.1.p	PF05637	PTHR31311,PTHR31311:SF3	KOG4748	2.4.2.39		GO:0016757,GO:0016021	AT2G22900.1		Galactosyl transferase GMA12/MNN10 family protein	LOC_Os02g49140.1	NA	glycosyltransferase, putative, expressed
Sevir.2G007500.3	8.99282	-2.48047	0.713782	-3.4751	0.000510655	0.00946687	40628068	Sevir.2G007500	Sevir.2G007500.3.p	PF00743	PTHR23023,PTHR23023:SF86	KOG1399			GO:0055114,GO:0050661,GO:0050660,GO:0004499	AT5G61290.1		Flavin-binding monooxygenase family protein	LOC_Os07g02130.1	NA	flavin-containing monooxygenase family protein, putative, expressed
Sevir.5G307000.1	33.7545	-2.4764	0.487033	-5.08468	3.68e-07	3.5e-05	40635375	Sevir.5G307000	Sevir.5G307000.1.p	PF00657	PTHR22835,PTHR22835:SF202		3.1.1.3		GO:0016788	AT5G45670.1		GDSL-like Lipase/Acylhydrolase superfamily protein	LOC_Os01g52770.1	NA	GDSL-like lipase/acylhydrolase, putative, expressed
Sevir.3G112800.1	13.1871	-2.43595	0.754292	-3.22945	0.00124029	0.0182262	40649158	Sevir.3G112800	Sevir.3G112800.1.p	PF03767	PTHR31284,PTHR31284:SF5		3.1.3.2		GO:0003993	AT4G25150.1		HAD superfamily, subfamily IIIB acid phosphatase	LOC_Os05g10210.1	NA	HAD superfamily phosphatase, putative, expressed
Sevir.7G291700.1	3430.02	-2.43562	0.698162	-3.48862	0.000485519	0.00914381	40643159	Sevir.7G291700	Sevir.7G291700.1.p	PF00676	PTHR11516,PTHR11516:SF33		1.2.4.4	K00166	GO:0016624,GO:0008152	AT5G09300.1		Thiamin diphosphate-binding fold (THDP-binding) superfamily protein	LOC_Os12g08260.4	NA	dehydrogenase E1 component domain containing protein, expressed
Sevir.5G387100.1	38.1319	-2.43171	0.719257	-3.38087	0.000722572	0.0122169	40635592	Sevir.5G387100	Sevir.5G387100.1.p	PF14368	PTHR33122,PTHR33122:SF6					AT5G05960.1		Bifunctional inhibitor/lipid-transfer protein/seed storage 2S albumin superfamily protein	LOC_Os01g62980.1	NA	LTPL101 - Protease inhibitor/seed storage/LTP family protein precursor, expressed
Sevir.7G161100.1	20.907	-2.42102	0.764804	-3.16554	0.00154797	0.0211392	40645004	Sevir.7G161100	Sevir.7G161100.1.p	PF00759	PTHR22298,PTHR22298:SF39		3.2.1.4		GO:0005975,GO:0004553	AT1G65610.1	ATGH9A2,KOR2	Six-hairpin glycosidases superfamily protein	LOC_Os04g41970.1	NA	endoglucanase, putative, expressed
Sevir.9G511700.2	698.628	-2.40978	0.441186	-5.46205	4.71e-08	6.42e-06	40610295	Sevir.9G511700	Sevir.9G511700.2.p	PF13450	PTHR10742,PTHR10742:SF288	KOG0029	1.5.3.14,1.5.3.15	K13366		AT5G13700.1	APAO,ATPAO1,PAO1	polyamine oxidase 1	LOC_Os09g20284.1	NA	amine oxidase, flavin-containing, domain containing protein, expressed
Sevir.9G369200.1	22.3475	-2.38754	0.508523	-4.69505	2.67e-06	0.000171155	40613588	Sevir.9G369200	Sevir.9G369200.1.p	PF07983	PTHR32227,PTHR32227:SF67					AT2G01630.1		O-Glycosyl hydrolases family 17 protein	LOC_Os03g30830.1	NA	X8 domain containing protein, expressed
Sevir.5G337300.1	54.3797	-2.38379	0.432343	-5.51366	3.51e-08	5.02e-06	40634904	Sevir.5G337300	Sevir.5G337300.1.p	PF01554	PTHR11206,PTHR11206:SF78	KOG1347		K03327	GO:0055085,GO:0016020,GO:0015297,GO:0015238,GO:0006855	AT3G23560.1	ALF5	MATE efflux family protein	LOC_Os07g31884.1	NA	MATE efflux family protein, putative, expressed
Sevir.9G336200.1	1117.71	-2.37976	0.600815	-3.96089	7.47e-05	0.00220671	40616506	Sevir.9G336200	Sevir.9G336200.1.p	PF01619	PTHR13914,PTHR13914:SF0	KOG0186	1.5.5.2	K00318	GO:0006562,GO:0004657	AT5G38710.1		Methylenetetrahydrofolate reductase family protein	LOC_Os10g40360.1	NA	proline oxidase, mitochondrial precursor, putative, expressed
Sevir.2G199400.1	7.04658	-2.37759	0.731381	-3.25082	0.00115074	0.0172993	40622851	Sevir.2G199400	Sevir.2G199400.1.p	PF00069	PTHR27001,PTHR27001:SF150	KOG1187	2.7.11.1		GO:0006468,GO:0005524,GO:0004672	AT1G24030.2		Protein kinase superfamily protein	LOC_Os09g20880.2	NA	serine/threonine-protein kinase, putative, expressed
Sevir.5G112800.1	8.45794	-2.37625	0.74509	-3.18921	0.0014266	0.0200605	40634000	Sevir.5G112800	Sevir.5G112800.1.p	PF14009	PTHR33052,PTHR33052:SF30					AT2G30230.1			LOC_Os01g07150.1	NA	expressed protein
Sevir.3G132100.1	39.9388	-2.37569	0.801851	-2.96275	0.00304901	0.0340025	40649495	Sevir.3G132100	Sevir.3G132100.1.p	PF03168	PTHR31459,PTHR31459:SF3					AT1G01470.1	LEA14,LSR3	Late embryogenesis abundant protein	LOC_Os05g50710.1	NA	late embryogenesis abundant protein, putative, expressed
Sevir.6G235000.1	13.9339	-2.37489	0.753665	-3.15112	0.00162646	0.0218357	40618208	Sevir.6G235000	Sevir.6G235000.1.p	PF07712	PTHR33390,PTHR33390:SF1					AT5G61820.1			LOC_Os08g42590.1	NA	mtN19, putative, expressed
Sevir.6G241700.1	44.8847	-2.37344	0.61984	-3.82912	0.000128601	0.00335306	40619284	Sevir.6G241700	Sevir.6G241700.1.p	PF01554	PTHR11206,PTHR11206:SF144	KOG1347		K03327	GO:0055085,GO:0016020,GO:0015297,GO:0015238,GO:0006855	AT5G52050.1		MATE efflux family protein	LOC_Os08g43250.1	NA	MATE efflux family protein, putative, expressed
Sevir.2G279500.1	144.94	-2.36611	0.451841	-5.23659	1.64e-07	1.82e-05	40622504	Sevir.2G279500	Sevir.2G279500.1.p	PF03982,PF12146	PTHR22753,PTHR22753:SF8				GO:0016747	AT5G41120.1		Esterase/lipase/thioesterase family protein	LOC_Os09g33530.1	NA	expressed protein
Sevir.2G452700.1	33.3272	-2.36066	0.610189	-3.86874	0.000109398	0.00298416	40625213	Sevir.2G452700	Sevir.2G452700.1.p	PF03059	PTHR32266,PTHR32266:SF10		2.5.1.43	K05953	GO:0030418,GO:0030410	AT1G56430.1	ATNAS4,NAS4	nicotianamine synthase 4	LOC_Os07g48980.1	NA	nicotianamine synthase, putative, expressed
Sevir.5G001000.1	43.4593	-2.35605	0.82613	-2.85191	0.00434579	0.0431629	40635370	Sevir.5G001000	Sevir.5G001000.1.p	PF03106	PTHR31429,PTHR31429:SF16				GO:0043565,GO:0006355,GO:0003700	AT1G62300.1	ATWRKY6,WRKY6	WRKY family transcription factor	LOC_Os01g14440.1	NA	WRKY1, expressed
Sevir.6G158600.1	12.022	-2.33583	0.771409	-3.02801	0.00246168	0.0292207	40621054	Sevir.6G158600	Sevir.6G158600.1.p	PF00191	PTHR10502,PTHR10502:SF120	KOG0819		K17095	GO:0005544,GO:0005509	AT1G68090.1	ANN5,ANNAT5	annexin 5	LOC_Os09g23160.1	NA	annexin, putative, expressed
Sevir.9G126000.1	468.495	-2.33256	0.794712	-2.93511	0.00333434	0.0362142	40612330	Sevir.9G126000	Sevir.9G126000.1.p	PF13419	PTHR12725,PTHR12725:SF81	KOG3109	3.1.3.74	K07025		AT2G32150.1		Haloacid dehalogenase-like hydrolase (HAD) superfamily protein	LOC_Os03g49440.1	NA	phosphatase, putative, expressed
Sevir.1G174600.1	3084.36	-2.32886	0.687495	-3.38745	0.000705446	0.0120285	40606090	Sevir.1G174600	Sevir.1G174600.1.p	PF03009	PTHR22958,PTHR22958:SF9	KOG2421	3.1.4.46		GO:0008081,GO:0006629	AT3G02040.1	SRG3	senescence-related gene 3	LOC_Os02g31030.2	NA	glycerophosphoryl diester phosphodiesterase family protein, putative, expressed
Sevir.6G152200.1	3.3934	-2.32238	0.822239	-2.82446	0.00473604	0.0459041	40618288	Sevir.6G152200	Sevir.6G152200.1.p										LOC_Os08g32310.1	NA	expressed protein
Sevir.3G045500.1	326.865	-2.31967	0.604171	-3.83943	0.00012332	0.00323326	40649832	Sevir.3G045500	Sevir.3G045500.1.p	PF00847	PTHR32467,PTHR32467:SF29			K09284	GO:0006355,GO:0003700,GO:0007275	AT2G28550.3	RAP2.7,TOE1	related to AP2.7	LOC_Os05g03040.1	NA	AP2 domain containing protein, expressed
Sevir.9G270300.1	11.5586	-2.31718	0.492688	-4.70314	2.56e-06	0.000167175	40613024	Sevir.9G270300	Sevir.9G270300.1.p	PF00150	PTHR10551,PTHR10551:SF12		3.2.1.58		GO:0005975,GO:0004553,GO:0051015,GO:0007015				LOC_Os10g22520.1	NA	cellulase, putative, expressed
Sevir.5G304800.1	41.8683	-2.31184	0.64029	-3.61062	0.000305466	0.00647377	40630566	Sevir.5G304800	Sevir.5G304800.1.p	PF00005,PF00664	PTHR24221,PTHR24221:SF228		3.6.3.44	K05658	GO:0016887,GO:0005524,GO:0055085,GO:0042626,GO:0016021,GO:0006810	AT3G28345.1		ABC transporter family protein	LOC_Os01g52550.1	NA	ABC transporter, ATP-binding protein, putative, expressed
Sevir.4G008200.1	317.931	-2.28936	0.466626	-4.9062	9.29e-07	7.5e-05	40599525	Sevir.4G008200	Sevir.4G008200.1.p	PF01048	PTHR21234,PTHR21234:SF30		3.2.2.9		GO:0009116,GO:0003824	AT4G24340.1		Phosphorylase superfamily protein	LOC_Os06g02210.1	NA	bark storage protein A precursor, putative, expressed
Sevir.3G151200.1	10.3287	-2.28845	0.807538	-2.83387	0.00459887	0.0449535	40645503	Sevir.3G151200	Sevir.3G151200.1.p	PF07714	PTHR27001,PTHR27001:SF83	KOG1187	2.7.11.1		GO:0006468,GO:0004672	AT5G45840.2		Leucine-rich repeat protein kinase family protein	LOC_Os05g48660.2	NA	MRH1, putative, expressed
Sevir.5G329500.1	540.926	-2.2697	0.794806	-2.85567	0.00429459	0.0427582	40634841	Sevir.5G329500	Sevir.5G329500.1.p	PF01221	PTHR11886,PTHR11886:SF47	KOG3430	3.6.4.2	K10418	GO:0007017,GO:0005875	AT1G52240.2	ATROPGEF11,PIRF1,ROPGEF11	RHO guanyl-nucleotide exchange factor 11	LOC_Os01g55510.1	NA	dynein light chain type 1 domain containing protein, expressed
Sevir.5G310000.1	48.194	-2.26348	0.64712	-3.49777	0.000469159	0.00893605	40631785	Sevir.5G310000	Sevir.5G310000.1.p	PF00447	PTHR10015,PTHR10015:SF173			K09419	GO:0043565,GO:0006355,GO:0005634,GO:0003700	AT3G24520.1	AT-HSFC1,HSFC1	heat shock transcription factor C1	LOC_Os01g53220.1	NA	HSF-type DNA-binding domain containing protein, expressed
Sevir.5G337800.1	33.6964	-2.24372	0.738721	-3.0373	0.00238706	0.0285595	40631762	Sevir.5G337800	Sevir.5G337800.1.p	PF04525	PTHR31087,PTHR31087:SF2					AT3G15810.1		Protein of unknown function (DUF567)	LOC_Os01g56450.1	NA	DUF567 domain containing protein, putative, expressed
Sevir.4G090000.1	87.72	-2.24283	0.741931	-3.02297	0.00250309	0.0294771	40600601	Sevir.4G090000	Sevir.4G090000.1.p	PF04674	PTHR31279,PTHR31279:SF15					AT4G08950.1	EXO	Phosphate-responsive 1 family protein	LOC_Os06g11660.1	NA	phosphate-induced protein 1 conserved region domain containing protein, expressed
Sevir.5G255400.1	22333.8	-2.24131	0.622996	-3.59764	0.000321121	0.00670109	40634732	Sevir.5G255400	Sevir.5G255400.1.p	PF07722,PF06418	PTHR11550,PTHR11550:SF10		6.3.4.2	K01937	GO:0016787,GO:0006541,GO:0006221,GO:0003883	AT1G30820.1		CTP synthase family protein	LOC_Os01g46570.1	NA	CTP synthase, putative, expressed
Sevir.3G023400.1	471.067	-2.23731	0.350784	-6.37802	1.79e-10	5.63e-08	40650639	Sevir.3G023400	Sevir.3G023400.1.p	PF00690,PF00702,PF00122	PTHR24093,PTHR24093:SF355		3.6.3.6	K01535	GO:0046872,GO:0000166	AT4G30190.1	AHA2,HA2,PMA2	H(+)-ATPase 2	LOC_Os04g56160.1	NA	plasma membrane ATPase, putative, expressed
Sevir.2G072300.1	5.84904	-2.22646	0.796965	-2.79367	0.0052113	0.0491299	40624389	Sevir.2G072300	Sevir.2G072300.1.p	PF12734	PTHR31568,PTHR31568:SF15								LOC_Os03g58764.1	NA	OsFBDUF18 - F-box and DUF domain containing protein, expressed
Sevir.5G435300.1	9.32676	-2.20798	0.752673	-2.93352	0.00335142	0.0362908	40635504	Sevir.5G435300	Sevir.5G435300.1.p	PF05212	PTHR31210,PTHR31210:SF4					AT4G18530.1		Protein of unknown function (DUF707)	LOC_Os01g69050.1	NA	lysine ketoglutarate reductase trans-splicing related 1, putative, expressed
Sevir.6G097657.1	7670.07	-2.20718	0.351431	-6.28055	3.37e-10	9.36e-08	40618604	Sevir.6G097657	Sevir.6G097657.1.p	PF00321	PTHR33920,PTHR33920:SF1				GO:0006952	AT5G36910.1	THI2.2	thionin 2.2	LOC_Os06g32020.1	NA	THION6 - Plant thionin family protein precursor, expressed
Sevir.2G111300.1	8.41307	-2.20667	0.716671	-3.07906	0.00207656	0.0260314	40623331	Sevir.2G111300	Sevir.2G111300.1.p	PF00111,PF03450,PF01799,PF01315,PF00941,PF02738	PTHR11908,PTHR11908:SF89		1.2.3.1,1.2.3.7		GO:0051536,GO:0009055,GO:0055114,GO:0046872,GO:0016491	AT3G43600.1	AAO2,AO3,AOgamma,atAO-2,AtAO3	aldehyde oxidase 2	LOC_Os07g18120.1	NA	aldehyde oxidase, putative, expressed
Sevir.3G232700.1	1343.2	-2.20551	0.636404	-3.46558	0.000529097	0.00966303	40646705	Sevir.3G232700	Sevir.3G232700.1.p	PF00719	PTHR10286,PTHR10286:SF10	KOG1626	3.6.1.1	K01507	GO:0006796,GO:0005737,GO:0004427,GO:0000287	AT2G46860.1	AtPPa3,PPa3	pyrophosphorylase 3	LOC_Os04g59040.1	NA	soluble inorganic pyrophosphatase, putative, expressed
Sevir.4G264300.1	1180.03	-2.20071	0.428931	-5.13069	2.89e-07	2.93e-05	40602521	Sevir.4G264300	Sevir.4G264300.1.p	PF01546	PTHR11014,PTHR11014:SF62			K14664	GO:0016787,GO:0008152	AT1G44350.1	ILL6	IAA-leucine resistant (ILR)-like gene 6	LOC_Os06g47620.1	NA	peptidase, putative, expressed
Sevir.9G515600.1	9.25751	-2.19577	0.728275	-3.01503	0.00256958	0.0300727	40614227	Sevir.9G515600	Sevir.9G515600.1.p	PF05340	PTHR31659,PTHR31659:SF6					AT1G35210.1			LOC_Os03g08970.1	NA	expressed protein
Sevir.3G094700.1	17.6097	-2.19498	0.623066	-3.52287	0.000426895	0.00835248	40647917	Sevir.3G094700	Sevir.3G094700.1.p	PF00107,PF16884	PTHR11695,PTHR11695:SF569		1.1.1.54,1.3.1.74,1.3.1.102	K07119	GO:0055114,GO:0016491,GO:0008270	AT3G03080.1		Zinc-binding dehydrogenase family protein	LOC_Os12g12560.1	NA	NADP-dependent oxidoreductase, putative, expressed
Sevir.3G112100.1	115.392	-2.19349	0.578296	-3.79303	0.000148822	0.00375853	40649716	Sevir.3G112100	Sevir.3G112100.1.p	PF00349,PF03727	PTHR19443,PTHR19443:SF20	KOG1369	2.7.1.1	K00844	GO:0016773,GO:0005975,GO:0005524,GO:0046835,GO:0005536,GO:0004396,GO:0001678	AT2G19860.1	ATHXK2,HXK2	hexokinase 2	LOC_Os05g09500.1	NA	hexokinase, putative, expressed
Sevir.8G257900.1	1061.43	-2.19347	0.778718	-2.81677	0.00485095	0.0467743	40639344	Sevir.8G257900	Sevir.8G257900.1.p	PF01734	PTHR32176	KOG0513	3.1.1.26		GO:0006629	AT2G26560.1	PLA IIA,PLA2A,PLP2	phospholipase A 2A	LOC_Os03g27610.1	NA	patatin, putative, expressed
Sevir.2G450000.1	63.3128	-2.18899	0.483446	-4.52788	5.96e-06	0.000321085	40623455	Sevir.2G450000	Sevir.2G450000.1.p	PF04873	PTHR33305,PTHR33305:SF5			K14514		AT2G27050.1	AtEIL1,EIL1	ETHYLENE-INSENSITIVE3-like 1	LOC_Os07g48630.2	NA	ethylene-insensitive 3, putative, expressed
Sevir.2G313400.1	92.7441	-2.18367	0.392061	-5.56972	2.55e-08	3.92e-06	40624364	Sevir.2G313400	Sevir.2G313400.1.p	PF03547	PTHR31651,PTHR31651:SF3	KOG2722		K07088	GO:0055085,GO:0016021	AT5G65980.1		Auxin efflux carrier family protein	LOC_Os09g38130.1	NA	auxin efflux carrier component, putative, expressed
Sevir.9G538200.1	8.72803	-2.18024	0.712055	-3.06189	0.00219942	0.0271297	40613656	Sevir.9G538200	Sevir.9G538200.1.p	PF05922,PF00082	PTHR10795,PTHR10795:SF352		3.4.14.10		GO:0006508,GO:0004252	AT4G26330.1	ATSBT3.18,UNE17	Subtilisin-like serine endopeptidase family protein	LOC_Os03g06290.1	NA	OsSub27 - Putative Subtilisin homologue, expressed
Sevir.1G239200.1	32.0355	-2.16221	0.678413	-3.18716	0.00143679	0.0201598	40607054	Sevir.1G239200	Sevir.1G239200.1.p		PTHR27000,PTHR27000:SF201					AT4G06744.1		Leucine-rich repeat (LRR) family protein	LOC_Os02g40260.1	NA	uncharacterized protein At4g06744 precursor, putative, expressed
Sevir.9G333100.1	43.737	-2.14729	0.503089	-4.26822	1.97e-05	0.000818742	40614822	Sevir.9G333100	Sevir.9G333100.1.p	PF03330,PF01357	PTHR31692,PTHR31692:SF17					AT1G65680.1	ATEXPB2,ATHEXP BETA 1.4,EXPB2	expansin B2	LOC_Os10g40700.1	NA	expansin precursor, putative, expressed
Sevir.8G135900.1	52.0519	-2.14659	0.524524	-4.09245	4.27e-05	0.00146386	40637971	Sevir.8G135900	Sevir.8G135900.1.p	PF02458	PTHR31642,PTHR31642:SF10		2.3.1.188	K15400	GO:0016747	AT5G41040.1		HXXXD-type acyl-transferase family protein	LOC_Os11g31090.1	NA	transferase family protein, putative, expressed
Sevir.3G395400.1	2.94748	-2.14506	0.751151	-2.85569	0.00429433	0.0427582	40648092	Sevir.3G395400	Sevir.3G395400.1.p	PF12796	PTHR22904,PTHR22904:SF351	KOG4412				AT3G04710.3		ankyrin repeat family protein	LOC_Os12g40770.1	NA	ankyrin-1, putative, expressed
Sevir.5G399700.2	389.29	-2.13335	0.4348	-4.90652	9.27e-07	7.5e-05	40630236	Sevir.5G399700	Sevir.5G399700.2.p	PF00847	PTHR31190,PTHR31190:SF24				GO:0006355,GO:0003700	AT5G61890.1		Integrase-type DNA-binding superfamily protein	LOC_Os01g64790.1	NA	AP2 domain containing protein, expressed
Sevir.9G528600.1	32.3527	-2.13212	0.598209	-3.56417	0.000365003	0.00738696	40617488	Sevir.9G528600	Sevir.9G528600.1.p	PF13347	PTHR19432,PTHR19432:SF36	KOG0637		K15378		AT2G02860.1	ATSUC3,ATSUT2,SUC3,SUT2	sucrose transporter 2	LOC_Os03g07480.2	NA	sucrose transporter, putativ, expressed
Sevir.1G054000.1	875.188	-2.13081	0.547684	-3.89058	0.000100007	0.00280696	40606127	Sevir.1G054000	Sevir.1G054000.1.p	PF03222	PTHR22950,PTHR22950:SF239	KOG1305		K14207	GO:0003333	AT3G30390.2		Transmembrane amino acid transporter family protein	LOC_Os02g09810.3	NA	amino acid transporter, putative, expressed
Sevir.3G222800.1	15.3008	-2.11804	0.707556	-2.99346	0.00275834	0.0314286	40647234	Sevir.3G222800	Sevir.3G222800.1.p	PF07732,PF07731,PF00394	PTHR11709,PTHR11709:SF112		1.10.3.2	K05909	GO:0005507,GO:0055114,GO:0016491	AT5G60020.1	ATLAC17,LAC17	laccase 17	LOC_Os05g38420.1	NA	laccase precursor protein, putative, expressed
Sevir.1G007700.1	13.4245	-2.11162	0.748786	-2.82006	0.00480153	0.0463898	40607459	Sevir.1G007700	Sevir.1G007700.1.p	PF05922,PF00082	PTHR10795,PTHR10795:SF377		3.4.14.10		GO:0006508,GO:0004252	AT4G10520.1		Subtilase family protein	LOC_Os02g17090.1	NA	OsSub17 - Putative Subtilisin homologue, expressed
Sevir.8G141500.1	15.2599	-2.10958	0.651486	-3.23811	0.00120324	0.0178337	40638310	Sevir.8G141500	Sevir.8G141500.1.p		PTHR23155,PTHR23155:SF498					AT4G26090.1	RPS2	NB-ARC domain-containing disease resistance protein	LOC_Os04g08390.1	NA	Leucine Rich Repeat family protein, expressed
Sevir.3G398800.1	5248.87	-2.0953	0.606193	-3.45649	0.000547251	0.009927	40650476	Sevir.3G398800	Sevir.3G398800.1.p	PF00364,PF13535,PF02785,PF00289	PTHR18866		6.4.1.4	K01968		AT1G03090.2	MCCA	methylcrotonyl-CoA carboxylase alpha chain, mitochondrial / 3-methylcrotonyl-CoA carboxylase 1 (MCCA)	LOC_Os12g41250.1	NA	methylcrotonoyl-CoA carboxylase subunit alpha, mitochondrial precursor, putative, expressed
Sevir.6G050150.1	4.71002	-2.09219	0.726308	-2.88058	0.0039694	0.0407125	40621504	Sevir.6G050150	Sevir.6G050150.1.p	PF07762	PTHR33074,PTHR33074:SF1								LOC_Os02g29090.1	NA	expressed protein
Sevir.9G156900.1	12.7205	-2.08404	0.582127	-3.58004	0.000343545	0.00704719	40611907	Sevir.9G156900	Sevir.9G156900.1.p	PF13906,PF13520	PTHR11785,PTHR11785:SF230	KOG1286		K03294	GO:0016020,GO:0015171,GO:0003333	AT4G21120.1	AAT1,CAT1	amino acid transporter 1	LOC_Os12g41890.1	NA	amino acid permease family protein, putative, expressed
Sevir.7G334800.1	27.2885	-2.08124	0.69391	-2.9993	0.00270603	0.0309642	40642743	Sevir.7G334800	Sevir.7G334800.1.p	PF01161	PTHR11362,PTHR11362:SF13	KOG3346			GO:0009910,GO:0003712	AT2G27550.1	ATC	centroradialis	LOC_Os11g05470.1	NA	RCN1 Centroradialis-like1 homogous to TFL1 gene; contains Pfam profile PF01161: Phosphatidylethanolamine-binding protein, expressed
Sevir.1G047700.1	5.56739	-2.06818	0.655926	-3.15307	0.00161565	0.0217558	40603631	Sevir.1G047700	Sevir.1G047700.1.p	PF00036,PF13499	PTHR10891,PTHR10891:SF574	KOG0027		K13448	GO:0005509	AT4G26470.1		Calcium-binding EF-hand family protein	LOC_Os02g10470.1	NA	EF hand family protein, putative, expressed
Sevir.2G188400.2	3.75668	-2.06264	0.717257	-2.87574	0.00403084	0.0410116	40623084	Sevir.2G188400	Sevir.2G188400.2.p	PF01925	PTHR14255,PTHR14255:SF1				GO:0016021	AT2G25737.1		Sulfite exporter TauE/SafE family protein	LOC_Os09g17600.1	NA	membrane protein, putative, expressed
Sevir.6G251300.1	300.155	-2.02933	0.629099	-3.22577	0.00125634	0.0183615	40621107	Sevir.6G251300	Sevir.6G251300.1.p	PF08246,PF00112	PTHR12411,PTHR12411:SF366	KOG1543	3.4.22.6	K16292	GO:0008234,GO:0006508	AT5G50260.1		Cysteine proteinases superfamily protein	LOC_Os08g44270.1	NA	vignain precursor, putative, expressed
Sevir.6G034900.1	223.474	-2.02852	0.334054	-6.07243	1.26e-09	3.04e-07	40619515	Sevir.6G034900	Sevir.6G034900.1.p	PF00534,PF08323,PF16760	PTHR12526,PTHR12526:SF345		2.4.1.21			AT1G11720.2	ATSS3,SS3	starch synthase 3	LOC_Os08g09230.2	NA	starch synthase III, putative, expressed
Sevir.2G219700.1	47.2637	-2.02611	0.677277	-2.99155	0.00277565	0.0316109	40627346	Sevir.2G219700	Sevir.2G219700.1.p	PF00335	PTHR32191,PTHR32191:SF2	KOG3882			GO:0016021	AT2G23810.1	TET8	tetraspanin8	LOC_Os09g25760.1	NA	tetraspanin family protein, putative, expressed
Sevir.2G380900.1	6.01376	-2.01366	0.715333	-2.81499	0.00487786	0.0469769	40628086	Sevir.2G380900	Sevir.2G380900.1.p	PF00069	PTHR13902,PTHR13902:SF44	KOG0192	2.7.11.1	K08867	GO:0006468,GO:0005524,GO:0004672	AT5G55560.1		Protein kinase superfamily protein	LOC_Os07g39520.1	NA	STE_PAK_Ste20_Slob_Wnk.5 - STE kinases include homologs to sterile 7, sterile 11 and sterile 20 from yeast, expressed
Sevir.7G101800.1	46.141	-2.00423	0.536211	-3.73776	0.000185669	0.00448728	40640740	Sevir.7G101800	Sevir.7G101800.1.p	PF03168	PTHR31415,PTHR31415:SF12					AT3G44220.1		Late embryogenesis abundant (LEA) hydroxyproline-rich glycoprotein family	LOC_Os04g33990.1	NA	harpin-induced protein 1 domain containing protein, expressed
Sevir.3G077000.1	35.9614	-1.99638	0.599414	-3.33055	0.000866754	0.0139792	40647265	Sevir.3G077000	Sevir.3G077000.1.p	PF00657	PTHR22835,PTHR22835:SF260		3.1.1.1		GO:0016788	AT5G45910.1		GDSL-like Lipase/Acylhydrolase superfamily protein	LOC_Os05g11910.1	NA	GDSL-like lipase/acylhydrolase, putative, expressed
Sevir.4G013600.1	222.598	-1.99274	0.631291	-3.15661	0.00159616	0.0215295	40599201	Sevir.4G013600	Sevir.4G013600.1.p	PF14541	PTHR13683,PTHR13683:SF330	KOG1339	3.4.23.12		GO:0006508,GO:0004190	AT5G10770.1		Eukaryotic aspartyl protease family protein	LOC_Os06g02780.1	NA	aspartic protease, putative, expressed
Sevir.1G272900.1	38.6763	-1.98864	0.612241	-3.24812	0.00116168	0.0173777	40605765	Sevir.1G272900	Sevir.1G272900.1.p		PTHR16223,PTHR16223:SF48					AT1G31050.1		basic helix-loop-helix (bHLH) DNA-binding superfamily protein	LOC_Os02g45010.1	NA	ethylene-responsive protein related, putative, expressed
Sevir.6G140000.1	29238.1	-1.98812	0.359156	-5.53553	3.1e-08	4.57e-06	40618449	Sevir.6G140000	Sevir.6G140000.1.p	PF00321	PTHR33920,PTHR33920:SF1				GO:0006952	AT5G36910.1	THI2.2	thionin 2.2	LOC_Os06g31960.1	NA	THION5 - Plant thionin family protein precursor, expressed
Sevir.5G058300.1	622.789	-1.9864	0.690361	-2.87734	0.00401048	0.0408766	40632174	Sevir.5G058300	Sevir.5G058300.1.p	PF01764	PTHR21493,PTHR21493:SF117				GO:0006629	AT1G02660.1		alpha/beta-Hydrolases superfamily protein	LOC_Os01g15000.1	NA	lipase, putative, expressed
Sevir.4G095800.1	558.656	-1.98431	0.620832	-3.1962	0.00139248	0.0197301	40600518	Sevir.4G095800	Sevir.4G095800.1.p	PF13238	PTHR21087,PTHR21087:SF8		2.7.1.71	K00891		AT2G21940.4	ATSK1,SK1	shikimate kinase 1	LOC_Os02g51410.1	NA	shikimate kinase, putative, expressed
Sevir.3G177900.1	280.37	-1.96921	0.533125	-3.69372	0.000221	0.00505766	40651445	Sevir.3G177900	Sevir.3G177900.1.p	PF08263,PF07714,PF13855	PTHR27000,PTHR27000:SF173	KOG1187	2.7.11.1		GO:0006468,GO:0004672,GO:0005515	AT5G25930.1		Protein kinase family protein with leucine-rich repeat domain	LOC_Os05g44770.1	NA	receptor-like protein kinase 5 precursor, putative, expressed
Sevir.5G438700.1	373.091	-1.95074	0.391965	-4.97683	6.46e-07	5.67e-05	40632176	Sevir.5G438700	Sevir.5G438700.1.p	PF00319	PTHR11945,PTHR11945:SF213	KOG0014			GO:0046983,GO:0003677	AT4G22950.1	AGL19,GL19	AGAMOUS-like 19	LOC_Os01g69850.1	NA	OsMADS65 - MADS-box family gene with MIKC* type-box, expressed
Sevir.5G314800.1	20.8711	-1.94991	0.593373	-3.28616	0.00101565	0.015699	40633882	Sevir.5G314800	Sevir.5G314800.1.p	PF02225,PF04389,PF04253	PTHR10404,PTHR10404:SF45		3.4.17.11	K01301		AT5G19740.1		Peptidase M28 family protein	LOC_Os01g54010.1	NA	peptidase, putative, expressed
Sevir.2G257901.1	19.4405	-1.94493	0.499759	-3.89174	9.95e-05	0.00279741	40623690	Sevir.2G257901	Sevir.2G257901.1.p		PTHR33207,PTHR33207:SF9								LOC_Os07g36870.1	NA	OsFBX252 - F-box domain containing protein, expressed
Sevir.1G306666.1	7.10483	-1.94211	0.659005	-2.94704	0.00320835	0.0352904	40605012	Sevir.1G306666	Sevir.1G306666.1.p											NA
Sevir.9G333500.1	286.62	-1.9399	0.681174	-2.84788	0.00440119	0.0435145	40611068	Sevir.9G333500	Sevir.9G333500.1.p		PTHR11183,PTHR11183:SF60	KOG1950	2.4.1.186			AT4G16600.1		Nucleotide-diphospho-sugar transferases superfamily protein	LOC_Os10g40640.1	NA	glycosyl transferase 8 domain containing protein, putative, expressed
Sevir.8G222407.1	1598.93	-1.93877	0.378571	-5.12129	3.03e-07	3.05e-05	40637348	Sevir.8G222407	Sevir.8G222407.1.p	PF00394,PF07731,PF07732	PTHR11709,PTHR11709:SF119	KOG1263	1.10.3.2	K05909	GO:0055114,GO:0016491,GO:0005507	AT3G09220.1	LAC7	laccase 7	LOC_Os10g20610.1	NA	laccase-15 precursor, putative, expressed
Sevir.3G211500.1	4677.13	-1.93822	0.598357	-3.23924	0.00119847	0.0177957	40648799	Sevir.3G211500	Sevir.3G211500.1.p	PF00202	PTHR11986,PTHR11986:SF66		2.6.1.44	K00827	GO:0030170,GO:0008483	AT3G08860.1	PYD4	PYRIMIDINE 4	LOC_Os05g39770.1	NA	aminotransferase, putative, expressed
Sevir.1G182400.1	271.025	-1.93319	0.314476	-6.14732	7.88e-10	2.07e-07	40608604	Sevir.1G182400	Sevir.1G182400.1.p	PF00403	PTHR22814,PTHR22814:SF73	KOG1603		K07213	GO:0046872,GO:0030001	AT3G56240.1	CCH	copper chaperone	LOC_Os02g32814.1	NA	heavy metal-associated domain containing protein, expressed
Sevir.9G132400.1	1152.52	-1.93248	0.453333	-4.26282	2.02e-05	0.000830275	40611934	Sevir.9G132400	Sevir.9G132400.1.p		PTHR16263,PTHR16263:SF4	KOG2610				AT1G27150.1		Tetratricopeptide repeat (TPR)-like superfamily protein	LOC_Os03g48380.1	NA	expressed protein
Sevir.2G098400.1	1745.03	-1.92521	0.679633	-2.83272	0.00461545	0.0450608	40622805	Sevir.2G098400	Sevir.2G098400.1.p	PF00383	PTHR11079,PTHR11079:SF90	KOG1018	3.5.4.3		GO:0008270	AT5G28050.1		Cytidine/deoxycytidylate deaminase family protein	LOC_Os03g61810.1	NA	tRNA-specific adenosine deaminase, putative, expressed
Sevir.1G210100.1	32.7215	-1.92368	0.659253	-2.91797	0.00352314	0.0376051	40606223	Sevir.1G210100	Sevir.1G210100.1.p	PF01263	PTHR10091,PTHR10091:SF9	KOG1604	5.1.3.3	K01785	GO:0016853,GO:0005975	AT5G15140.1		Galactose mutarotase-like superfamily protein	LOC_Os02g36600.1	NA	aldose 1-epimerase, putative, expressed
Sevir.3G033600.1	13.8346	-1.91865	0.633448	-3.0289	0.00245448	0.0291639	40647701	Sevir.3G033600	Sevir.3G033600.1.p		PTHR27000,PTHR27000:SF43					AT4G06744.1		Leucine-rich repeat (LRR) family protein	LOC_Os04g57430.1	NA	uncharacterized protein At4g06744 precursor, putative, expressed
Sevir.9G196900.1	442.558	-1.91765	0.32638	-5.8755	4.22e-09	8.34e-07	40613709	Sevir.9G196900	Sevir.9G196900.1.p	PF07731,PF07732,PF00394	PTHR11709,PTHR11709:SF63		1.10.3.3		GO:0055114,GO:0016491,GO:0005507	AT4G12420.2	SKU5	Cupredoxin superfamily protein	LOC_Os10g36390.1	NA	monocopper oxidase, putative, expressed
Sevir.6G009700.1	9.46877	-1.90598	0.633117	-3.01047	0.00260847	0.0302783	40621257	Sevir.6G009700	Sevir.6G009700.1.p	PF02900	PTHR30096,PTHR30096:SF0		1.13.11.29	K15777	GO:0016491,GO:0008198,GO:0006725	AT4G15093.1		catalytic LigB subunit of aromatic ring-opening dioxygenase family	LOC_Os01g65680.1	NA	4,5-DOPA dioxygenase extradiol, putative, expressed
Sevir.9G174800.1	29.5801	-1.89993	0.483743	-3.92757	8.58e-05	0.00246639	40614115	Sevir.9G174800	Sevir.9G174800.1.p	PF03469	PTHR21596,PTHR21596:SF18					AT4G00380.1		XH/XS domain-containing protein	LOC_Os05g06130.1	NA	transcription factor X1, putative, expressed
Sevir.8G080100.1	156.608	-1.89608	0.419837	-4.51622	6.3e-06	0.000335525	40638003	Sevir.8G080100	Sevir.8G080100.1.p	PF01150	PTHR11782,PTHR11782:SF41	KOG1385	3.6.1.5	K14641	GO:0016787	AT5G18280.2	APY2,ATAPY2	apyrase 2	LOC_Os12g02980.1	NA	nucleoside-triphosphatase, putative, expressed
Sevir.5G370600.1	143.366	-1.8942	0.464714	-4.07605	4.58e-05	0.00154036	40629336	Sevir.5G370600	Sevir.5G370600.1.p	PF03222	PTHR22950,PTHR22950:SF323	KOG1305			GO:0003333	AT3G56200.1		Transmembrane amino acid transporter family protein	LOC_Os01g61044.2	NA	transmembrane amino acid transporter protein, putative, expressed
Sevir.5G073266.1	22.8113	-1.88996	0.538609	-3.50896	0.000449861	0.00868985	40633825	Sevir.5G073266	Sevir.5G073266.1.p											NA
Sevir.5G432100.1	104.402	-1.87596	0.643382	-2.91577	0.00354809	0.0377712	40628852	Sevir.5G432100	Sevir.5G432100.1.p	PF16845	PTHR11413,PTHR11413:SF38				GO:0004869	AT2G31980.1	AtCYS2,CYS2	PHYTOCYSTATIN 2	LOC_Os01g68660.1	NA	cysteine proteinase inhibitor precursor protein, putative, expressed
Sevir.3G266900.1	53.0089	-1.87104	0.52548	-3.56063	0.000369968	0.00746241	40651326	Sevir.3G266900	Sevir.3G266900.1.p	PF00191	PTHR10502,PTHR10502:SF124	KOG0819			GO:0005544,GO:0005509	AT2G38750.1	ANNAT4	annexin 4	LOC_Os05g31750.1	NA	annexin, putative, expressed
Sevir.5G061900.1	30.7918	-1.87102	0.591825	-3.16144	0.00156989	0.0212792	40632662	Sevir.5G061900	Sevir.5G061900.1.p	PF07883	PTHR31238,PTHR31238:SF22					AT1G09560.1	GLP5	germin-like protein 5	LOC_Os01g14670.1	NA	Cupin domain containing protein, expressed
Sevir.7G176200.3	2214.76	-1.86344	0.588456	-3.16665	0.00154206	0.0210824	40640184	Sevir.7G176200	Sevir.7G176200.3.p	PF00155	PTHR10289,PTHR10289:SF5	KOG1368	4.1.2.5,4.1.2.48	K01620	GO:0030170,GO:0009058	AT1G08630.3	THA1	threonine aldolase 1	LOC_Os04g43650.2	NA	L-allo-threonine aldolase, putative, expressed
Sevir.3G011600.1	74.9139	-1.857	0.592858	-3.13228	0.00173455	0.0228348	40647415	Sevir.3G011600	Sevir.3G011600.1.p	PF13193,PF00501	PTHR24095,PTHR24095:SF171	KOG1176	6.2.1.8		GO:0008152,GO:0003824	AT3G48990.1		AMP-dependent synthetase and ligase family protein	LOC_Os04g58710.1	NA	AMP-binding domain containing protein, expressed
Sevir.2G157100.1	278.504	-1.8521	0.552706	-3.35096	0.000805308	0.013173	40628306	Sevir.2G157100	Sevir.2G157100.1.p	PF00218	PTHR22854,PTHR22854:SF14	KOG4201	4.1.1.48	K01609	GO:0004425	AT5G48220.1		Aldolase-type TIM barrel family protein	LOC_Os09g08130.2	NA	indole-3-glycerol phosphate synthase, chloroplast precursor, putative, expressed
Sevir.5G120600.1	177.016	-1.85109	0.324271	-5.70845	1.14e-08	1.98e-06	40630258	Sevir.5G120600	Sevir.5G120600.1.p	PF00955	PTHR11453,PTHR11453:SF40				GO:0016021,GO:0006820,GO:0016020,GO:0005452	AT1G15460.1	ATBOR4,BOR4	HCO3- transporter family	LOC_Os01g08020.1	NA	boron transporter protein, putative, expressed
Sevir.7G099200.1	607.123	-1.85108	0.363234	-5.09611	3.47e-07	3.35e-05	40644016	Sevir.7G099200	Sevir.7G099200.1.p	PF08244,PF00251	PTHR31953,PTHR31953:SF3		3.2.1.26	K01193		AT3G52600.1	AtcwINV2,CWINV2	cell wall invertase 2	LOC_Os04g33740.1	NA	glycosyl hydrolases, putative, expressed
Sevir.4G257900.1	157.404	-1.84447	0.570844	-3.23113	0.00123303	0.0181415	40602534	Sevir.4G257900	Sevir.4G257900.1.p	PF14363,PF00004	PTHR23070,PTHR23070:SF45	KOG0743			GO:0005524	AT3G28580.1		P-loop containing nucleoside triphosphate hydrolases superfamily protein	LOC_Os06g48250.1	NA	ATPase, putative, expressed
Sevir.9G343700.1	135.943	-1.83988	0.578635	-3.17969	0.00147433	0.0204576	40615788	Sevir.9G343700	Sevir.9G343700.1.p	PF01357	PTHR31692,PTHR31692:SF18					AT3G45970.1	ATEXLA1,ATEXPL1,ATHEXP BETA 2.1,EXLA1,EXPL1	expansin-like A1	LOC_Os10g39640.1	NA	expansin precursor, putative, expressed
Sevir.9G558200.1	60.3327	-1.83219	0.41313	-4.43491	9.21e-06	0.000455732	40615949	Sevir.9G558200	Sevir.9G558200.1.p	PF00304	PTHR33147					AT2G02100.1	LCR69,PDF2.2	low-molecular-weight cysteine-rich 69	LOC_Os03g03810.1	NA	DEF8 - Defensin and Defensin-like DEFL family, expressed
Sevir.3G391300.1	20.9096	-1.82724	0.52618	-3.47264	0.00051536	0.00950902	40650198	Sevir.3G391300	Sevir.3G391300.1.p	PF00069	PTHR27005,PTHR27005:SF17	KOG1187	2.7.11.1,2.7.10.1		GO:0006468,GO:0005524,GO:0004672	AT2G23450.1		Protein kinase superfamily protein	LOC_Os12g40419.3	NA	protein kinase domain containing protein, expressed
Sevir.4G075200.1	13.9757	-1.81746	0.63117	-2.87952	0.00398287	0.0407847	40599552	Sevir.4G075200	Sevir.4G075200.1.p	PF02298	PTHR34052,PTHR34052:SF1				GO:0009055	AT2G15780.1		Cupredoxin superfamily protein	LOC_Os06g11310.1	NA	plastocyanin-like domain containing protein, putative, expressed
Sevir.9G227600.1	42.7353	-1.81547	0.642196	-2.82697	0.00469905	0.0456371	40617667	Sevir.9G227600	Sevir.9G227600.1.p										LOC_Os10g32930.1	NA	expressed protein
Sevir.4G257600.1	41.5418	-1.81215	0.476373	-3.80405	0.00014235	0.00362161	40603108	Sevir.4G257600	Sevir.4G257600.1.p	PF07059	PTHR12136,PTHR12136:SF38					AT5G10750.1		Protein of unknown function (DUF1336)	LOC_Os06g48320.1	NA	EDR2, putative, expressed
Sevir.9G312000.1	14.0852	-1.79091	0.576787	-3.10497	0.00190297	0.0243613	40617523	Sevir.9G312000	Sevir.9G312000.1.p	PF04172	PTHR30249,PTHR30249:SF0					AT1G32080.1		membrane protein, putative	LOC_Os10g42780.1	NA	lrgB-like family protein, expressed
Sevir.5G239100.1	474.004	-1.7902	0.297185	-6.02386	1.7e-09	3.95e-07	40633641	Sevir.5G239100	Sevir.5G239100.1.p	PF05496	PTHR23074,PTHR23074:SF100	KOG0737	3.6.4.3		GO:0009378,GO:0006310,GO:0006281	AT5G52882.1		P-loop containing nucleoside triphosphate hydrolases superfamily protein	LOC_Os01g43480.1	NA	AAA-type ATPase family protein, putative, expressed
Sevir.1G230350.1	8.6005	-1.78773	0.589554	-3.03234	0.00242667	0.0289474	40608244	Sevir.1G230350	Sevir.1G230350.1.p	PF06749	PTHR31769,PTHR31769:SF10					AT5G17210.1		Protein of unknown function (DUF1218)	LOC_Os02g39510.1	NA	expressed protein
Sevir.2G350700.1	17.3779	-1.78305	0.559248	-3.18829	0.00143115	0.0201011	40626317	Sevir.2G350700	Sevir.2G350700.1.p	PF01657,PF07714	PTHR27002,PTHR27002:SF98	KOG1187	2.7.11.1		GO:0006468,GO:0004672	AT4G23310.1	CRK23	cysteine-rich RLK (RECEPTOR-like protein kinase) 23	LOC_Os07g35004.1	NA	TKL_IRAK_DUF26-la.4 - DUF26 kinases have homology to DUF26 containing loci, expressed
Sevir.8G108600.1	208.894	-1.76497	0.382547	-4.61373	3.96e-06	0.000231093	40636581	Sevir.8G108600	Sevir.8G108600.1.p	PF08100,PF00891	PTHR11746,PTHR11746:SF94	KOG3178			GO:0046983,GO:0008171	AT4G35150.1		O-methyltransferase family protein	LOC_Os11g20090.1	NA	O-methyltransferase, putative, expressed
Sevir.7G038400.1	668.715	-1.76319	0.104089	-16.9393	2.31e-64	2.79e-60	40643180	Sevir.7G038400	Sevir.7G038400.1.p	PF03033	PTHR11926,PTHR11926:SF308		2.4.1.173	K05841	GO:0030259,GO:0016758,GO:0005975,GO:0008152	AT3G07020.2		UDP-Glycosyltransferase superfamily protein	LOC_Os04g04254.1	NA	sterol 3-beta-glucosyltransferase, putative, expressed
Sevir.9G126700.1	356.025	-1.75373	0.457262	-3.83528	0.000125421	0.00327722	40617405	Sevir.9G126700	Sevir.9G126700.1.p	PF01477,PF00305	PTHR11771,PTHR11771:SF53		1.13.11.58	K15718	GO:0005515,GO:0055114,GO:0046872,GO:0016702	AT1G55020.1	ATLOX1,LOX1	lipoxygenase 1	LOC_Os03g49380.1	NA	lipoxygenase, putative, expressed
Sevir.4G196200.1	35.894	-1.75183	0.587871	-2.97995	0.00288295	0.0325262	40600174	Sevir.4G196200	Sevir.4G196200.1.p		PTHR33920,PTHR33920:SF1								LOC_Os06g31930.1	NA	thionin precursor protein, putative, expressed
Sevir.3G299300.1	25.6813	-1.75078	0.561285	-3.11924	0.00181321	0.0235746	40646348	Sevir.3G299300	Sevir.3G299300.1.p	PF04525	PTHR31087,PTHR31087:SF22					AT2G38640.1		Protein of unknown function (DUF567)	LOC_Os05g24650.1	NA	DUF567 domain containing protein, putative, expressed
Sevir.9G363800.1	7.47057	-1.74575	0.621996	-2.80669	0.00500536	0.0477478	40617330	Sevir.9G363800	Sevir.9G363800.1.p	PF08263	PTHR27000,PTHR27000:SF136					AT5G06860.1	ATPGIP1,PGIP1	polygalacturonase inhibiting protein 1	LOC_Os03g32180.1	NA	polygalacturonase inhibitor 1 precursor, putative, expressed
Sevir.2G414100.2	39.0343	-1.72709	0.237399	-7.27506	3.46e-13	1.78e-10	40624445	Sevir.2G414100	Sevir.2G414100.2.p	PF08590	PTHR13308,PTHR13308:SF17					AT3G15390.1	SDE5	silencing defective 5	LOC_Os02g42670.1	NA	DUF1771 domain containing protein, putative, expressed
Sevir.3G204200.1	31.2746	-1.72382	0.611036	-2.82115	0.00478519	0.0462875	40649824	Sevir.3G204200	Sevir.3G204200.1.p		PTHR33474,PTHR33474:SF5								LOC_Os05g40890.2	NA	expressed protein
Sevir.3G003100.1	110.207	-1.72103	0.420193	-4.0958	4.21e-05	0.00144753	40648753	Sevir.3G003100	Sevir.3G003100.1.p	PF00168,PF08372	PTHR10024,PTHR10024:SF197				GO:0005515	AT1G22610.1		C2 calcium/lipid-binding plant phosphoribosyltransferase family protein	LOC_Os04g59520.1	NA	anthranilate phosphoribosyltransferase, putative, expressed
Sevir.3G048300.1	3824.32	-1.72097	0.423077	-4.06775	4.75e-05	0.00157864	40651214	Sevir.3G048300	Sevir.3G048300.1.p	PF08028,PF02770,PF02771	PTHR10909,PTHR10909:SF332		1.3.8.4	K00253	GO:0055114,GO:0003995,GO:0050660,GO:0016627,GO:0008152	AT3G45300.1	ATIVD,IVD,IVDH	isovaleryl-CoA-dehydrogenase	LOC_Os05g03480.2	NA	acyl-coenzyme A dehydrogenase, mitochondrial precursor, putative, expressed
Sevir.7G287800.1	147.405	-1.7098	0.516284	-3.31175	0.000927149	0.0145926	40644041	Sevir.7G287800	Sevir.7G287800.1.p	PF01490	PTHR22950,PTHR22950:SF241	KOG1303				AT5G49630.1	AAP6	amino acid permease 6	LOC_Os12g09300.1	NA	amino acid transporter, putative, expressed
Sevir.3G112600.3	29.5428	-1.70711	0.602931	-2.83135	0.00463517	0.0451811	40649171	Sevir.3G112600	Sevir.3G112600.3.p	PF03767	PTHR31284,PTHR31284:SF5		3.1.3.2		GO:0003993	AT4G25150.1		HAD superfamily, subfamily IIIB acid phosphatase	LOC_Os05g10210.1	NA	HAD superfamily phosphatase, putative, expressed
Sevir.8G031600.1	66.8337	-1.70707	0.418472	-4.07928	4.52e-05	0.00152548	40639226	Sevir.8G031600	Sevir.8G031600.1.p	PF07876	PTHR33178,PTHR33178:SF4					AT5G22580.1		Stress responsive A/B Barrel Domain	LOC_Os11g05290.1	NA	stress responsive A/B Barrel domain containing protein, expressed
Sevir.9G536600.2	49.9013	-1.70375	0.429139	-3.97016	7.18e-05	0.00214618	40617608	Sevir.9G536600	Sevir.9G536600.2.p	PF00612,PF13178	PTHR32295,PTHR32295:SF44				GO:0005515	AT4G14750.1	IQD19	IQ-domain 19	LOC_Os03g06570.1	NA	IQ calmodulin-binding motif family protein, putative, expressed
Sevir.2G247800.1	16.561	-1.69212	0.605076	-2.79654	0.0051653	0.0487678	40626134	Sevir.2G247800	Sevir.2G247800.1.p	PF02298	PTHR33021,PTHR33021:SF65				GO:0009055	AT2G32300.1	UCC1	uclacyanin 1	LOC_Os09g29390.1	NA	plastocyanin-like domain containing protein, putative, expressed
Sevir.1G309000.1	46.2897	-1.68795	0.403788	-4.1803	2.91e-05	0.00109486	40608088	Sevir.1G309000	Sevir.1G309000.1.p	PF02469	PTHR32382,PTHR32382:SF11					AT4G12730.1	FLA2	FASCICLIN-like arabinogalactan 2	LOC_Os02g49420.1	NA	fasciclin-like arabinogalactan precursor protein, putative, expressed
Sevir.3G411401.1	22.3932	-1.68563	0.575235	-2.93034	0.00338595	0.0365937	40647240	Sevir.3G411401	Sevir.3G411401.1.p	PF00931	PTHR23155,PTHR23155:SF627				GO:0043531	AT3G14460.1		LRR and NB-ARC domains-containing disease resistance protein	LOC_Os01g57340.1	NA	rp1, putative, expressed
Sevir.6G142400.1	7.58234	-1.68135	0.556064	-3.02366	0.00249739	0.0294672	40621021	Sevir.6G142400	Sevir.6G142400.1.p	PF02182	PTHR22884,PTHR22884:SF349		2.1.1.43		GO:0042393	AT2G35160.1	SGD9,SUVH5	SU(VAR)3-9 homolog 5	LOC_Os08g30910.1	NA	YDG/SRA domain containing protein, expressed
Sevir.9G334800.1	857.409	-1.68023	0.552881	-3.03904	0.0023733	0.0284672	40612141	Sevir.9G334800	Sevir.9G334800.1.p	PF02358	PTHR10788,PTHR10788:SF38		3.1.3.12	K01087	GO:0005992,GO:0003824	AT4G22590.1		Haloacid dehalogenase-like hydrolase (HAD) superfamily protein	LOC_Os10g40550.2	NA	CPuORF23 - conserved peptide uORF-containing transcript, expressed
Sevir.9G230300.1	637.645	-1.67299	0.449288	-3.72365	0.000196363	0.00463893	40609370	Sevir.9G230300	Sevir.9G230300.1.p	PF07063	PTHR31136,PTHR31136:SF1					AT1G07040.1			LOC_Os10g32680.1	NA	expressed protein
Sevir.9G568200.1	456.708	-1.66761	0.402104	-4.1472	3.37e-05	0.0012406	40614817	Sevir.9G568200	Sevir.9G568200.1.p	PF01154,PF08540	PTHR11877,PTHR11877:SF20		2.3.3.10	K01641	GO:0008299,GO:0004421	AT4G11820.2	EMB2778,FKP1,HMGS,MVA1	hydroxymethylglutaryl-CoA synthase / HMG-CoA synthase / 3-hydroxy-3-methylglutaryl coenzyme A synthase	LOC_Os03g02710.1	NA	hydroxymethylglutaryl-CoA synthase, putative, expressed
Sevir.2G001600.1	51.9795	-1.6549	0.577027	-2.86798	0.004131	0.041608	40622622	Sevir.2G001600	Sevir.2G001600.1.p	PF00141	PTHR31235		1.11.1.7	K00430	GO:0055114,GO:0020037,GO:0006979,GO:0004601	AT3G01190.1		Peroxidase superfamily protein	LOC_Os07g01370.1	NA	peroxidase precursor, putative, expressed
Sevir.3G207400.4	39.7101	-1.65247	0.304707	-5.42313	5.86e-08	7.56e-06	40650241	Sevir.3G207400	Sevir.3G207400.4.p	PF08263,PF00069	PTHR27003,PTHR27003:SF96	KOG1187	2.7.11.1		GO:0006468,GO:0005524,GO:0004672	AT1G06840.1		Leucine-rich repeat protein kinase family protein	LOC_Os05g40270.3	NA	expressed protein
Sevir.9G469000.1	2079.49	-1.65204	0.270242	-6.11317	9.77e-10	2.46e-07	40617882	Sevir.9G469000	Sevir.9G469000.1.p	PF01293	PTHR30031,PTHR30031:SF4		4.1.1.49,4.1.1.32	K01610	GO:0006094,GO:0005524,GO:0004612	AT4G37870.1	PCK1,PEPCK	phosphoenolpyruvate carboxykinase 1	LOC_Os03g15050.2	NA	phosphoenolpyruvate carboxykinase, putative, expressed
Sevir.7G173300.1	675.781	-1.63196	0.569682	-2.86469	0.00417418	0.0418528	40643978	Sevir.7G173300	Sevir.7G173300.1.p	PF00232	PTHR10353,PTHR10353:SF40		3.2.1.126	K05350	GO:0005975,GO:0004553	AT4G21760.1	BGLU47	beta-glucosidase 47	LOC_Os04g43390.2	NA	Os4bglu16 - monolignol beta-glucoside homologue, expressed
Sevir.9G528100.1	5742.8	-1.63172	0.483669	-3.37363	0.000741853	0.0124518	40617766	Sevir.9G528100	Sevir.9G528100.1.p	PF00202	PTHR11986,PTHR11986:SF58		2.6.1.44	K00827	GO:0030170,GO:0008483	AT4G39660.1	AGT2	alanine:glyoxylate aminotransferase 2	LOC_Os03g07570.1	NA	aminotransferase, putative, expressed
Sevir.5G078100.1	24.27	-1.63071	0.510717	-3.19298	0.00140814	0.0199116	40635148	Sevir.5G078100	Sevir.5G078100.1.p	PF00892	PTHR31218,PTHR31218:SF62				GO:0016021,GO:0016020,GO:0022857	AT1G75500.1	WAT1	Walls Are Thin 1	LOC_Os01g02870.1	NA	auxin-induced protein 5NG4, putative, expressed
Sevir.1G210500.1	13.8993	-1.62914	0.579362	-2.81195	0.00492426	0.0472353	40605068	Sevir.1G210500	Sevir.1G210500.1.p	PF13347	PTHR19432,PTHR19432:SF43	KOG0637		K15378		AT2G02860.1	ATSUC3,ATSUT2,SUC3,SUT2	sucrose transporter 2	LOC_Os02g36700.1	NA	sucrose transporter BoSUT1, putative, expressed
Sevir.5G086900.1	34.134	-1.62786	0.412139	-3.9498	7.82e-05	0.00228955	40635511	Sevir.5G086900	Sevir.5G086900.1.p	PF16916,PF01545	PTHR11562,PTHR11562:SF20	KOG1485			GO:0055085,GO:0016021,GO:0008324,GO:0006812	AT1G16310.1		Cation efflux family protein	LOC_Os01g03914.2	NA	cation efflux family protein, putative, expressed
Sevir.3G080800.1	122.344	-1.62519	0.492355	-3.30084	0.000963942	0.0150924	40649757	Sevir.3G080800	Sevir.3G080800.1.p	PF01439	PTHR33543,PTHR33543:SF3				GO:0046872	AT3G09390.1	ATMT-1,ATMT-K,MT2A	metallothionein 2A	LOC_Os05g02070.3	NA	expressed protein
Sevir.9G489700.1	139.196	-1.6237	0.569392	-2.85163	0.00434954	0.0431629	40610261	Sevir.9G489700	Sevir.9G489700.1.p	PF03951,PF00120	PTHR20852,PTHR20852:SF61		6.3.1.2	K01915	GO:0006807,GO:0006542,GO:0004356	AT5G37600.1	ATGLN1;1,ATGSR1,GLN1;1,GSR 1	glutamine synthase clone R1	LOC_Os03g12290.1	NA	glutamine synthetase, catalytic domain containing protein, expressed
Sevir.9G394100.1	45.6547	-1.62012	0.408401	-3.96698	7.28e-05	0.00216428	40612765	Sevir.9G394100	Sevir.9G394100.1.p	PF05078	PTHR31621,PTHR31621:SF1					AT3G21550.1	AtDMP2,DMP2	DUF679 domain membrane protein 2	LOC_Os03g25440.1	NA	expressed protein
Sevir.1G251000.1	159.518	-1.60093	0.490176	-3.26602	0.00109069	0.0165724	40608192	Sevir.1G251000	Sevir.1G251000.1.p	PF02893	PTHR31969,PTHR31969:SF10					AT5G08350.1		GRAM domain-containing protein / ABA-responsive protein-related	LOC_Os02g42430.1	NA	GEM, putative, expressed
Sevir.6G046800.1	49.4932	-1.59561	0.565579	-2.82119	0.00478456	0.0462875	40619009	Sevir.6G046800	Sevir.6G046800.1.p	PF00005,PF01061	PTHR19241,PTHR19241:SF213		3.6.3.29		GO:0016887,GO:0005524,GO:0016020	AT1G31770.1	ABCG14	ATP-binding cassette 14	LOC_Os08g07010.1	NA	ABC-2 type transporter domain containing protein, expressed
Sevir.7G180800.1	22.7246	-1.58941	0.395096	-4.02284	5.75e-05	0.00181715	40643456	Sevir.7G180800	Sevir.7G180800.1.p	PF14226	PTHR10209,PTHR10209:SF177		1.14.11.13			AT4G21200.1	ATGA2OX8,GA2OX8	gibberellin 2-oxidase 8	LOC_Os04g44150.1	NA	gibberellin 2-beta-dioxygenase 7, putative, expressed
Sevir.4G208300.1	229.707	-1.58916	0.528669	-3.00597	0.00264736	0.0305828	40602749	Sevir.4G208300	Sevir.4G208300.1.p		PTHR33168,PTHR33168:SF2					AT5G35090.1			LOC_Os06g43810.1	NA	expressed protein
Sevir.7G196400.1	7339.84	-1.583	0.314145	-5.03906	4.68e-07	4.31e-05	40641681	Sevir.7G196400	Sevir.7G196400.1.p	PF02812,PF00208	PTHR11606,PTHR11606:SF12		1.4.1.3	K00261	GO:0055114,GO:0016491,GO:0006520	AT5G07440.2	GDH2	glutamate dehydrogenase 2	LOC_Os02g43470.1	NA	glutamate dehydrogenase protein, putative, expressed
Sevir.4G090100.1	167.505	-1.57894	0.492288	-3.20736	0.00133961	0.0192312	40600182	Sevir.4G090100	Sevir.4G090100.1.p	PF04674	PTHR31279,PTHR31279:SF15					AT4G08950.1	EXO	Phosphate-responsive 1 family protein	LOC_Os02g52010.1	NA	phosphate-induced protein 1 conserved region domain containing protein, expressed
Sevir.6G157100.1	4228.07	-1.57756	0.520132	-3.033	0.00242135	0.0288983	40620875	Sevir.6G157100	Sevir.6G157100.1.p	PF01039	PTHR22855,PTHR22855:SF13		6.4.1.4	K01969		AT4G34030.1	MCCB	3-methylcrotonyl-CoA carboxylase	LOC_Os08g32850.1	NA	methylcrotonoyl-CoA carboxylase beta chain, mitochondrial precursor, putative, expressed
Sevir.2G361100.1	317.377	-1.57127	0.441559	-3.55845	0.000373046	0.00750569	40627201	Sevir.2G361100	Sevir.2G361100.1.p	PF01733	PTHR10332,PTHR10332:SF30	KOG1479		K15014	GO:0016021,GO:0006810,GO:0005337	AT4G05120.1	ATENT3,ENT3,FUR1	Major facilitator superfamily protein	LOC_Os07g37100.1	NA	nucleoside transporter, putative, expressed
Sevir.5G473600.3	58.6657	-1.56917	0.343497	-4.56823	4.92e-06	0.000274624	40634857	Sevir.5G473600	Sevir.5G473600.3.p	PF14571,PF05605	PTHR31875,PTHR31875:SF3					AT3G05700.1		Drought-responsive family protein	LOC_Os01g73960.1	NA	drought induced 19 protein, putative, expressed
Sevir.6G240000.1	76.7119	-1.5513	0.381626	-4.06496	4.8e-05	0.00159108	40618734	Sevir.6G240000	Sevir.6G240000.1.p	PF00010	PTHR11514,PTHR11514:SF55				GO:0046983	AT5G46760.1		Basic helix-loop-helix (bHLH) DNA-binding family protein	LOC_Os09g34330.1	NA	helix-loop-helix DNA-binding domain containing protein, expressed
Sevir.5G020400.1	3105.22	-1.55081	0.401051	-3.86687	0.000110242	0.00299341	40635002	Sevir.5G020400	Sevir.5G020400.1.p	PF02817,PF00364,PF00198	PTHR23151,PTHR23151:SF71		2.3.1.168	K09699	GO:0016746,GO:0008152	AT3G06850.1	BCE2,DIN3,LTA1	2-oxoacid dehydrogenases acyltransferase family protein	LOC_Os01g21160.2	NA	2-oxo acid dehydrogenases acyltransferase domain containing protein, expressed
Sevir.9G108000.2	4150.42	-1.55068	0.385575	-4.02175	5.78e-05	0.00181846	40615890	Sevir.9G108000	Sevir.9G108000.2.p	PF01925	PTHR14255,PTHR14255:SF5				GO:0016021	AT2G36630.1		Sulfite exporter TauE/SafE family protein	LOC_Os03g51650.1	NA	membrane protein, putative, expressed
Sevir.7G283800.1	291.429	-1.549	0.409428	-3.78332	0.000154751	0.00388793	40641490	Sevir.7G283800	Sevir.7G283800.1.p	PF00686,PF00300,PF01591	PTHR10606,PTHR10606:SF44	KOG0234	2.7.1.105	K01103	GO:2001070,GO:0006000,GO:0005524,GO:0003873,GO:0006003,GO:0003824	AT1G07110.1	ATF2KP,F2KP,FKFBP	fructose-2,6-bisphosphatase	LOC_Os05g07130.2	NA	6PF-2-K/Fru-2,6-P2ASE liver isozyme, putative, expressed
Sevir.4G024700.1	382.43	-1.53695	0.35973	-4.27253	1.93e-05	0.00081013	40599096	Sevir.4G024700	Sevir.4G024700.1.p	PF03952,PF00113	PTHR11902,PTHR11902:SF19		4.2.1.11	K01689	GO:0006096,GO:0004634,GO:0000287,GO:0000015	AT2G36530.1	ENO2,LOS2	Enolase	LOC_Os06g04510.1	NA	enolase, putative, expressed
Sevir.2G210800.2	9.51809	-1.53385	0.484309	-3.1671	0.00153967	0.0210735	40622337	Sevir.2G210800	Sevir.2G210800.2.p											NA
Sevir.9G551100.1	12.6061	-1.53193	0.517912	-2.95789	0.00309754	0.034306	40612431	Sevir.9G551100	Sevir.9G551100.1.p	PF00854	PTHR11654,PTHR11654:SF103				GO:0016020,GO:0006810,GO:0005215	AT5G46050.1	ATPTR3,PTR3	peptide transporter 3	LOC_Os03g04570.1	NA	peptide transporter PTR3-A, putative, expressed
Sevir.1G044900.1	22.838	-1.53135	0.480063	-3.1899	0.00142324	0.0200249	40608503	Sevir.1G044900	Sevir.1G044900.1.p	PF08100,PF00891	PTHR11746,PTHR11746:SF85	KOG3178			GO:0046983,GO:0008171	AT4G35160.1		O-methyltransferase family protein	LOC_Os08g19420.1	NA	O-methyltransferase, putative, expressed
Sevir.1G312200.1	207.03	-1.51372	0.37767	-4.00806	6.12e-05	0.0018974	40608028	Sevir.1G312200	Sevir.1G312200.1.p	PF01588,PF09334	PTHR11946,PTHR11946:SF78		6.1.1.10	K01874	GO:0000049,GO:0006418,GO:0005524,GO:0004812,GO:0000166	AT4G13780.1		methionine--tRNA ligase, putative / methionyl-tRNA synthetase, putative / MetRS, putative	LOC_Os06g31210.1	NA	methionyl-tRNA synthetase, putative, expressed
Sevir.4G246900.1	78.5452	-1.51139	0.428555	-3.52671	0.000420757	0.00827261	40601843	Sevir.4G246900	Sevir.4G246900.1.p	PF00320	PTHR10071,PTHR10071:SF204				GO:0043565,GO:0008270,GO:0006355,GO:0003700	AT5G56860.1	GATA21,GNC	GATA type zinc finger transcription factor family protein	LOC_Os06g37450.1	NA	GATA zinc finger domain containing protein, expressed
Sevir.5G301200.1	13.4449	-1.50737	0.510898	-2.95043	0.00317337	0.0349779	40630086	Sevir.5G301200	Sevir.5G301200.1.p	PF01740,PF00916	PTHR11814,PTHR11814:SF54			K17471	GO:0016021,GO:0015116,GO:0008272,GO:0055085,GO:0016020,GO:0008271,GO:1902358	AT3G51895.1	AST12,SULTR3;1	sulfate transporter 3;1	LOC_Os01g52130.1	NA	sulfate transporter, putative, expressed
Sevir.7G000800.1	100.789	-1.50681	0.420253	-3.58548	0.000336455	0.00691939	40641132	Sevir.7G000800	Sevir.7G000800.1.p	PF07795	PTHR33431,PTHR33431:SF3					AT5G22930.1		Protein of unknown function (DUF1635)	LOC_Os04g05070.1	NA	expressed protein
Sevir.5G247800.1	29.6575	-1.50121	0.380933	-3.94088	8.12e-05	0.00235587	40630958	Sevir.5G247800	Sevir.5G247800.1.p	PF00484	PTHR11002,PTHR11002:SF7	KOG1578	4.2.1.1	K01673	GO:0008270,GO:0004089	AT5G14740.1	BETA CA2,CA18,CA2	carbonic anhydrase 2	LOC_Os01g45274.2	NA	carbonic anhydrase, chloroplast precursor, putative, expressed
Sevir.8G013125.1	1142.89	-1.4973	0.334414	-4.47739	7.56e-06	0.000387335	40638262	Sevir.8G013125	Sevir.8G013125.1.p	PF14531,PF03822	PTHR24347,PTHR24347:SF230	KOG0583	2.7.11.1		GO:0007165	AT5G58380.1	CIPK10,PKS2,SIP1,SNRK3.8	SOS3-interacting protein 1	LOC_Os12g02200.2	NA	CAMK_KIN1/SNF1/Nim1_like.6 - CAMK includes calcium/calmodulin depedent protein kinases, expressed
Sevir.5G256600.1	279.345	-1.49595	0.440361	-3.39711	0.000681025	0.0116863	40632413	Sevir.5G256600	Sevir.5G256600.1.p	PF13672	PTHR13832,PTHR13832:SF326	KOG0698	3.1.3.16		GO:0006470,GO:0004722	AT2G29380.1	HAI3	highly ABA-induced PP2C gene 3	LOC_Os01g46760.1	NA	protein phosphatase 2C, putative, expressed
Sevir.5G266900.1	171.666	-1.49041	0.39262	-3.79607	0.00014701	0.00372055	40630409	Sevir.5G266900	Sevir.5G266900.1.p	PF02469	PTHR32077,PTHR32077:SF6					AT5G03170.1	ATFLA11,FLA11	FASCICLIN-like arabinogalactan-protein 11	LOC_Os01g47780.1	NA	fasciclin domain containing protein, expressed
Sevir.2G227200.1	21.381	-1.47906	0.428628	-3.45068	0.000559178	0.0101054	40627899	Sevir.2G227200	Sevir.2G227200.1.p	PF00504	PTHR21649,PTHR21649:SF5			K08908	GO:0016020,GO:0009765	AT1G19150.1	LHCA2*1,LHCA6	photosystem I light harvesting complex gene 6	LOC_Os09g26810.1	NA	chlorophyll A-B binding protein, putative, expressed
Sevir.5G360800.1	130.398	-1.47675	0.460431	-3.20733	0.00133975	0.0192312	40630529	Sevir.5G360800	Sevir.5G360800.1.p	PF03168	PTHR31852,PTHR31852:SF0					AT2G27080.1		Late embryogenesis abundant (LEA) hydroxyproline-rich glycoprotein family	LOC_Os01g59680.1	NA	NHL25, putative, expressed
Sevir.7G130400.1	53.4553	-1.46837	0.268664	-5.46545	4.62e-08	6.33e-06	40641031	Sevir.7G130400	Sevir.7G130400.1.p	PF01019	PTHR11686,PTHR11686:SF29		2.3.2.15,3.4.19.13,2.3.2.2	K18592	GO:0006749,GO:0003840	AT4G39640.2	GGT1	gamma-glutamyl transpeptidase 1	LOC_Os04g38450.1	NA	gamma-glutamyltranspeptidase 1 precursor, putative, expressed
Sevir.4G013800.2	32.8823	-1.46645	0.508844	-2.88192	0.00395262	0.0405921	40601095	Sevir.4G013800	Sevir.4G013800.2.p	PF04578,PF13968	PTHR31325,PTHR31325:SF34					AT5G45470.1		Protein of unknown function (DUF594)	LOC_Os06g03150.1	NA	expressed protein
Sevir.2G050300.1	1394.47	-1.4659	0.416081	-3.52312	0.000426502	0.00835154	40623072	Sevir.2G050300	Sevir.2G050300.1.p	PF02780,PF02779	PTHR11624,PTHR11624:SF21		1.2.4.4	K00167	GO:0008152,GO:0003824	AT1G55510.1	BCDH BETA1	branched-chain alpha-keto acid decarboxylase E1 beta subunit	LOC_Os07g07470.1	NA	transketolase, putative, expressed
Sevir.4G210300.1	10736.4	-1.46388	0.478702	-3.05803	0.00222801	0.0273078	40602104	Sevir.4G210300	Sevir.4G210300.1.p	PF03030	PTHR31998,PTHR31998:SF10		3.6.1.1	K01507	GO:0016020,GO:0015992,GO:0009678,GO:0004427	AT1G15690.1	ATAVP3,AtVHP1;1,AVP-3,AVP1	Inorganic H pyrophosphatase family protein	LOC_Os02g09150.1	NA	inorganic H+ pyrophosphatase, putative, expressed
Sevir.8G173200.1	36.8771	-1.46333	0.432792	-3.38114	0.000721852	0.0122169	40638282	Sevir.8G173200	Sevir.8G173200.1.p	PF14861					GO:0050832					NA
Sevir.9G070100.1	217.665	-1.46055	0.217441	-6.71699	1.86e-11	7.11e-09	40613618	Sevir.9G070100	Sevir.9G070100.1.p	PF02213	PTHR14445,PTHR14445:SF43				GO:0005515	AT5G42950.1		GYF domain-containing protein	LOC_Os07g04530.1	NA	GYF domain containing protein, putative, expressed
Sevir.7G167900.1	144.35	-1.45378	0.453326	-3.20693	0.00134161	0.0192464	40641476	Sevir.7G167900	Sevir.7G167900.1.p	PF00201	PTHR11926,PTHR11926:SF370				GO:0016758,GO:0008152	AT5G12890.1		UDP-Glycosyltransferase superfamily protein	LOC_Os04g42690.1	NA	UDP-glucoronosyl and UDP-glucosyl transferase domain containing protein, expressed
Sevir.8G037500.1	11.9538	-1.45181	0.430912	-3.36916	0.000753976	0.0125701	40639621	Sevir.8G037500	Sevir.8G037500.1.p	PF03083	PTHR10791,PTHR10791:SF28	KOG1623		K15382		AT5G53190.1		Nodulin MtN3 family protein	LOC_Os01g12130.1	NA	nodulin MtN3 family protein, putative, expressed
Sevir.8G108550.1	206.566	-1.4423	0.446481	-3.23036	0.00123632	0.0181789	40639708	Sevir.8G108550	Sevir.8G108550.1.p	PF08100,PF00891	PTHR11746,PTHR11746:SF94	KOG3178			GO:0046983,GO:0008171	AT4G35150.1		O-methyltransferase family protein	LOC_Os11g20090.1	NA	O-methyltransferase, putative, expressed
Sevir.9G546000.7	23.0127	-1.44218	0.392349	-3.67575	0.000237156	0.00532641	40610978	Sevir.9G546000	Sevir.9G546000.7.p	PF13639,PF05495,PF14599	PTHR21319,PTHR21319:SF8	KOG1940	6.3.2.19	K10144	GO:0008270,GO:0005515	AT5G22920.1		CHY-type/CTCHY-type/RING-type Zinc finger protein	LOC_Os03g05270.2	NA	RING finger and CHY zinc finger domain-containing protein 1, putative, expressed
Sevir.2G249600.2	68.8448	-1.44196	0.32331	-4.46	8.2e-06	0.000413109	40623967	Sevir.2G249600	Sevir.2G249600.2.p	PF00892	PTHR31376,PTHR31376:SF1				GO:0016021,GO:0016020,GO:0005215	AT1G28220.1	ATPUP3,PUP3	purine permease 3	LOC_Os09g29239.1	NA	purine permease, putative, expressed
Sevir.1G026500.1	3573.06	-1.43417	0.325315	-4.40856	1.04e-05	0.000496531	40605390	Sevir.1G026500	Sevir.1G026500.1.p	PF00285	PTHR11739,PTHR11739:SF4		2.3.3.16,2.3.3.1	K01647	GO:0046912	AT2G42790.1	CSY3	citrate synthase 3	LOC_Os02g13840.1	NA	citrate synthase, putative, expressed
Sevir.7G269000.1	40.2793	-1.43415	0.362852	-3.95243	7.74e-05	0.0022695	40644852	Sevir.7G269000	Sevir.7G269000.1.p	PF13238	PTHR21087,PTHR21087:SF6		2.7.1.71	K00891		AT2G21940.4	ATSK1,SK1	shikimate kinase 1	LOC_Os04g54800.1	NA	shikimate kinase, putative, expressed
Sevir.5G463400.1	242.944	-1.42993	0.462387	-3.09249	0.00198484	0.0251295	40629583	Sevir.5G463400	Sevir.5G463400.1.p	PF04185	PTHR31956,PTHR31956:SF10		3.1.4.3	K01114	GO:0016788	AT2G26870.1	NPC2	non-specific phospholipase C2	LOC_Os01g72520.1	NA	phosphoesterase family protein, putative, expressed
Sevir.3G157000.1	27.4203	-1.42954	0.446049	-3.20491	0.00135106	0.0193361	40646491	Sevir.3G157000	Sevir.3G157000.1.p	PF03034	PTHR15362,PTHR15362:SF6		2.7.8.8	K08730	GO:0006659	AT1G15110.1		phosphatidyl serine synthase family protein	LOC_Os05g48060.1	NA	phosphatidylserine synthase, putative, expressed
Sevir.9G142700.1	76.3713	-1.42213	0.441275	-3.22278	0.00126952	0.0184973	40611366	Sevir.9G142700	Sevir.9G142700.1.p		PTHR10044,PTHR10044:SF114	KOG1100	6.3.2.19	K19042		AT3G12920.1		SBP (S-ribonuclease binding protein) family protein	LOC_Os03g46570.1	NA	protein binding protein, putative, expressed
Sevir.7G004000.1	994.846	-1.41634	0.345205	-4.10289	4.08e-05	0.00142566	40644606	Sevir.7G004000	Sevir.7G004000.1.p	PF00291	PTHR10314,PTHR10314:SF80	KOG1252	2.5.1.47,4.4.1.9	K13034	GO:0050017,GO:0019499,GO:0005739,GO:0004124	AT3G61440.1	ARATH;BSAS3;1,ATCYSC1,CYSC1	cysteine synthase C1	LOC_Os04g08350.2	NA	cysteine synthase, chloroplast/chromoplast precursor, putative, expressed
Sevir.2G124600.1	210.757	-1.40361	0.352472	-3.9822	6.83e-05	0.00206584	40626919	Sevir.2G124600	Sevir.2G124600.1.p	PF00450	PTHR11802,PTHR11802:SF46	KOG1282	2.3.1.91	K16296	GO:0006508,GO:0004185	AT5G09640.1	SCPL19,SNG2	serine carboxypeptidase-like 19	LOC_Os11g24510.1	NA	OsSCP56 - Putative Serine Carboxypeptidase homologue, expressed
Sevir.7G311940.1	3305.5	-1.39784	0.421777	-3.31417	0.000919167	0.0145162	40640882	Sevir.7G311940	Sevir.7G311940.1.p	PF14531,PF03822	PTHR24347,PTHR24347:SF230	KOG0583	2.7.11.1		GO:0007165	AT5G58380.1	CIPK10,PKS2,SIP1,SNRK3.8	SOS3-interacting protein 1	LOC_Os12g02200.2	NA	CAMK_KIN1/SNF1/Nim1_like.6 - CAMK includes calcium/calmodulin depedent protein kinases, expressed
Sevir.7G208600.1	2288.89	-1.3946	0.244774	-5.6975	1.22e-08	2.07e-06	40644299	Sevir.7G208600	Sevir.7G208600.1.p	PF00230	PTHR19139,PTHR19139:SF146	KOG0223		K09872	GO:0016020,GO:0006810,GO:0005215	AT4G00430.1	PIP1;4,PIP1E,TMP-C	plasma membrane intrinsic protein 1;4	LOC_Os02g44630.2	NA	aquaporin protein, putative, expressed
Sevir.9G569400.2	138.784	-1.39399	0.46557	-2.99415	0.00275208	0.0313869	40617627	Sevir.9G569400	Sevir.9G569400.2.p	PF05648	PTHR12652,PTHR12652:SF24	KOG4186			GO:0016559,GO:0005779	AT1G01820.1	PEX11C	peroxin 11c	LOC_Os03g02590.4	NA	peroxisomal biogenesis factor 11, putative, expressed
Sevir.4G236300.1	34.2763	-1.38021	0.318866	-4.3285	1.5e-05	0.000668775	40603303	Sevir.4G236300	Sevir.4G236300.1.p	PF07724	PTHR23073,PTHR23073:SF12		3.4.25.1	K03066	GO:0005524	AT5G19990.1	ATSUG1,RPT6A	regulatory particle triple-A ATPase 6A	LOC_Os02g11050.1	NA	26S protease regulatory subunit, putative, expressed
Sevir.9G147300.1	47.5103	-1.37678	0.425872	-3.23285	0.00122564	0.0180769	40617965	Sevir.9G147300	Sevir.9G147300.1.p	PF03953,PF00091	PTHR11588,PTHR11588:SF134		2.4.2.1	K07375	GO:0003924,GO:0007017,GO:0005874	AT5G23860.1	TUB8	tubulin beta 8	LOC_Os03g45920.1	NA	tubulin/FtsZ domain containing protein, putative, expressed
Sevir.1G231200.1	166.102	-1.37453	0.360574	-3.81205	0.000137817	0.00353232	40604013	Sevir.1G231200	Sevir.1G231200.1.p	PF13857,PF07714	PTHR23257,PTHR23257:SF543	KOG0192	2.7.11.1		GO:0006468,GO:0004672	AT2G31800.1		Integrin-linked protein kinase family	LOC_Os02g39560.1	NA	non-receptor tyrosine kinase spore lysis A, putative, expressed
Sevir.2G243600.1	341.897	-1.37226	0.355068	-3.86478	0.000111191	0.00300627	40623993	Sevir.2G243600	Sevir.2G243600.1.p	PF00076	PTHR24012,PTHR24012:SF352	KOG0148			GO:0003676	AT1G47490.1	ATRBP47C,RBP47C	RNA-binding protein 47C	LOC_Os09g28810.1	NA	RNA recognition motif containing protein, putative, expressed
Sevir.6G162201.1	4174.46	-1.36997	0.282293	-4.853	1.22e-06	9.44e-05	40620864	Sevir.6G162201	Sevir.6G162201.1.p	PF00415	PTHR22870,PTHR22870:SF206	KOG1427				AT5G16040.1		Regulator of chromosome condensation (RCC1) family protein	LOC_Os08g33390.1	NA	Regulator of chromosome condensation domain containing protein, expressed
Sevir.3G212100.1	26.1364	-1.36222	0.40931	-3.3281	0.000874405	0.0140712	40650098	Sevir.3G212100	Sevir.3G212100.1.p	PF00248	PTHR11732,PTHR11732:SF164	KOG1577	1.1.1.21			AT5G01670.1		NAD(P)-linked oxidoreductase superfamily protein	LOC_Os05g39690.1	NA	oxidoreductase, aldo/keto reductase family protein, putative, expressed
Sevir.9G469100.1	85.9725	-1.35927	0.403448	-3.36914	0.000754024	0.0125701	40610406	Sevir.9G469100	Sevir.9G469100.1.p	PF03101	PTHR31669				GO:0006355	AT5G18960.1	FRS12	FAR1-related sequence 12	LOC_Os03g15040.1	NA	FAR1 family protein, expressed
Sevir.9G159400.1	99.8066	-1.35605	0.21702	-6.2485	4.14e-10	1.14e-07	40610042	Sevir.9G159400	Sevir.9G159400.1.p	PF03638	PTHR12446,PTHR12446:SF32					AT3G22780.1	ATTSO1,TSO1	Tesmin/TSO1-like CXC domain-containing protein	LOC_Os12g41230.2	NA	tesmin/TSO1-like CXC domain containing protein, expressed
Sevir.1G109066.1	10.0179	-1.34199	0.479639	-2.79791	0.00514339	0.0486455	40604990	Sevir.1G109066	Sevir.1G109066.1.p											NA
Sevir.5G083500.4	304.663	-1.33701	0.324202	-4.12399	3.72e-05	0.00134185	40635406	Sevir.5G083500	Sevir.5G083500.4.p	PF00067	PTHR24298,PTHR24298:SF163	KOG0156	1.14.13.139		GO:0055114,GO:0020037,GO:0016705,GO:0005506	AT3G48280.1	CYP71A25	cytochrome P450, family 71, subfamily A, polypeptide 25	LOC_Os08g01450.1	NA	cytochrome P450, putative, expressed
Sevir.4G201000.1	26.1522	-1.327	0.382229	-3.47173	0.000517113	0.00953067	40602573	Sevir.4G201000	Sevir.4G201000.1.p	PF00847	PTHR32467,PTHR32467:SF13			K09285	GO:0006355,GO:0003700,GO:0007275	AT5G57390.1	AIL5,CHO1,EMK	AINTEGUMENTA-like 5	LOC_Os04g55970.2	NA	AP2-like ethylene-responsive transcription factor AINTEGUMENTA, putative, expressed
Sevir.5G306400.1	317.929	-1.32607	0.472632	-2.80571	0.00502063	0.0478367	40634527	Sevir.5G306400	Sevir.5G306400.1.p	PF01501	PTHR32116,PTHR32116:SF30		2.4.1.43		GO:0016757,GO:0047262	AT3G58790.1	GAUT15	galacturonosyltransferase 15	LOC_Os01g52710.1	NA	glycosyl transferase 8 domain containing protein, putative, expressed
Sevir.2G191000.1	40.7108	-1.32481	0.420685	-3.14916	0.00163739	0.0219385	40622708	Sevir.2G191000	Sevir.2G191000.1.p	PF11976,PF01020	PTHR10666	KOG0003		K08770	GO:0006412,GO:0005840,GO:0003735	AT2G36170.1		Ubiquitin supergroup;Ribosomal protein L40e	LOC_Os09g27930.1	NA	ubiquitin fusion protein, putative, expressed
Sevir.7G128700.1	35.8112	-1.32259	0.455748	-2.90202	0.00370769	0.0389719	40641586	Sevir.7G128700	Sevir.7G128700.1.p											NA
Sevir.1G056800.2	540.902	-1.32037	0.395859	-3.33546	0.00085158	0.0137713	40606448	Sevir.1G056800	Sevir.1G056800.2.p	PF00107,PF08240	PTHR11695,PTHR11695:SF574	KOG0023	1.1.1.195	K00083	GO:0055114,GO:0016491,GO:0008270	AT3G19450.1	ATCAD4,CAD,CAD-C,CAD4	GroES-like zinc-binding alcohol dehydrogenase family protein	LOC_Os02g09490.1	NA	dehydrogenase, putative, expressed
Sevir.9G384400.1	119.531	-1.31599	0.415649	-3.16611	0.00154491	0.0211094	40611467	Sevir.9G384400	Sevir.9G384400.1.p	PF01474	PTHR21337,PTHR21337:SF5		2.5.1.54	K01626	GO:0009073,GO:0003849	AT1G22410.1		Class-II DAHP synthetase family protein	LOC_Os03g27230.1	NA	phospho-2-dehydro-3-deoxyheptonate aldolase, chloroplast precursor, putative, expressed
Sevir.9G057100.3	407.928	-1.31558	0.253977	-5.17992	2.22e-07	2.32e-05	40612687	Sevir.9G057100	Sevir.9G057100.3.p	PF02812,PF00208	PTHR11606,PTHR11606:SF12		1.4.1.3,1.4.1.2	K00261	GO:0055114,GO:0016491,GO:0006520	AT5G18170.1	GDH1	glutamate dehydrogenase 1	LOC_Os03g58040.2	NA	glutamate dehydrogenase protein, putative, expressed
Sevir.3G254800.1	260.049	-1.3128	0.307015	-4.27603	1.9e-05	0.000803079	40645947	Sevir.3G254800	Sevir.3G254800.1.p	PF14543,PF14541	PTHR13683,PTHR13683:SF268	KOG1339	3.4.23.12		GO:0006508,GO:0004190	AT1G03220.1		Eukaryotic aspartyl protease family protein	LOC_Os05g33400.1	NA	basic 7S globulin precursor, putative, expressed
Sevir.5G084300.1	36.0546	-1.31183	0.466484	-2.81217	0.00492083	0.0472212	40634880	Sevir.5G084300	Sevir.5G084300.1.p	PF00394,PF07732,PF07731	PTHR11709,PTHR11709:SF89		1.3.3.5		GO:0055114,GO:0016491,GO:0005507	AT1G23010.1	LPR1	Cupredoxin superfamily protein	LOC_Os01g03549.1	NA	multi-copper oxidase type I family protein, putative, expressed
Sevir.9G464800.1	376.686	-1.31164	0.399254	-3.28522	0.00101904	0.0157414	40614778	Sevir.9G464800	Sevir.9G464800.1.p	PF08609	PTHR19316,PTHR19316:SF21	KOG2160		K09562		AT3G09350.1	Fes1A	Fes1A	LOC_Os03g16460.1	NA	expressed protein
Sevir.8G056100.1	119.459	-1.29175	0.37213	-3.47124	0.00051807	0.00953375	40636665	Sevir.8G056100	Sevir.8G056100.1.p		PTHR36322								LOC_Os12g07550.1	NA	expressed protein
Sevir.2G071500.1	1535.86	-1.28755	0.344289	-3.73974	0.000184211	0.0044565	40627793	Sevir.2G071500	Sevir.2G071500.1.p	PF00690,PF00702,PF00122	PTHR24093,PTHR24093:SF264		3.6.3.6	K01535	GO:0046872,GO:0000166	AT5G62670.1	AHA11,HA11	H(+)-ATPase 11	LOC_Os07g09340.1	NA	plasma membrane ATPase, putative, expressed
Sevir.7G128600.1	74.4145	-1.28565	0.457378	-2.81091	0.00494015	0.0473501	40644654	Sevir.7G128600	Sevir.7G128600.1.p		PTHR23500,PTHR23500:SF173								LOC_Os02g36490.3	NA	expressed protein
Sevir.2G402300.1	1110.78	-1.26482	0.445042	-2.84203	0.0044827	0.0441008	40627963	Sevir.2G402300	Sevir.2G402300.1.p		PTHR33676,PTHR33676:SF1								LOC_Os07g42650.1	NA	expressed protein
Sevir.6G034000.1	1701.28	-1.25912	0.336979	-3.73648	0.000186616	0.00448793	40620941	Sevir.6G034000	Sevir.6G034000.1.p	PF01535,PF13041	PTHR24015,PTHR24015:SF722					AT3G59040.1		Tetratricopeptide repeat (TPR)-like superfamily protein	LOC_Os08g09270.1	NA	pentatricopeptide, putative, expressed
Sevir.9G096000.1	87.1728	-1.25819	0.226822	-5.54702	2.91e-08	4.3e-06	40611133	Sevir.9G096000	Sevir.9G096000.1.p	PF00097	PTHR10825,PTHR10825:SF32			K16277	GO:0046872	AT2G30580.1	DRIP2	DREB2A-interacting protein 2	LOC_Os03g53080.1	NA	zinc finger, C3HC4 type domain containing protein, expressed
Sevir.2G418600.1	49.0518	-1.25811	0.326832	-3.84942	0.000118398	0.00312981	40622283	Sevir.2G418600	Sevir.2G418600.1.p	PF07676	PTHR32161,PTHR32161:SF9					AT4G01870.1		tolB protein-related	LOC_Os07g44410.1	NA	WD40-like Beta Propeller Repeat family protein, expressed
Sevir.5G432900.3	4379.11	-1.25682	0.334876	-3.75309	0.00017467	0.00427711	40633845	Sevir.5G432900	Sevir.5G432900.3.p	PF05694	PTHR23300			K17285	GO:0008430	AT4G14030.2	SBP1	selenium-binding protein 1	LOC_Os01g68770.1	NA	selenium-binding protein, putative, expressed
Sevir.3G121400.1	91.2996	-1.25671	0.409696	-3.06743	0.00215911	0.0267468	40650509	Sevir.3G121400	Sevir.3G121400.1.p	PF02719	PTHR10366,PTHR10366:SF308		5.1.3.2	K01784		AT4G10960.1	UGE5	UDP-D-glucose/UDP-D-galactose 4-epimerase 5	LOC_Os05g51670.1	NA	NAD dependent epimerase/dehydratase family protein, putative, expressed
Sevir.2G448000.1	11.1968	-1.25334	0.427286	-2.93325	0.00335437	0.0363012	40622584	Sevir.2G448000	Sevir.2G448000.1.p											NA
Sevir.5G079400.1	18.0462	-1.2524	0.348619	-3.59245	0.000327578	0.00678296	40632698	Sevir.5G079400	Sevir.5G079400.1.p	PF03283	PTHR21562,PTHR21562:SF19	KOG4287			GO:0016787	AT3G09410.1		Pectinacetylesterase family protein	LOC_Os01g66850.1	NA	pectinacetylesterase domain containing protein, expressed
Sevir.1G326600.1	2305.33	-1.24625	0.297027	-4.19575	2.72e-05	0.00104027	40605207	Sevir.1G326600	Sevir.1G326600.1.p	PF13238	PTHR21087,PTHR21087:SF8		2.7.1.71	K00891		AT2G21940.4	ATSK1,SK1	shikimate kinase 1	LOC_Os02g51410.1	NA	shikimate kinase, putative, expressed
Sevir.2G189100.1	296.112	-1.24092	0.383031	-3.23973	0.00119644	0.0177861	40628518	Sevir.2G189100	Sevir.2G189100.1.p	PF13855,PF11721,PF07714	PTHR27006,PTHR27006:SF14	KOG1187	2.7.11.1		GO:0005515,GO:0006468,GO:0004672	AT1G07650.1		Leucine-rich repeat transmembrane protein kinase	LOC_Os09g17630.1	NA	receptor-like protein kinase 2, putative, expressed
Sevir.9G138300.3	671.945	-1.23868	0.193746	-6.39332	1.62e-10	5.23e-08	40609593	Sevir.9G138300	Sevir.9G138300.3.p	PF00515,PF13414,PF12796	PTHR22904,PTHR22904:SF354	KOG4412			GO:0005515	AT3G04710.2		ankyrin repeat family protein	LOC_Os03g47650.1	NA	ankyrin, putative, expressed
Sevir.9G445900.4	2524.71	-1.23519	0.308707	-4.00118	6.3e-05	0.00194102	40616475	Sevir.9G445900	Sevir.9G445900.4.p	PF14531,PF02149	PTHR24343,PTHR24343:SF156	KOG0583	2.7.11.1	K07198		AT3G01090.2	AKIN10,KIN10,SNRK1.1	SNF1 kinase homolog 10	LOC_Os03g17980.2	NA	CAMK_KIN1/SNF1/Nim1_like_AMPKh.2 - CAMK includes calcium/calmodulin depedent protein kinases, expressed
Sevir.1G145572.1	20.5238	-1.22884	0.397857	-3.08865	0.00201071	0.0253242	40608120	Sevir.1G145572	Sevir.1G145572.1.p	PF00346	PTHR11993		1.6.99.3,1.6.5.3		GO:0055114,GO:0051287,GO:0048038,GO:0016651	ATMG00510.1		NADH dehydrogenase subunit 7	LOC_Os12g33958.1	NA	NADH-ubiquinone oxidoreductase 49 kDa subunit, putative, expressed
Sevir.1G048700.1	1879.37	-1.22874	0.312963	-3.92613	8.63e-05	0.0024723	40608607	Sevir.1G048700	Sevir.1G048700.1.p	PF09298,PF01557	PTHR11820,PTHR11820:SF1		3.7.1.2	K01555	GO:0009072,GO:0004334,GO:0008152,GO:0003824	AT1G12050.1		fumarylacetoacetase, putative	LOC_Os02g10310.1	NA	fumarylacetoacetase, putative, expressed
Sevir.6G081600.1	13167.5	-1.2184	0.373573	-3.26148	0.00110831	0.0167768	40618904	Sevir.6G081600	Sevir.6G081600.1.p	PF02847	PTHR12626					AT5G63190.1		MA3 domain-containing protein	LOC_Os08g02690.1	NA	MA3 domain containing protein, expressed
Sevir.7G277450.1	291.659	-1.21807	0.329007	-3.70226	0.000213683	0.00495275	40641303	Sevir.7G277450	Sevir.7G277450.1.p	PF01764	PTHR21493,PTHR21493:SF136		3.1.1.3		GO:0006629	AT3G14360.1		alpha/beta-Hydrolases superfamily protein	LOC_Os05g06140.1	NA	lipase, putative, expressed
Sevir.9G185500.1	151.415	-1.21613	0.398381	-3.05268	0.00226807	0.0276567	40616794	Sevir.9G185500	Sevir.9G185500.1.p	PF13193,PF00501	PTHR24096,PTHR24096:SF160	KOG1176			GO:0008152,GO:0003824	AT5G63380.1		AMP-dependent synthetase and ligase family protein	LOC_Os07g17970.1	NA	AMP-binding domain containing protein, expressed
Sevir.7G194500.11	59.5628	-1.20612	0.432528	-2.78853	0.00529472	0.0496029	40643128	Sevir.7G194500	Sevir.7G194500.11.p	PF13837	PTHR21654,PTHR21654:SF13	KOG4282				AT1G76890.2	AT-GT2,GT2	Duplicated homeodomain-like superfamily protein	LOC_Os04g45750.2	NA	expressed protein
Sevir.7G115900.1	60.6646	-1.20045	0.334178	-3.59223	0.000327854	0.00678296	40642936	Sevir.7G115900	Sevir.7G115900.1.p	PF14368			2.4.1.10						LOC_Os03g46110.1	NA	LTPL94 - Protease inhibitor/seed storage/LTP family protein precursor, expressed
Sevir.6G117300.1	73.462	-1.20012	0.300761	-3.99027	6.6e-05	0.0020069	40619010	Sevir.6G117300	Sevir.6G117300.1.p	PF02453	PTHR10994,PTHR10994:SF84					AT5G58000.1		Reticulon family protein	LOC_Os08g17870.1	NA	reticulon domain containing protein, putative, expressed
Sevir.5G365800.1	25.2685	-1.19763	0.332686	-3.59987	0.000318378	0.00666689	40632125	Sevir.5G365800	Sevir.5G365800.1.p	PF08263,PF13855,PF07714	PTHR27003,PTHR27003:SF96	KOG1187	2.7.11.1		GO:0005515,GO:0006468,GO:0004672	AT1G06840.1		Leucine-rich repeat protein kinase family protein	LOC_Os05g40270.5	NA	expressed protein
Sevir.7G076700.1	1968.34	-1.195	0.425528	-2.80828	0.00498073	0.0476068	40643069	Sevir.7G076700	Sevir.7G076700.1.p	PF00571	PTHR13780,PTHR13780:SF36	KOG1764				AT3G48530.1	KING1	SNF1-related protein kinase regulatory subunit gamma 1	LOC_Os04g31340.1	NA	CBS domain containing membrane protein, putative, expressed
Sevir.8G178200.1	17.7161	-1.18036	0.352647	-3.34714	0.000816491	0.0133019	40636734	Sevir.8G178200	Sevir.8G178200.1.p	PF16211,PF00125	PTHR23430	KOG1757		K11251	GO:0003677	AT3G54560.1	HTA11	histone H2A 11	LOC_Os03g53190.2	NA	Core histone H2A/H2B/H3/H4 domain containing protein, putative, expressed
Sevir.3G018900.1	43.0926	-1.17125	0.354405	-3.30483	0.000950327	0.0148992	40651185	Sevir.3G018900	Sevir.3G018900.1.p	PF13193,PF00501	PTHR24095,PTHR24095:SF122				GO:0008152,GO:0003824	AT5G16370.1	AAE5	acyl activating enzyme 5	LOC_Os04g57850.1	NA	AMP-binding enzyme, putative, expressed
Sevir.2G398100.1	110.697	-1.17083	0.407196	-2.87534	0.00403592	0.0410288	40625710	Sevir.2G398100	Sevir.2G398100.1.p	PF01966,PF04607	PTHR21262,PTHR21262:SF15	KOG1157	2.7.6.5		GO:0015969	AT1G54130.1	AT-RSH3,ATRSH3,RSH3	RELA/SPOT homolog 3	LOC_Os07g42160.1	NA	HD domain containing protein, putative, expressed
Sevir.3G056200.1	424.183	-1.16285	0.416411	-2.79257	0.00522916	0.0492097	40647030	Sevir.3G056200	Sevir.3G056200.1.p	PF01679	PTHR21659,PTHR21659:SF24	KOG1773			GO:0016021	AT3G05880.1	RCI2A	Low temperature and salt responsive protein family	LOC_Os05g04700.1	NA	OsRCI2-6 - Hydrophobic protein LTI6B, expressed
Sevir.1G145516.1	152.183	-1.16038	0.31712	-3.65913	0.000253075	0.00559035	40607864	Sevir.1G145516	Sevir.1G145516.1.p	PF00507	PTHR11058,PTHR11058:SF11	KOG4662	1.6.5.3	K03880	GO:0055114,GO:0008137	ATMG00990.1		NADH dehydrogenase 3	LOC_Os12g34058.1	NA	NADH-ubiquinone oxidoreductase chain 3, putative, expressed
Sevir.9G368700.1	53.9596	-1.15964	0.257255	-4.50775	6.55e-06	0.000346907	40610069	Sevir.9G368700	Sevir.9G368700.1.p		PTHR33304,PTHR33304:SF7					AT3G02890.1		RING/FYVE/PHD zinc finger superfamily protein	LOC_Os03g30740.1	NA	expressed protein
Sevir.9G515100.2	442.021	-1.15524	0.299465	-3.85769	0.000114462	0.00305368	40614094	Sevir.9G515100	Sevir.9G515100.2.p	PF00107,PF08240	PTHR11695,PTHR11695:SF408	KOG0022	1.1.1.1	K00121	GO:0055114,GO:0016491,GO:0008270	AT1G22440.1		Zinc-binding alcohol dehydrogenase family protein	LOC_Os07g42924.1	NA	dehydrogenase, putative, expressed
Sevir.9G005600.1	558.391	-1.15094	0.409159	-2.81294	0.00490904	0.0471455	40617770	Sevir.9G005600	Sevir.9G005600.1.p	PF00646	PTHR33110				GO:0005515	AT1G57790.1		F-box family protein	LOC_Os03g63850.1	NA	OsFBDUF19 - F-box and DUF domain containing protein, expressed
Sevir.9G511300.1	26.5433	-1.1451	0.347407	-3.29614	0.000980233	0.0152713	40616312	Sevir.9G511300	Sevir.9G511300.1.p	PF03188,PF04526	PTHR23130,PTHR23130:SF60	KOG4293			GO:0016021	AT2G04850.1		Auxin-responsive family protein	LOC_Os03g09850.1	NA	auxin-responsive protein-related, putative, expressed
Sevir.7G210800.1	62.5561	-1.14492	0.385886	-2.96698	0.00300737	0.0336556	40644791	Sevir.7G210800	Sevir.7G210800.1.p	PF10250	PTHR31818,PTHR31818:SF1					AT1G76270.1		O-fucosyltransferase family protein	LOC_Os04g47520.1	NA	growth regulator related protein, putative, expressed
Sevir.2G125300.1	49.7628	-1.13471	0.265682	-4.27094	1.95e-05	0.000813968	40622579	Sevir.2G125300	Sevir.2G125300.1.p	PF00013	PTHR10288,PTHR10288:SF146	KOG2190		K13162	GO:0003723	AT5G64390.1	HEN4	RNA-binding KH domain-containing protein	LOC_Os07g25740.1	NA	expressed protein
Sevir.7G180700.1	42.8085	-1.13205	0.27149	-4.16978	3.05e-05	0.00113778	40641524	Sevir.7G180700	Sevir.7G180700.1.p	PF03171	PTHR10209,PTHR10209:SF177		1.14.11.13		GO:0055114,GO:0016491	AT4G21200.1	ATGA2OX8,GA2OX8	gibberellin 2-oxidase 8	LOC_Os04g44150.1	NA	gibberellin 2-beta-dioxygenase 7, putative, expressed
Sevir.3G280800.1	284.255	-1.1259	0.361991	-3.11029	0.00186907	0.0240487	40649219	Sevir.3G280800	Sevir.3G280800.1.p	PF00481	PTHR13832,PTHR13832:SF198	KOG0698	3.1.3.16		GO:0003824,GO:0006470,GO:0004722	AT3G05640.1		Protein phosphatase 2C family protein	LOC_Os05g29030.2	NA	protein phosphatase 2C, putative, expressed
Sevir.2G201000.1	1370.73	-1.11479	0.251746	-4.42824	9.5e-06	0.000468122	40626618	Sevir.2G201000	Sevir.2G201000.1.p	PF13193,PF16177,PF00501	PTHR24095,PTHR24095:SF161	KOG1175	6.2.1.1		GO:0008152,GO:0003824	AT5G23050.1	AAE17	acyl-activating enzyme 17	LOC_Os09g21230.1	NA	AMP-binding enzyme, putative, expressed
Sevir.2G323100.1	2572.74	-1.11381	0.271539	-4.10184	4.1e-05	0.00142976	40628309	Sevir.2G323100	Sevir.2G323100.1.p	PF07714	PTHR23257,PTHR23257:SF347	KOG0192	2.7.12.1		GO:0006468,GO:0004672	AT4G35780.1		ACT-like protein tyrosine kinase family protein	LOC_Os07g29330.2	NA	serine/threonine-protein kinase CTR1, putative, expressed
Sevir.4G248900.1	1722.37	-1.11212	0.302796	-3.67285	0.000239861	0.00537103	40602421	Sevir.4G248900	Sevir.4G248900.1.p	PF07732,PF07731,PF00394	PTHR11709,PTHR11709:SF110	KOG1263	1.10.3.2,1.10.3.3		GO:0005507,GO:0055114,GO:0016491	AT5G21105.1		Plant L-ascorbate oxidase	LOC_Os06g37150.1	NA	L-ascorbate oxidase precursor, putative, expressed
Sevir.4G105500.1	278.56	-1.10673	0.377137	-2.93456	0.00334019	0.0362452	40602033	Sevir.4G105500	Sevir.4G105500.1.p	PF13883	PTHR13343,PTHR13343:SF17	KOG3374				AT2G04690.1		Pyridoxamine 5\'-phosphate oxidase family protein	LOC_Os06g13100.1	NA	CREG1 precursor, putative, expressed
Sevir.1G130200.1	59.5149	-1.10493	0.303475	-3.64093	0.000271658	0.00590361	40605092	Sevir.1G130200	Sevir.1G130200.1.p	PF01554	PTHR11206,PTHR11206:SF118	KOG1347		K03327	GO:0055085,GO:0016020,GO:0015297,GO:0015238,GO:0006855	AT5G52450.1		MATE efflux family protein	LOC_Os10g11354.1	NA	MATE efflux family protein, putative, expressed
Sevir.2G157800.1	30.3342	-1.1011	0.314807	-3.49768	0.000469317	0.00893605	40623834	Sevir.2G157800	Sevir.2G157800.1.p	PF03101,PF10551	PTHR31669,PTHR31669:SF11				GO:0006355	AT4G38180.1	FRS5	FAR1-related sequence 5	LOC_Os10g24020.2	NA	transposon protein, putative, unclassified, expressed
Sevir.7G145400.1	6178.36	-1.09934	0.315225	-3.48749	0.00048757	0.00914677	40644897	Sevir.7G145400	Sevir.7G145400.1.p	PF00564,PF00569,PF16158	PTHR20930,PTHR20930:SF3			K17987	GO:0005515,GO:0008270	AT4G24690.1		ubiquitin-associated (UBA)/TS-N domain-containing protein / octicosapeptide/Phox/Bemp1 (PB1) domain-containing protein	LOC_Os02g38050.3	NA	joka2, putative, expressed
Sevir.5G432200.1	134.754	-1.09588	0.292095	-3.75178	0.000175586	0.00428651	40634038	Sevir.5G432200	Sevir.5G432200.1.p	PF13424,PF13414,PF13844	PTHR23083,PTHR23083:SF364		2.4.1.255	K09667		AT3G04240.1	SEC	Tetratricopeptide repeat (TPR)-like superfamily protein	LOC_Os01g68680.1	NA	tetratricopeptide repeat domain containing protein, expressed
Sevir.2G227800.1	7693.56	-1.09226	0.34735	-3.14455	0.00166342	0.0221642	40628002	Sevir.2G227800	Sevir.2G227800.1.p	PF00171	PTHR11699,PTHR11699:SF144		1.2.1.5	K14085	GO:0055114,GO:0016491,GO:0008152	AT1G54100.1	ALDH7B4	aldehyde dehydrogenase 7B4	LOC_Os09g26880.1	NA	aldehyde dehydrogenase, putative, expressed
Sevir.8G172600.1	129.768	-1.09063	0.187692	-5.81074	6.22e-09	1.18e-06	40639794	Sevir.8G172600	Sevir.8G172600.1.p	PF00806	PTHR12537,PTHR12537:SF13	KOG2049			GO:0003723	AT5G56510.1	APUM12,PUM12	pumilio 12	LOC_Os11g37090.1	NA	pumilio-family RNA binding repeat domain containing protein, expressed
Sevir.4G060800.1	925.507	-1.08233	0.354685	-3.05154	0.00227673	0.0277203	40599702	Sevir.4G060800	Sevir.4G060800.1.p	PF00319,PF01486	PTHR11945,PTHR11945:SF206	KOG0014			GO:0046983,GO:0003677,GO:0006355,GO:0005634,GO:0003700	AT1G24260.1	AGL9,SEP3	K-box region and MADS-box transcription factor family protein	LOC_Os06g06750.1	NA	OsMADS5 - MADS-box family gene with MIKCc type-box, expressed
Sevir.6G057300.4	79.6758	-1.07367	0.23563	-4.55657	5.2e-06	0.000285315	40620393	Sevir.6G057300	Sevir.6G057300.4.p	PF03470,PF03468,PF03469	PTHR21596,PTHR21596:SF16	KOG2991			GO:0031047	AT1G15910.1		XH/XS domain-containing protein	LOC_Os02g19130.1	NA	transcription factor X1, putative, expressed
Sevir.6G027700.1	26.2398	-1.07301	0.280925	-3.81957	0.000133683	0.00345202	40618812	Sevir.6G027700	Sevir.6G027700.1.p	PF12776	PTHR33068,PTHR33068:SF3					AT5G05800.1			LOC_Os12g10550.1	NA	transposon protein, putative, CACTA, En/Spm sub-class, expressed
Sevir.1G221600.1	108.158	-1.07028	0.266258	-4.01973	5.83e-05	0.0018271	40606715	Sevir.1G221600	Sevir.1G221600.1.p	PF02365	PTHR31079,PTHR31079:SF2				GO:0006355,GO:0003677	AT1G25580.1	ANAC008,SOG1	NAC (No Apical Meristem) domain transcriptional regulator superfamily protein	LOC_Os02g38130.1	NA	no apical meristem protein, putative, expressed
Sevir.1G193400.1	7791.33	-1.06781	0.359661	-2.96894	0.00298829	0.0335266	40608713	Sevir.1G193400	Sevir.1G193400.1.p	PF12899	PTHR31916,PTHR31916:SF3		3.2.1.26		GO:0033926	AT4G09510.1	CINV2	cytosolic invertase 2	LOC_Os02g34560.1	NA	plant neutral invertase domain containing protein, expressed
Sevir.3G193400.1	37.8239	-1.06761	0.377417	-2.82872	0.00467346	0.0454618	40651247	Sevir.3G193400	Sevir.3G193400.1.p	PF03358	PTHR30546,PTHR30546:SF5	KOG3135	1.6.5.2	K03809	GO:0016491	AT5G54500.1	FQR1	flavodoxin-like quinone reductase 1	LOC_Os05g42190.1	NA	NADPH-dependent FMN reductase domain containing protein, expressed
Sevir.5G393800.1	154.515	-1.06651	0.329073	-3.24095	0.00119134	0.0177335	40629804	Sevir.5G393800	Sevir.5G393800.1.p	PF00067	PTHR24296,PTHR24296:SF21	KOG0157			GO:0055114,GO:0020037,GO:0016705,GO:0005506	AT2G27690.1	CYP94C1	cytochrome P450, family 94, subfamily C, polypeptide 1	LOC_Os01g63930.1	NA	cytochrome P450, putative, expressed
Sevir.9G524200.1	30.5179	-1.05845	0.35954	-2.9439	0.00324102	0.0354881	40609516	Sevir.9G524200	Sevir.9G524200.1.p	PF12697	PTHR10992,PTHR10992:SF828	KOG1454	3.1.1.3			AT4G39955.1		alpha/beta-Hydrolases superfamily protein	LOC_Os03g08110.1	NA	hydrolase protein, putative, expressed
Sevir.8G097500.1	1037.73	-1.04077	0.138887	-7.49366	6.7e-14	4.26e-11	40639324	Sevir.8G097500	Sevir.8G097500.1.p	PF01008	PTHR10233,PTHR10233:SF6	KOG1468	5.3.1.23	K08963	GO:0044237	AT2G05830.1		NagB/RpiA/CoA transferase-like superfamily protein	LOC_Os11g11050.1	NA	initiation factor 2 subunit family domain containing protein, expressed
Sevir.1G257800.1	85.7594	-1.03876	0.314308	-3.3049	0.000950114	0.0148992	40603991	Sevir.1G257800	Sevir.1G257800.1.p	PF13837	PTHR21654,PTHR21654:SF21	KOG4282				AT1G76890.2	AT-GT2,GT2	Duplicated homeodomain-like superfamily protein	LOC_Os02g43300.1	NA	expressed protein
Sevir.5G150700.1	562.293	-1.03867	0.299786	-3.46472	0.000530791	0.00967201	40631980	Sevir.5G150700	Sevir.5G150700.1.p	PF01965	PTHR11019,PTHR11019:SF100	KOG2764				AT1G53280.1		Class I glutamine amidotransferase-like superfamily protein	LOC_Os01g11880.1	NA	DJ-1 family protein, putative, expressed
Sevir.8G002200.1	94.0755	-1.03272	0.336178	-3.07195	0.00212666	0.026508	40638703	Sevir.8G002200	Sevir.8G002200.1.p	PF11960,PF00487	PTHR32100,PTHR32100:SF14			K10257	GO:0055114,GO:0016717,GO:0006629	AT5G05580.1	FAD8	fatty acid desaturase 8	LOC_Os12g01370.1	NA	fatty acid desaturase, putative, expressed
Sevir.6G074700.1	57.6369	-1.03136	0.306915	-3.36041	0.000778272	0.0128879	40621532	Sevir.6G074700	Sevir.6G074700.1.p	PF01544	PTHR21535,PTHR21535:SF33				GO:0055085,GO:0046873,GO:0030001,GO:0016020	AT2G04305.1		Magnesium transporter CorA-like family protein	LOC_Os08g03600.1	NA	expressed protein
Sevir.7G192400.1	2294.91	-1.01004	0.249533	-4.04772	5.17e-05	0.0016806	40644785	Sevir.7G192400	Sevir.7G192400.1.p	PF03144,PF00679,PF14492,PF03764,PF00009	PTHR23115,PTHR23115:SF66			K02355	GO:0005525	AT1G62750.1	ATSCO1,ATSCO1/CPEF-G,SCO1	Translation elongation factor EFG/EF2 protein	LOC_Os04g45490.1	NA	elongation factor, putative, expressed
Sevir.1G342100.1	76.7017	-1.00653	0.21731	-4.63174	3.63e-06	0.000216698	40609177	Sevir.1G342100	Sevir.1G342100.1.p	PF11942,PF00467,PF03439	PTHR11125			K15172		AT4G08350.1	GTA02,GTA2	global transcription factor group A2	LOC_Os02g53230.1	NA	transcription elongation factor SPT5 homolog 1, putative, expressed
Sevir.3G229300.1	198.712	-1.00307	0.340859	-2.94278	0.00325283	0.0355851	40648307	Sevir.3G229300	Sevir.3G229300.1.p	PF00067	PTHR24296,PTHR24296:SF21	KOG0157			GO:0055114,GO:0020037,GO:0016705,GO:0005506	AT2G27690.1	CYP94C1	cytochrome P450, family 94, subfamily C, polypeptide 1	LOC_Os05g37250.1	NA	cytochrome P450, putative, expressed
Sevir.8G149000.1	228.095	-1.00103	0.321038	-3.11811	0.00182012	0.0236391	40637649	Sevir.8G149000	Sevir.8G149000.1.p	PF08545	PTHR11877,PTHR11877:SF29		2.3.1.74		GO:0006633,GO:0004315	AT5G13930.1	ATCHS,CHS,TT4	Chalcone and stilbene synthase family protein	LOC_Os07g34190.1	NA	chalcone and stilbene synthases, putative, expressed
Sevir.3G052900.1	88.053	-0.995307	0.328304	-3.03166	0.0024321	0.0289978	40648371	Sevir.3G052900	Sevir.3G052900.1.p	PF00141	PTHR31235,PTHR31235:SF76		1.11.1.7	K00430	GO:0055114,GO:0020037,GO:0006979,GO:0004601	AT4G33420.1		Peroxidase superfamily protein	LOC_Os05g04380.1	NA	peroxidase precursor, putative, expressed
Sevir.6G014600.1	566.445	-0.991047	0.10961	-9.04158	1.54e-19	2.19e-16	40621167	Sevir.6G014600	Sevir.6G014600.1.p		PTHR35161,PTHR35161:SF3								LOC_Os12g07390.1	NA	expressed protein
Sevir.2G136500.1	387.439	-0.989658	0.289252	-3.42143	0.000622921	0.0109142	40628212	Sevir.2G136500	Sevir.2G136500.1.p	PF01370	PTHR10366,PTHR10366:SF244	KOG1502	1.1.1.195		GO:0050662,GO:0003824	AT5G19440.1		NAD(P)-binding Rossmann-fold superfamily protein	LOC_Os01g34480.1	NA	NAD dependent epimerase/dehydratase family protein, putative, expressed
Sevir.9G569900.1	34.335	-0.984835	0.338015	-2.91358	0.00357307	0.0379557	40611696	Sevir.9G569900	Sevir.9G569900.1.p	PF05173,PF01113	PTHR20836,PTHR20836:SF2		1.17.1.8	K16908	GO:0055114,GO:0009089,GO:0008839	AT5G52100.1	crr1	Dihydrodipicolinate reductase, bacterial/plant	LOC_Os03g02690.3	NA	dihydrodipicolinate reductase, putative, expressed
Sevir.1G255900.1	22.1585	-0.983076	0.351264	-2.79868	0.00513115	0.048602	40606016	Sevir.1G255900	Sevir.1G255900.1.p	PF04690	PTHR31675,PTHR31675:SF0				GO:0007275	AT4G00180.1	YAB3	Plant-specific transcription factor YABBY family protein	LOC_Os04g45330.1	NA	YABBY domain containing protein, putative, expressed
Sevir.6G044700.1	201.14	-0.977435	0.160771	-6.07966	1.2e-09	2.94e-07	40620403	Sevir.6G044700	Sevir.6G044700.1.p	PF04561,PF04567,PF04565,PF04566,PF04560,PF04563,PF00562	PTHR20856,PTHR20856:SF22		2.7.7.6	K16252	GO:0006351,GO:0003899,GO:0003677,GO:0032549	AT3G23780.1	DMS2,DRD2,NRPD2,NRPD2A,NRPE2	nuclear RNA polymerase D2A	LOC_Os08g07480.1	NA	DNA-directed RNA polymerase subunit, putative, expressed
Sevir.1G304400.3	63.2944	-0.974472	0.233993	-4.16453	3.12e-05	0.00116067	40607923	Sevir.1G304400	Sevir.1G304400.3.p	PF00579	PTHR11946,PTHR11946:SF85	KOG2144	6.1.1.1	K01866	GO:0006418,GO:0005524,GO:0004812,GO:0000166	AT2G33840.1		Tyrosyl-tRNA synthetase, class Ib, bacterial/mitochondrial	LOC_Os08g05490.1	NA	tRNA synthetase, putative, expressed
Sevir.1G145520.1	205.954	-0.974218	0.311122	-3.1313	0.00174034	0.0228735	40605401	Sevir.1G145520	Sevir.1G145520.1.p	PF00164	PTHR11652	KOG1750		K02950	GO:0006412,GO:0005840,GO:0005622,GO:0003735	AT2G07675.1		Ribosomal protein S12/S23 family protein	LOC_Os12g34062.1	NA	mitochondrial ribosomal protein S12, putative, expressed
Sevir.7G281501.1	91.5417	-0.970522	0.185407	-5.23454	1.65e-07	1.82e-05	40640685	Sevir.7G281501	Sevir.7G281501.1.p	PF04146	PTHR12357,PTHR12357:SF26	KOG1901				AT3G17330.1	ECT6	evolutionarily conserved C-terminal region 6	LOC_Os01g22630.2	NA	ECT protein, putative, expressed
Sevir.9G216600.1	121.851	-0.960512	0.26898	-3.57095	0.000355693	0.00725325	40616519	Sevir.9G216600	Sevir.9G216600.1.p	PF01657,PF07714	PTHR27006,PTHR27006:SF30	KOG1187	2.7.11.1		GO:0006468,GO:0004672	AT5G40380.1	CRK42	cysteine-rich RLK (RECEPTOR-like protein kinase) 42	LOC_Os11g28104.1	NA	TKL_IRAK_DUF26-lf.4 - DUF26 kinases have homology to DUF26 containing loci, expressed
Sevir.9G513900.1	83.2172	-0.960412	0.248894	-3.85871	0.000113986	0.00304953	40613414	Sevir.9G513900	Sevir.9G513900.1.p	PF00806	PTHR12537,PTHR12537:SF64				GO:0003723	AT1G78160.1	APUM7,PUM7	pumilio 7	LOC_Os03g09150.1	NA	pumilio-family RNA binding repeat domain containing protein, expressed
Sevir.1G256400.1	86.3632	-0.953594	0.181692	-5.24842	1.53e-07	1.73e-05	40606305	Sevir.1G256400	Sevir.1G256400.1.p	PF01650	PTHR12000,PTHR12000:SF16		3.4.22.34	K01369	GO:0008233,GO:0006508	AT1G62710.1	BETA-VPE,BETAVPE	beta vacuolar processing enzyme	LOC_Os02g43010.1	NA	vacuolar-processing enzyme precursor, putative, expressed
Sevir.3G253900.1	67.7487	-0.945827	0.329474	-2.87072	0.00409543	0.0413539	40650789	Sevir.3G253900	Sevir.3G253900.1.p	PF00391,PF01326,PF02896	PTHR22931,PTHR22931:SF9		2.7.9.1	K01006	GO:0016772,GO:0016310,GO:0016301,GO:0005524,GO:0050242,GO:0006090	AT4G15530.6	PPDK	pyruvate orthophosphate dikinase	LOC_Os05g33570.1	NA	pyruvate, phosphate dikinase, chloroplast precursor, putative, expressed
Sevir.9G166300.1	249.73	-0.943186	0.289771	-3.25493	0.00113419	0.0171043	40613016	Sevir.9G166300	Sevir.9G166300.1.p	PF02984,PF00134	PTHR10177,PTHR10177:SF248			K18811	GO:0005634	AT4G37630.2	CYCD5;1	cyclin d5;1	LOC_Os03g42070.1	NA	cyclin, putative, expressed
Sevir.2G021100.2	60.1606	-0.93968	0.233333	-4.02721	5.64e-05	0.00179628	40626881	Sevir.2G021100	Sevir.2G021100.2.p		PTHR32133,PTHR32133:SF134								LOC_Os07g02910.1	NA	OsFBL33 - F-box domain and LRR containing protein, expressed
Sevir.1G190400.1	5348.21	-0.925924	0.204306	-4.53205	5.84e-06	0.000316888	40607008	Sevir.1G190400	Sevir.1G190400.1.p	PF00282	PTHR11999,PTHR11999:SF83	KOG0629	4.1.1.22	K01590	GO:0030170,GO:0019752,GO:0016831	AT1G43710.1	emb1075	Pyridoxal phosphate (PLP)-dependent transferases superfamily protein	LOC_Os02g33710.1	NA	decarboxylase, putative, expressed
Sevir.9G133900.1	496.112	-0.913601	0.184072	-4.96329	6.93e-07	5.96e-05	40611803	Sevir.9G133900	Sevir.9G133900.1.p	PF00328	PTHR12750,PTHR12750:SF12		2.7.4.24,2.7.4.21	K13024	GO:0003993	AT5G15070.1		Phosphoglycerate mutase-like family protein	LOC_Os03g48300.1	NA	histidine acid phosphatase, putative, expressed
Sevir.3G288500.4	58.3389	-0.910045	0.292911	-3.1069	0.00189059	0.0242542	40646296	Sevir.3G288500	Sevir.3G288500.4.p											NA
Sevir.6G226501.1	40.945	-0.904296	0.282453	-3.20158	0.00136674	0.0194682	40619411	Sevir.6G226501	Sevir.6G226501.1.p										LOC_Os04g35940.1	NA	OsFBX135 - F-box domain containing protein, expressed
Sevir.3G247800.2	79.8303	-0.899568	0.245798	-3.65978	0.000252429	0.005582	40648762	Sevir.3G247800	Sevir.3G247800.2.p	PF03953,PF00091	PTHR11588,PTHR11588:SF114		2.4.2.1	K07375	GO:0003924,GO:0007017,GO:0005874	AT5G12250.1	TUB6	beta-6 tubulin	LOC_Os01g18050.1	NA	tubulin/FtsZ domain containing protein, putative, expressed
Sevir.9G238700.1	50.8089	-0.892619	0.292708	-3.04952	0.0022921	0.0278093	40609806	Sevir.9G238700	Sevir.9G238700.1.p	PF00249	PTHR21717,PTHR21717:SF29					AT1G72650.2	TRFL6	TRF-like 6	LOC_Os10g30719.1	NA	MYB family transcription factor, putative, expressed
Sevir.5G264500.2	1279.36	-0.892011	0.312939	-2.85043	0.00436601	0.0432552	40633306	Sevir.5G264500	Sevir.5G264500.2.p	PF03031	PTHR12210,PTHR12210:SF65	KOG1605	3.1.3.16			AT5G46410.2	SSP4	SCP1-like small phosphatase 4	LOC_Os01g47540.1	NA	NLI interacting factor-like phosphatase, putative, expressed
Sevir.1G050000.5	151.6	-0.886951	0.258089	-3.43661	0.000589032	0.0104879	40606369	Sevir.1G050000	Sevir.1G050000.5.p	PF13855,PF00069	PTHR27001,PTHR27001:SF169	KOG1187	2.7.11.1		GO:0005515,GO:0006468,GO:0005524,GO:0004672	AT4G22130.1	SRF8	STRUBBELIG-receptor family 8	LOC_Os02g10110.1	NA	Leucine Rich Repeat family protein, expressed
Sevir.2G006400.1	2318.19	-0.884725	0.196842	-4.4946	6.97e-06	0.000361124	40628604	Sevir.2G006400	Sevir.2G006400.1.p	PF00319,PF01486	PTHR11945,PTHR11945:SF218	KOG0014		K09264	GO:0046983,GO:0003677,GO:0006355,GO:0005634,GO:0003700	AT1G69120.1	AGL7,AP1	K-box region and MADS-box transcription factor family protein	LOC_Os07g01820.3	NA	OsMADS15 - MADS-box family gene with MIKCc type-box, expressed
Sevir.9G053500.1	401.856	-0.871508	0.255163	-3.41549	0.000636662	0.0111	40615217	Sevir.9G053500	Sevir.9G053500.1.p	PF01426,PF00145,PF12047	PTHR10629,PTHR10629:SF36		2.1.1.37	K00558	GO:0003682	AT5G49160.1	DDM2,DMT01,DMT1,MET1,MET2,METI	methyltransferase 1	LOC_Os03g58400.1	NA	C-5 cytosine-specific DNA methylase, putative, expressed
Sevir.7G106400.1	624.06	-0.871366	0.300583	-2.89892	0.00374456	0.0392317	40643779	Sevir.7G106400	Sevir.7G106400.1.p	PF03552	PTHR13301,PTHR13301:SF53		2.4.1.12		GO:0030244,GO:0016760,GO:0016020	AT2G32540.1	ATCSLB04,ATCSLB4,CSLB04	cellulose synthase-like B4	LOC_Os10g20090.1	NA	CSLH1 - cellulose synthase-like family H, expressed
Sevir.9G479900.1	77.69	-0.868649	0.263154	-3.30091	0.000963706	0.0150924	40615784	Sevir.9G479900	Sevir.9G479900.1.p	PF00248	PTHR11732,PTHR11732:SF237	KOG1577	1.1.1.285			AT1G59960.1		NAD(P)-linked oxidoreductase superfamily protein	LOC_Os03g13390.2	NA	oxidoreductase, aldo/keto reductase family protein, putative, expressed
Sevir.9G535300.1	585.226	-0.86561	0.243292	-3.55791	0.000373822	0.00751504	40614805	Sevir.9G535300	Sevir.9G535300.1.p	PF04720	PTHR31579,PTHR31579:SF16					AT2G38820.2		Protein of unknown function (DUF506)	LOC_Os03g06680.1	NA	plant-specific domain TIGR01615 family protein, expressed
Sevir.7G198400.4	52.032	-0.859166	0.22291	-3.85432	0.000116052	0.00308587	40643672	Sevir.7G198400	Sevir.7G198400.4.p										LOC_Os04g46160.1	NA	expressed protein
Sevir.9G074700.1	397.337	-0.857779	0.246077	-3.48582	0.000490639	0.00919006	40609724	Sevir.9G074700	Sevir.9G074700.1.p	PF00380	PTHR21569,PTHR21569:SF2	KOG1753		K02996	GO:0006412,GO:0005840,GO:0003735	AT1G74970.1	RPS9,TWN3	ribosomal protein S9	LOC_Os03g55930.1	NA	ribosomal protein, putative, expressed
Sevir.2G065400.1	1757.43	-0.855178	0.303869	-2.8143	0.00488843	0.0470412	40627089	Sevir.2G065400	Sevir.2G065400.1.p	PF01565,PF02913	PTHR11748,PTHR11748:SF90		1.1.99.39	K18204	GO:0055114,GO:0050660,GO:0016491,GO:0003824	AT4G36400.2		FAD-linked oxidases family protein	LOC_Os07g08950.1	NA	FAD-linked oxidoreductase protein, putative, expressed
Sevir.9G070800.1	2067.75	-0.855137	0.190258	-4.49462	6.97e-06	0.000361124	40612199	Sevir.9G070800	Sevir.9G070800.1.p	PF01554	PTHR11206,PTHR11206:SF171	KOG1347		K03327	GO:0055085,GO:0016020,GO:0015297,GO:0015238,GO:0006855	AT1G15150.1		MATE efflux family protein	LOC_Os01g31980.2	NA	MATE efflux family protein, putative, expressed
Sevir.6G244501.1	35.254	-0.850502	0.297719	-2.85673	0.00428029	0.0427215	40621113	Sevir.6G244501	Sevir.6G244501.1.p		PTHR33618,PTHR33618:SF1					AT5G39600.1			LOC_Os02g18090.1	NA	expressed protein
Sevir.7G109800.1	276.83	-0.849647	0.198036	-4.29037	1.78e-05	0.000771813	40644868	Sevir.7G109800	Sevir.7G109800.1.p	PF13664	PTHR23241,PTHR23241:SF50	KOG2886				AT1G72100.1		late embryogenesis abundant domain-containing protein / LEA domain-containing protein	LOC_Os04g35490.1	NA	expressed protein
Sevir.1G165900.2	1552.9	-0.847905	0.260924	-3.24963	0.00115555	0.0173074	40604881	Sevir.1G165900	Sevir.1G165900.2.p	PF07719,PF13414,PF13637,PF12796	PTHR22904,PTHR22904:SF337	KOG4412				AT3G04710.3		ankyrin repeat family protein	LOC_Os02g29140.1	NA	ankyrin, putative, expressed
Sevir.3G383800.1	38.0874	-0.845677	0.282407	-2.99453	0.0027487	0.0313632	40645924	Sevir.3G383800	Sevir.3G383800.1.p	PF00240,PF09247,PF00439,PF12157	PTHR13900,PTHR13900:SF0			K03125	GO:0005515	AT1G32750.1	GTD1,HAC13,HAF01,HAF1,TAF1	HAC13 protein (HAC13)	LOC_Os06g43790.1	NA	transcription initiation factor TFIID subunit 1, putative, expressed
Sevir.1G088700.1	810.869	-0.845187	0.177331	-4.76615	1.88e-06	0.000128797	40604056	Sevir.1G088700	Sevir.1G088700.1.p		PTHR12444,PTHR12444:SF6	KOG1877				AT2G41830.1		Uncharacterized protein	LOC_Os02g05040.1	NA	cyclin-related protein, putative, expressed
Sevir.4G064300.2	1249.34	-0.842989	0.207026	-4.07189	4.66e-05	0.00155944	40602117	Sevir.4G064300	Sevir.4G064300.2.p	PF00664,PF00005	PTHR24223,PTHR24223:SF192		3.6.3.44		GO:0055085,GO:0042626,GO:0016021,GO:0006810,GO:0005524,GO:0016887	AT3G59140.1	ATMRP14,MRP14	multidrug resistance-associated protein 14	LOC_Os06g06440.1	NA	ABC transporter, ATP-binding protein, putative, expressed
Sevir.9G101000.3	664.087	-0.832752	0.174423	-4.77432	1.8e-06	0.000125104	40615127	Sevir.9G101000	Sevir.9G101000.3.p	PF00483	PTHR22572,PTHR22572:SF119	KOG1322	2.7.7.27	K00975	GO:0016779,GO:0009058	AT5G19220.1	ADG2,APL1	ADP glucose pyrophosphorylase large subunit 1	LOC_Os03g52460.1	NA	glucose-1-phosphate adenylyltransferase large subunit, putative, expressed
Sevir.2G305000.1	1884.87	-0.832092	0.284953	-2.9201	0.00349916	0.0374153	40626731	Sevir.2G305000	Sevir.2G305000.1.p	PF01842,PF07714	PTHR23257,PTHR23257:SF507	KOG0192	2.7.12.1		GO:0016597,GO:0008152,GO:0006468,GO:0004672	AT4G35780.1		ACT-like protein tyrosine kinase family protein	LOC_Os09g37230.1	NA	protein kinase family protein, putative, expressed
Sevir.9G116800.1	5439.86	-0.830722	0.161283	-5.1507	2.6e-07	2.67e-05	40612134	Sevir.9G116800	Sevir.9G116800.1.p	PF00585,PF00291	PTHR10314,PTHR10314:SF30	KOG1250	4.3.1.19	K01754		AT3G10050.1	OMR1	L-O-methylthreonine resistant 1	LOC_Os03g50510.1	NA	threonine dehydratase biosynthetic, chloroplast precursor, putative, expressed
Sevir.6G259900.1	2872.25	-0.829142	0.217127	-3.81869	0.000134161	0.00346066	40619289	Sevir.6G259900	Sevir.6G259900.1.p		PTHR37735					AT3G24160.1	PMP	putative type 1 membrane protein	LOC_Os08g45220.2	NA	expressed protein
Sevir.9G082700.1	143.116	-0.8286	0.223838	-3.70178	0.000214091	0.00495275	40613423	Sevir.9G082700	Sevir.9G082700.1.p	PF07059	PTHR31558,PTHR31558:SF5					AT1G13970.1		Protein of unknown function (DUF1336)	LOC_Os03g55180.1	NA	DUF1336 domain containing protein, expressed
Sevir.9G137300.1	758.244	-0.82804	0.179198	-4.62082	3.82e-06	0.000226188	40611663	Sevir.9G137300	Sevir.9G137300.1.p	PF16488,PF16487,PF08699,PF02170,PF16486,PF02171	PTHR22891,PTHR22891:SF49			K11593	GO:0005515,GO:0003676	AT1G48410.1	AGO1	Stabilizer of iron transporter SufD / Polynucleotidyl transferase	LOC_Os03g47820.1	NA	PINHEAD, putative, expressed
Sevir.2G236800.4	333.463	-0.818671	0.223035	-3.6706	0.000241982	0.00540224	40622476	Sevir.2G236800	Sevir.2G236800.4.p	PF00191	PTHR10502,PTHR10502:SF127	KOG0819			GO:0005544,GO:0005509	AT5G12380.1	ANNAT8	annexin 8	LOC_Os09g27990.1	NA	annexin, putative, expressed
Sevir.9G143700.1	683.655	-0.818078	0.263958	-3.09927	0.00193995	0.0246777	40618103	Sevir.9G143700	Sevir.9G143700.1.p	PF07983,PF00332	PTHR32227,PTHR32227:SF16		3.2.1.39		GO:0005975,GO:0004553	AT4G34480.1		O-Glycosyl hydrolases family 17 protein	LOC_Os03g46660.1	NA	glucan endo-1,3-beta-glucosidase precursor, putative, expressed
Sevir.9G174501.1	47.2867	-0.811807	0.233345	-3.479	0.000503281	0.00939043	40610200	Sevir.9G174501	Sevir.9G174501.1.p	PF03469	PTHR21596,PTHR21596:SF3					AT4G00380.1		XH/XS domain-containing protein	LOC_Os01g03570.1	NA	transcription factor X1, putative, expressed
Sevir.8G028400.1	1991.32	-0.806746	0.257704	-3.13051	0.00174501	0.0229101	40638108	Sevir.8G028400	Sevir.8G028400.1.p	PF08502,PF00682	PTHR10277,PTHR10277:SF42		2.3.3.13	K01649	GO:0009098,GO:0003852,GO:0003824	AT1G74040.1	IMS1,IPMS2,MAML-3	2-isopropylmalate synthase 1	LOC_Os11g04670.1	NA	2-isopropylmalate synthase B, putative, expressed
Sevir.3G294000.2	88.1612	-0.805432	0.25816	-3.11989	0.00180916	0.0235423	40650351	Sevir.3G294000	Sevir.3G294000.2.p											NA
Sevir.3G303400.1	439.147	-0.801357	0.166587	-4.81044	1.51e-06	0.000111878	40650887	Sevir.3G303400	Sevir.3G303400.1.p	PF14360	PTHR21290,PTHR21290:SF33	KOG3058				AT3G54020.1	AtIPCS1	Arabidopsis Inositol phosphorylceramide synthase 1	LOC_Os05g21180.1	NA	phosphatidic acid phosphatase-related, putative, expressed
Sevir.4G119201.1	48.958	-0.798806	0.185042	-4.31688	1.58e-05	0.00069849	40599417	Sevir.4G119201	Sevir.4G119201.1.p											NA
Sevir.9G109500.1	86.218	-0.795217	0.194785	-4.08253	4.45e-05	0.00151822	40611851	Sevir.9G109500	Sevir.9G109500.1.p		PTHR33622,PTHR33622:SF3					AT4G39235.1			LOC_Os03g51459.1	NA	expressed protein
Sevir.9G022900.1	401.97	-0.792953	0.250552	-3.16483	0.00155175	0.0211435	40616610	Sevir.9G022900	Sevir.9G022900.1.p	PF00288,PF08544,PF10509	PTHR10457,PTHR10457:SF7	KOG0631	2.7.1.6	K18674	GO:0005524	AT3G06580.1	GAL1,GALK	Mevalonate/galactokinase family protein	LOC_Os03g61710.1	NA	GHMP kinases ATP-binding protein, putative, expressed
Sevir.3G049400.1	333.821	-0.790931	0.278397	-2.84102	0.00449702	0.0441905	40648198	Sevir.3G049400	Sevir.3G049400.1.p	PF03171,PF14226	PTHR10209,PTHR10209:SF92	KOG0143	1.14.11.9		GO:0055114,GO:0016491	AT3G11180.1		2-oxoglutarate (2OG) and Fe(II)-dependent oxygenase superfamily protein	LOC_Os05g03640.1	NA	flavonol synthase/flavanone 3-hydroxylase, putative, expressed
Sevir.5G397800.1	1154.52	-0.787551	0.223444	-3.5246	0.000424116	0.00831832	40634831	Sevir.5G397800	Sevir.5G397800.1.p	PF01014	PTHR10395,PTHR10395:SF13	KOG1599	1.7.3.3	K00365		AT2G26230.1		uricase / urate oxidase / nodulin 35, putative	LOC_Os01g64520.1	NA	uricase, putative, expressed
Sevir.4G115300.1	2795.71	-0.779603	0.240264	-3.24478	0.0011754	0.0175504	40600231	Sevir.4G115300	Sevir.4G115300.1.p	PF03807,PF17042,PF14833,PF03446,PF07005,PF01116	PTHR22981,PTHR22981:SF27	KOG0409	4.1.2.40		GO:0051287,GO:0055114,GO:0004616,GO:0016832,GO:0008270,GO:0005975	AT1G18270.2		ketose-bisphosphate aldolase class-II family protein	LOC_Os06g14740.1	NA	NAD binding domain of 6-phosphogluconate dehydrogenase containing protein, expressed
Sevir.5G358000.1	93.5275	-0.778913	0.263214	-2.95924	0.00308395	0.0342544	40633715	Sevir.5G358000	Sevir.5G358000.1.p	PF03871,PF01191	PTHR10535	KOG3218	2.7.7.6	K03013	GO:0006351,GO:0005634,GO:0003899,GO:0003677	AT3G22320.1	ATRPABC24.3,NRPB5,NRPD5,RPB5A	Eukaryotic rpb5 RNA polymerase subunit family protein	LOC_Os01g59140.1	NA	DNA-directed RNA polymerases I, II, and III subunit RPABC1, putative, expressed
Sevir.9G167200.4	417.831	-0.778456	0.277673	-2.8035	0.00505513	0.0480705	40611511	Sevir.9G167200	Sevir.9G167200.4.p	PF00248	PTHR11732,PTHR11732:SF255	KOG1575				AT1G04420.1		NAD(P)-linked oxidoreductase superfamily protein	LOC_Os03g41510.2	NA	oxidoreductase, aldo/keto reductase family protein, putative, expressed
Sevir.7G249250.1	299.125	-0.775365	0.269642	-2.87554	0.00403341	0.0410204	40642117	Sevir.7G249250	Sevir.7G249250.1.p	PF13855,PF00069,PF11721	PTHR27006,PTHR27006:SF15	KOG1187	2.7.11.1		GO:0005515,GO:0006468,GO:0005524,GO:0004672	AT1G56130.1		Leucine-rich repeat transmembrane protein kinase	LOC_Os04g52600.1	NA	SHR5-receptor-like kinase, putative, expressed
Sevir.2G324400.1	157.727	-0.773179	0.210291	-3.67672	0.000236256	0.00531518	40627432	Sevir.2G324400	Sevir.2G324400.1.p	PF01425	PTHR11895,PTHR11895:SF68	KOG1211		K01426	GO:0016884	AT4G34880.1		Amidase family protein	LOC_Os04g10460.1	NA	amidase, putative, expressed
Sevir.6G195800.1	5710.88	-0.764458	0.262399	-2.91334	0.00357588	0.0379557	40619706	Sevir.6G195800	Sevir.6G195800.1.p	PF00194	PTHR18952,PTHR18952:SF100	KOG0382	4.2.1.1,1.6.5.4	K01674		AT4G20990.1	ACA4,ATACA4	alpha carbonic anhydrase 4	LOC_Os08g36630.1	NA	bifunctional monodehydroascorbate reductase and carbonic anhydrasenectarin-3 precursor, putative, expressed
Sevir.2G282100.1	974.149	-0.763545	0.24838	-3.07409	0.00211143	0.026359	40622633	Sevir.2G282100	Sevir.2G282100.1.p	PF07714	PTHR27001,PTHR27001:SF115	KOG1187	2.7.10.2	K13436	GO:0006468,GO:0004672	AT3G59350.1		Protein kinase superfamily protein	LOC_Os09g33860.1	NA	protein kinase, putative, expressed
Sevir.3G338100.1	632.729	-0.7629	0.251013	-3.03928	0.00237142	0.0284672	40646898	Sevir.3G338100	Sevir.3G338100.1.p	PF00314	PTHR31048,PTHR31048:SF24					AT2G28790.1		Pathogenesis-related thaumatin superfamily protein	LOC_Os12g38150.1	NA	osmotin, putative, expressed
Sevir.3G113000.1	1094.52	-0.762742	0.165732	-4.60225	4.18e-06	0.000241412	40649489	Sevir.3G113000	Sevir.3G113000.1.p	PF03767	PTHR31284,PTHR31284:SF5		3.1.3.2		GO:0003993	AT4G25150.1		HAD superfamily, subfamily IIIB acid phosphatase	LOC_Os05g10210.1	NA	HAD superfamily phosphatase, putative, expressed
Sevir.1G117400.1	1666.61	-0.762639	0.226532	-3.36659	0.000761049	0.0126503	40606427	Sevir.1G117400	Sevir.1G117400.1.p	PF08659	PTHR24320,PTHR24320:SF73	KOG1208	1.1.1.300			AT4G27760.1	FEY,FEY3	NAD(P)-binding Rossmann-fold superfamily protein	LOC_Os02g02470.1	NA	oxidoreductase, short chain dehydrogenase/reductase family domain containing protein, expressed
Sevir.3G095500.2	38.358	-0.759936	0.245272	-3.09834	0.00194608	0.0247166	40650226	Sevir.3G095500	Sevir.3G095500.2.p		PTHR22884,PTHR22884:SF340		2.1.1.43			AT5G55390.2	EDM2	ENHANCED DOWNY MILDEW 2	LOC_Os12g12300.1	NA	EDM2, putative, expressed
Sevir.4G293500.2	233.8	-0.755569	0.180304	-4.19053	2.78e-05	0.00105319	40600223	Sevir.4G293500	Sevir.4G293500.2.p	PF06113	PTHR15189,PTHR15189:SF7					AT5G42470.1			LOC_Os06g50170.1	NA	BRE, putative, expressed
Sevir.6G123300.1	270.903	-0.752811	0.235865	-3.1917	0.00141437	0.0199464	40619323	Sevir.6G123300	Sevir.6G123300.1.p	PF13353,PF04055,PF06463	PTHR22960,PTHR22960:SF0	KOG2876	4.1.99.18	K03639	GO:0051536,GO:0003824,GO:0051539,GO:0019008,GO:0006777	AT2G31955.2	CNX2	cofactor of nitrate reductase and xanthine dehydrogenase 2	LOC_Os12g32230.1	NA	molybdenum cofactor biosynthesis protein 1, putative, expressed
Sevir.3G070900.1	74.9551	-0.74602	0.259829	-2.87119	0.00408925	0.0413539	40649355	Sevir.3G070900	Sevir.3G070900.1.p	PF00244	PTHR18860,PTHR18860:SF12				GO:0019904	AT2G42590.2	GF14 MU,GRF9	general regulatory factor 9	LOC_Os02g36974.1	NA	14-3-3 protein, putative, expressed
Sevir.3G155500.1	187.592	-0.744735	0.259856	-2.86596	0.00415748	0.041772	40651045	Sevir.3G155500	Sevir.3G155500.1.p	PF11523	PTHR33415,PTHR33415:SF4		2.7.7.6			AT3G46630.1		Protein of unknown function (DUF3223)	LOC_Os08g21700.1	NA	DCL, chloroplast precursor, putative, expressed
Sevir.1G354800.3	122.378	-0.73767	0.166093	-4.44131	8.94e-06	0.000444186	40607340	Sevir.1G354800	Sevir.1G354800.3.p	PF14531	PTHR24361,PTHR24361:SF276	KOG0201	2.7.11.1	K08835		AT1G79640.1		Protein kinase superfamily protein	LOC_Os02g54900.1	NA	STE_PAK_Ste20_STLK.2 - STE kinases include homologs to sterile 7, sterile 11 and sterile 20 from yeast, expressed
Sevir.2G056400.1	448.31	-0.730965	0.129114	-5.6614	1.5e-08	2.48e-06	40623910	Sevir.2G056400	Sevir.2G056400.1.p	PF01027	PTHR23291,PTHR23291:SF48	KOG2322		K06890		AT1G03070.2		Bax inhibitor-1 family protein	LOC_Os07g08070.1	NA	transmembrane BAX inhibitor motif-containing protein, putative, expressed
Sevir.2G292800.1	60.802	-0.729363	0.256206	-2.84678	0.00441641	0.0436471	40623494	Sevir.2G292800	Sevir.2G292800.1.p	PF04970	PTHR13943,PTHR13943:SF32					AT1G01225.1		NC domain-containing protein-related	LOC_Os09g35810.1	NA	NC domain-containing protein, putative, expressed
Sevir.2G364000.1	101.53	-0.727722	0.193417	-3.76245	0.000168259	0.00414535	40622514	Sevir.2G364000	Sevir.2G364000.1.p	PF00781	PTHR12358,PTHR12358:SF42		2.7.1.91	K04718	GO:0016301	AT4G21540.1	SPHK1	sphingosine kinase 1	LOC_Os07g37580.1	NA	diacylglycerol kinase, putative, expressed
Sevir.1G232800.1	79.0666	-0.726258	0.245662	-2.95634	0.00311318	0.034416	40607165	Sevir.1G232800	Sevir.1G232800.1.p		PTHR37752,PTHR37752:SF1					AT4G28025.1			LOC_Os02g39730.2	NA	expressed protein
Sevir.2G297900.1	3760.78	-0.723738	0.226707	-3.1924	0.00141097	0.0199336	40627613	Sevir.2G297900	Sevir.2G297900.1.p	PF00004,PF02190,PF05362	PTHR10046,PTHR10046:SF24		3.4.21.53	K01338	GO:0005524,GO:0006508,GO:0004176,GO:0004252,GO:0030163	AT5G47040.1	LON2	lon protease 2	LOC_Os09g36300.1	NA	OsLonP4 - Putative Lon protease homologue, expressed
Sevir.7G340464.1	741.943	-0.719324	0.255048	-2.82035	0.00479712	0.0463657	40642061	Sevir.7G340464	Sevir.7G340464.1.p	PF00153	PTHR24089,PTHR24089:SF300	KOG0768				AT2G35800.1		mitochondrial substrate carrier family protein	LOC_Os11g01270.1	NA	mitochondrial substrate carrier family protein, putative, expressed
Sevir.4G293100.1	170.141	-0.716608	0.237075	-3.02271	0.00250523	0.0294771	40601572	Sevir.4G293100	Sevir.4G293100.1.p	PF11961,PF05003	PTHR31730,PTHR31730:SF4					AT1G30755.1		Protein of unknown function (DUF668)	LOC_Os06g50220.1	NA	expressed protein
Sevir.3G055200.1	4996.06	-0.713834	0.238377	-2.99456	0.0027484	0.0313632	40645741	Sevir.3G055200	Sevir.3G055200.1.p	PF03489,PF05184,PF00026	PTHR13683,PTHR13683:SF344	KOG1339	3.4.23.40	K08245	GO:0006629,GO:0006508,GO:0004190	AT1G11910.1	APA1,ATAPA1	aspartic proteinase A1	LOC_Os05g04630.4	NA	retrotransposon protein, putative, SINE subclass, expressed
Sevir.3G424700.1	2301.46	-0.711818	0.227832	-3.12432	0.00178219	0.023259	40650686	Sevir.3G424700	Sevir.3G424700.1.p	PF00485,PF14681	PTHR10285,PTHR10285:SF75		2.4.2.9,2.7.1.48	K00876	GO:0016301,GO:0008152,GO:0005524	AT1G55810.3	UKL3	uridine kinase-like 3	LOC_Os11g16370.1	NA	uridine/cytidine kinase-like 1, putative, expressed
Sevir.5G420800.1	105.404	-0.711054	0.230634	-3.08304	0.00204895	0.0257254	40633019	Sevir.5G420800	Sevir.5G420800.1.p	PF03141	PTHR10108,PTHR10108:SF929		2.7.11.1		GO:0008168	AT2G43200.1		S-adenosyl-L-methionine-dependent methyltransferases superfamily protein	LOC_Os01g67360.1	NA	methyltransferase, putative, expressed
Sevir.9G289100.1	241.607	-0.710155	0.21999	-3.22813	0.00124603	0.0182991	40613131	Sevir.9G289100	Sevir.9G289100.1.p	PF00107,PF08240	PTHR11695,PTHR11695:SF597		1.1.1.1	K00001	GO:0055114,GO:0016491,GO:0008270	AT1G64710.1		GroES-like zinc-binding dehydrogenase family protein	LOC_Os10g07229.1	NA	dehydrogenase, putative, expressed
Sevir.6G006200.1	252.338	-0.709255	0.223467	-3.17387	0.00150423	0.0207691	40619592	Sevir.6G006200	Sevir.6G006200.1.p	PF03151	PTHR11132,PTHR11132:SF81	KOG1444		K15356		AT2G13650.3	GONST1	golgi nucleotide sugar transporter 1	LOC_Os08g01610.3	NA	DUF250 domain containing protein, putative, expressed
Sevir.6G072000.1	7585.64	-0.709101	0.202483	-3.50202	0.000461747	0.00885498	40619261	Sevir.6G072000	Sevir.6G072000.1.p	PF00291	PTHR10314,PTHR10314:SF98		4.2.1.20	K01696		AT4G27070.1	TSB2	tryptophan synthase beta-subunit 2	LOC_Os08g04180.1	NA	tryptophan synthase beta chain 1, putative, expressed
Sevir.5G116100.1	377.827	-0.708618	0.232943	-3.04203	0.00234988	0.0283177	40634711	Sevir.5G116100	Sevir.5G116100.1.p	PF03195	PTHR31301,PTHR31301:SF23					AT5G63090.3	LOB	Lateral organ boundaries (LOB) domain family protein	LOC_Os01g07480.1	NA	DUF260 domain containing protein, putative, expressed
Sevir.1G230100.1	219.041	-0.70512	0.247948	-2.84383	0.00445752	0.0439292	40608632	Sevir.1G230100	Sevir.1G230100.1.p	PF13087,PF13086	PTHR10887,PTHR10887:SF372			K10706		AT5G37160.1		P-loop containing nucleoside triphosphate hydrolases superfamily protein	LOC_Os11g42860.1	NA	expressed protein
Sevir.3G287800.1	199.169	-0.704567	0.247777	-2.84355	0.00446133	0.0439292	40649205	Sevir.3G287800	Sevir.3G287800.1.p		PTHR32212,PTHR32212:SF90								LOC_Os11g10180.1	NA	OsFBX412 - F-box domain containing protein, expressed
Sevir.7G217700.1	803.76	-0.702399	0.137854	-5.09524	3.48e-07	3.35e-05	40642299	Sevir.7G217700	Sevir.7G217700.1.p	PF03105,PF07690	PTHR23510,PTHR23510:SF23	KOG2325			GO:0055085,GO:0016021	AT4G22990.1		Major Facilitator Superfamily with SPX (SYG1/Pho81/XPR1) domain-containing protein	LOC_Os04g48390.1	NA	uncharacterized membrane protein, putative, expressed
Sevir.5G153500.1	132.227	-0.692893	0.205235	-3.3761	0.000735209	0.0123527	40628909	Sevir.5G153500	Sevir.5G153500.1.p	PF07714	PTHR27001,PTHR27001:SF56	KOG1187	2.7.11.1	K13436	GO:0006468,GO:0004672	AT1G48210.2		Protein kinase superfamily protein	LOC_Os01g21970.1	NA	protein kinase, putative, expressed
Sevir.9G495700.1	1301.45	-0.686616	0.144834	-4.7407	2.13e-06	0.000143236	40609912	Sevir.9G495700	Sevir.9G495700.1.p		PTHR33304,PTHR33304:SF3					AT1G43770.2		RING/FYVE/PHD zinc finger superfamily protein	LOC_Os03g11490.1	NA	expressed protein
Sevir.9G119000.1	54.8927	-0.683801	0.221586	-3.08594	0.0020291	0.0255159	40617919	Sevir.9G119000	Sevir.9G119000.1.p	PF07714	PTHR24056,PTHR24056:SF45	KOG0671	2.7.11.1	K08827	GO:0006468,GO:0004672	AT3G25840.1		Protein kinase superfamily protein	LOC_Os12g44330.2	NA	serine/threonine-protein kinase PRP4, putative, expressed
Sevir.9G229800.1	2172.53	-0.675522	0.197544	-3.41959	0.000627145	0.0109702	40613635	Sevir.9G229800	Sevir.9G229800.1.p	PF13419,PF01687	PTHR22749,PTHR22749:SF1	KOG3110	2.7.1.26	K00861	GO:0009231,GO:0008531	AT4G21470.1	ATFMN/FHY,FMN/FHY	riboflavin kinase/FMN hydrolase	LOC_Os10g32730.1	NA	haloacid dehalogenase-like hydrolase domain-containing protein 1A, putative, expressed
Sevir.4G094000.1	1187.91	-0.675328	0.20373	-3.31481	0.000917053	0.0145094	40600515	Sevir.4G094000	Sevir.4G094000.1.p	PF00462,PF00610,PF04784	PTHR23054,PTHR23054:SF27	KOG1752			GO:0045454,GO:0015035,GO:0009055,GO:0035556	AT4G08550.1		electron carriers;protein disulfide oxidoreductases	LOC_Os06g12030.2	NA	glutaredoxin domain containing protein, putative, expressed
Sevir.4G099100.1	101.67	-0.663752	0.207169	-3.20391	0.00135575	0.0193624	40599607	Sevir.4G099100	Sevir.4G099100.1.p	PF00534,PF08323	PTHR12526,PTHR12526:SF371		2.4.1.21	K00703		AT3G01180.1	AtSS2,SS2	starch synthase 2	LOC_Os06g12450.1	NA	soluble starch synthase 2-3, chloroplast precursor, putative, expressed
Sevir.3G105200.1	110.917	-0.663001	0.143265	-4.62778	3.7e-06	0.000219259	40647223	Sevir.3G105200	Sevir.3G105200.1.p	PF15663	PTHR15725,PTHR15725:SF0					AT2G02160.1		CCCH-type zinc finger family protein	LOC_Os05g08400.1	NA	zinc finger C-x8-C-x5-C-x3-H type family protein, expressed
Sevir.7G233000.1	303.448	-0.662794	0.173296	-3.82463	0.000130968	0.00340483	40643354	Sevir.7G233000	Sevir.7G233000.1.p	PF01399	PTHR10539	KOG2908		K03039	GO:0005515	AT4G19006.1		Proteasome component (PCI) domain protein	LOC_Os03g11570.1	NA	proteasome subunit, putative, expressed
Sevir.9G426900.1	344.052	-0.660556	0.219948	-3.00324	0.00267126	0.0307558	40617634	Sevir.9G426900	Sevir.9G426900.1.p	PF06964	PTHR31776,PTHR31776:SF3		3.2.1.55	K01209	GO:0046556,GO:0046373	AT3G10740.1	ARAF,ARAF1,ASD1,ATASD1	alpha-L-arabinofuranosidase 1	LOC_Os03g20420.1	NA	alpha-N-arabinofuranosidase A, putative, expressed
Sevir.5G412600.1	580.703	-0.656811	0.217972	-3.01328	0.00258441	0.0301149	40633851	Sevir.5G412600	Sevir.5G412600.1.p	PF10431,PF00004	PTHR11262,PTHR11262:SF12			K03544	GO:0005524	AT1G33360.1		ATP-dependent Clp protease	LOC_Os01g66330.1	NA	ATP-dependent Clp protease ATP-binding subunit clpX, putative, expressed
Sevir.7G081700.2	4718.97	-0.651584	0.214636	-3.03577	0.00239926	0.0286771	40642747	Sevir.7G081700	Sevir.7G081700.2.p	PF16078,PF16870,PF00676,PF02779	PTHR23152,PTHR23152:SF8		1.2.4.2	K00164	GO:0016624,GO:0008152,GO:0055114,GO:0030976,GO:0006099,GO:0004591	AT5G65750.1		2-oxoglutarate dehydrogenase, E1 component	LOC_Os04g32020.1	NA	2-oxoglutarate dehydrogenase E1 component, mitochondrial precursor, putative, expressed
Sevir.5G145900.1	1042.06	-0.645771	0.151982	-4.24898	2.15e-05	0.000859831	40628825	Sevir.5G145900	Sevir.5G145900.1.p	PF13893,PF14570	PTHR12603,PTHR12603:SF4	KOG2068		K10643		AT3G45630.1		RNA binding (RRM/RBD/RNP motifs) family protein	LOC_Os01g11130.1	NA	RNA recognition motif containing protein, putative, expressed
Sevir.9G193400.1	358.301	-0.643939	0.230599	-2.79247	0.00523079	0.0492097	40613881	Sevir.9G193400	Sevir.9G193400.1.p	PF00230	PTHR19139,PTHR19139:SF102	KOG0223		K09874	GO:0016020,GO:0006810,GO:0005215	AT4G10380.1	NIP5;1,NLM6,NLM8	NOD26-like intrinsic protein 5;1	LOC_Os10g36924.1	NA	aquaporin protein, putative, expressed
Sevir.9G565500.1	406.785	-0.643705	0.165081	-3.89932	9.65e-05	0.00272397	40612215	Sevir.9G565500	Sevir.9G565500.1.p	PF01789	PTHR31407,PTHR31407:SF4			K02717	GO:0019898,GO:0015979,GO:0009654,GO:0009523,GO:0005509	AT3G55330.1	PPL1	PsbP-like protein 1	LOC_Os10g32400.2	NA	PsbP, putative, expressed
Sevir.8G078300.1	1241.99	-0.638699	0.20584	-3.10289	0.0019164	0.0244683	40640018	Sevir.8G078300	Sevir.8G078300.1.p	PF07145,PF05383	PTHR22792,PTHR22792:SF60			K15191		AT2G43970.1		RNA-binding protein	LOC_Os12g12360.1	NA	transposon protein, putative, Mutator sub-class, expressed
Sevir.9G040900.1	2314.83	-0.637349	0.195863	-3.25405	0.00113773	0.0171469	40609564	Sevir.9G040900	Sevir.9G040900.1.p	PF01078,PF13519	PTHR10338,PTHR10338:SF126		6.6.1.1	K03404	GO:0016851,GO:0015995,GO:0015979	AT1G08520.1	ALB-1V,ALB1,CHLD,PDE166,V157	ALBINA 1	LOC_Os03g59640.1	NA	magnesium-chelatase subunit chlD, chloroplast precursor, putative, expressed
Sevir.2G060700.1	5124	-0.636651	0.22005	-2.89322	0.00381319	0.0396834	40624606	Sevir.2G060700	Sevir.2G060700.1.p	PF00290	PTHR10314,PTHR10314:SF120	KOG4175	4.1.2.8	K01695	GO:0006568,GO:0004834	AT4G02610.1		Aldolase-type TIM barrel family protein	LOC_Os07g08430.1	NA	indole-3-glycerol phosphate lyase, chloroplast precursor, putative, expressed
Sevir.1G356800.1	3587.87	-0.635824	0.0909316	-6.99233	2.7e-12	1.21e-09	40605357	Sevir.1G356800	Sevir.1G356800.1.p	PF02789,PF00883	PTHR11963,PTHR11963:SF17	KOG2597	3.4.11.1,3.4.11.5	K01255	GO:0006508,GO:0005622,GO:0004177	AT2G24200.1		Cytosol aminopeptidase family protein	LOC_Os02g55140.1	NA	leucine aminopeptidase, chloroplast precursor, putative, expressed
Sevir.9G506700.1	626.7	-0.633864	0.167997	-3.77307	0.000161249	0.0040136	40617951	Sevir.9G506700	Sevir.9G506700.1.p	PF13181,PF13414	PTHR23083,PTHR23083:SF195	KOG4162			GO:0005515	AT1G27460.1	NPGR1	no pollen germination related 1	LOC_Os03g10350.1	NA	NPGR1, putative, expressed
Sevir.9G076800.1	1285.69	-0.63188	0.067487	-9.36299	7.75e-21	1.56e-17	40615933	Sevir.9G076800	Sevir.9G076800.1.p	PF09767	PTHR12869,PTHR12869:SF0	KOG3236				AT1G47640.1			LOC_Os03g55730.1	NA	SSA2 - 2S albumin seed storage family protein precursor, putative, expressed
Sevir.2G142600.1	1104.82	-0.631469	0.190549	-3.31395	0.000919887	0.0145162	40622905	Sevir.2G142600	Sevir.2G142600.1.p	PF00168	PTHR32246,PTHR32246:SF17				GO:0005515	AT5G23950.1		Calcium-dependent lipid-binding (CaLB domain) family protein	LOC_Os08g44850.1	NA	C2 domain containing protein, putative, expressed
Sevir.1G101900.1	149.166	-0.63104	0.179598	-3.51363	0.000442035	0.00857228	40606398	Sevir.1G101900	Sevir.1G101900.1.p	PF12899	PTHR31916,PTHR31916:SF15		3.2.1.26		GO:0033926	AT4G09510.1	CINV2	cytosolic invertase 2	LOC_Os02g03320.1	NA	plant neutral invertase domain containing protein, expressed
Sevir.9G157800.1	166.677	-0.631026	0.202265	-3.1198	0.00180975	0.0235423	40617504	Sevir.9G157800	Sevir.9G157800.1.p	PF07728	PTHR23073,PTHR23073:SF8		3.6.4.8	K03063	GO:0016887,GO:0005524	AT5G58290.1	RPT3	regulatory particle triple-A ATPase 3	LOC_Os02g21970.1	NA	26S protease regulatory subunit 6B, putative, expressed
Sevir.6G236800.1	906.606	-0.626407	0.194131	-3.22672	0.00125216	0.0183491	40621760	Sevir.6G236800	Sevir.6G236800.1.p	PF06027	PTHR14233,PTHR14233:SF16	KOG2766		K15287	GO:0016021,GO:0006810	AT3G59310.1		Eukaryotic protein of unknown function (DUF914)	LOC_Os08g42720.1	NA	solute carrier family 35 member F1, putative, expressed
Sevir.6G108300.3	1299.7	-0.626338	0.207377	-3.02028	0.00252537	0.0296271	40621157	Sevir.6G108300	Sevir.6G108300.3.p	PF03969	PTHR12169,PTHR12169:SF6	KOG2383	2.7.1.1		GO:0005524	AT4G30490.1		AFG1-like ATPase family protein	LOC_Os08g16480.1	NA	ATPase, AFG1 family domain containing protein, expressed
Sevir.4G299100.2	3775.93	-0.624013	0.185025	-3.3726	0.000744627	0.0124762	40599986	Sevir.4G299100	Sevir.4G299100.2.p	PF06628,PF00199	PTHR11465,PTHR11465:SF20		1.11.1.6	K03781	GO:0055114,GO:0020037,GO:0004096,GO:0006979	AT4G35090.1	CAT2	catalase 2	LOC_Os06g51150.1	NA	catalase isozyme B, putative, expressed
Sevir.6G162300.1	670.929	-0.622828	0.112684	-5.52719	3.25e-08	4.7e-06	40621397	Sevir.6G162300	Sevir.6G162300.1.p	PF08263,PF07714,PF13855	PTHR27000,PTHR27000:SF163	KOG1187	2.7.11.1		GO:0006468,GO:0004672,GO:0005515	AT5G07280.1	EMS1,EXS	Leucine-rich repeat transmembrane protein kinase	LOC_Os01g68870.1	NA	leucine-rich repeat receptor protein kinase EXS precursor, putative, expressed
Sevir.1G116300.1	1116.41	-0.622526	0.156102	-3.98794	6.67e-05	0.00202415	40608043	Sevir.1G116300	Sevir.1G116300.1.p	PF00575	PTHR23270,PTHR23270:SF7				GO:0003676	AT1G12800.1		Nucleic acid-binding, OB-fold-like protein	LOC_Os02g02390.1	NA	S1 RNA binding domain containing protein, expressed
Sevir.2G319300.2	1348.62	-0.619348	0.134242	-4.61366	3.96e-06	0.000231093	40624940	Sevir.2G319300	Sevir.2G319300.2.p	PF03473,PF03476	PTHR14237,PTHR14237:SF30	KOG2362	2.8.1.9		GO:0030170,GO:0030151,GO:0003824	AT1G30910.1		Molybdenum cofactor sulfurase family protein	LOC_Os09g38772.1	NA	MOSC domain-containing protein, mitochondrial precursor, putative, expressed
Sevir.2G233900.1	3007.03	-0.618906	0.193255	-3.20255	0.00136219	0.0194263	40624052	Sevir.2G233900	Sevir.2G233900.1.p	PF01268	PTHR10025		6.3.4.3	K01938	GO:0009396,GO:0005524,GO:0004329	AT1G50480.1	THFS	10-formyltetrahydrofolate synthetase	LOC_Os09g27420.1	NA	formate--tetrahydrofolate ligase, putative, expressed
Sevir.9G124300.1	4888.13	-0.617343	0.126744	-4.87078	1.11e-06	8.77e-05	40610260	Sevir.9G124300	Sevir.9G124300.1.p	PF00232	PTHR10353,PTHR10353:SF77		3.2.1.21	K05350	GO:0005975,GO:0004553	AT3G18080.1	BGLU44	B-S glucosidase 44	LOC_Os03g49600.1	NA	Os3bglu7 - beta-glucosidase, exo-beta-glucanse, expressed
Sevir.7G027200.1	8759.4	-0.615278	0.202126	-3.04404	0.00233428	0.0281935	40642270	Sevir.7G027200	Sevir.7G027200.1.p	PF00664,PF00005	PTHR24223,PTHR24223:SF215		3.6.3.44		GO:0055085,GO:0042626,GO:0016021,GO:0006810,GO:0005524,GO:0016887	AT2G47800.1	ATMRP4,EST3,MRP4	multidrug resistance-associated protein 4	LOC_Os04g13210.1	NA	multidrug resistance-associated protein, putative, expressed
Sevir.9G427100.1	2824.39	-0.612273	0.201313	-3.0414	0.00235479	0.0283561	40617136	Sevir.9G427100	Sevir.9G427100.1.p	PF03822,PF00069	PTHR24343,PTHR24343:SF192	KOG0583	2.7.11.1		GO:0007165,GO:0006468,GO:0005524,GO:0004672	AT2G26980.4	CIPK3,SnRK3.17	CBL-interacting protein kinase 3	LOC_Os03g20380.1	NA	CAMK_KIN1/SNF1/Nim1_like.2 - CAMK includes calcium/calmodulin depedent protein kinases, expressed
Sevir.9G320500.1	579.196	-0.609812	0.190064	-3.20845	0.00133451	0.0191788	40612408	Sevir.9G320500	Sevir.9G320500.1.p	PF00335	PTHR19282,PTHR19282:SF262				GO:0016021	AT1G32400.2	TOM2A	tobamovirus multiplication 2A	LOC_Os08g18044.2	NA	tetraspanin family protein, putative, expressed
Sevir.6G120800.1	6441.01	-0.606732	0.151942	-3.99318	6.52e-05	0.00198989	40619608	Sevir.6G120800	Sevir.6G120800.1.p	PF00218	PTHR22854,PTHR22854:SF13	KOG4201	4.1.1.48	K01609	GO:0004425	AT2G04400.1		Aldolase-type TIM barrel family protein	LOC_Os08g23150.1	NA	indole-3-glycerol phosphate synthase, chloroplast precursor, putative, expressed
Sevir.4G213600.1	3027.74	-0.60615	0.191941	-3.15801	0.00158851	0.0214503	40601228	Sevir.4G213600	Sevir.4G213600.1.p	PF12906	PTHR13145		6.3.2.19	K10661	GO:0008270	AT4G34100.2		RING/U-box superfamily protein	LOC_Os06g43210.1	NA	zinc finger, C3HC4 type domain containing protein, expressed
Sevir.3G232101.1	357.924	-0.60435	0.212966	-2.83777	0.00454295	0.0444666	40645804	Sevir.3G232101	Sevir.3G232101.1.p	PF04564	PTHR22849,PTHR22849:SF21		6.3.2.19		GO:0016567,GO:0004842	AT5G64660.1	ATCMPG2,CMPG2	CYS, MET, PRO, and GLY protein 2	LOC_Os05g36360.1	NA	U-box domain containing protein, expressed
Sevir.7G113600.1	3226.94	-0.603917	0.191556	-3.1527	0.00161769	0.0217591	40643846	Sevir.7G113600	Sevir.7G113600.1.p		PTHR22904,PTHR22904:SF373	KOG1308				AT5G16620.1	ATTIC40,PDE120,TIC40	hydroxyproline-rich glycoprotein family protein	LOC_Os04g35900.1	NA	translocon Tic40, putative, expressed
Sevir.3G212166.1	393.97	-0.603791	0.196401	-3.07428	0.0021101	0.026356	40647419	Sevir.3G212166	Sevir.3G212166.1.p	PF04187,PF11891	PTHR31620,PTHR31620:SF6					AT2G40400.2		Protein of unknown function (DUF399 and DUF3411)	LOC_Os05g39680.1	NA	PX domain containing protein, expressed
Sevir.1G019400.1	371.277	-0.603096	0.203813	-2.95906	0.00308579	0.0342544	40607579	Sevir.1G019400	Sevir.1G019400.1.p	PF01699	PTHR10891,PTHR10891:SF633				GO:0055085,GO:0016021	AT1G53210.1		sodium/calcium exchanger family protein / calcium-binding EF hand family protein	LOC_Os02g14980.1	NA	calcium-binding EF hand family protein, putative, expressed
Sevir.1G142700.1	788.224	-0.602759	0.211201	-2.85396	0.00431778	0.0429359	40607860	Sevir.1G142700	Sevir.1G142700.1.p	PF02431	PTHR28039,PTHR28039:SF6		5.5.1.6		GO:0016872	AT1G53520.1		Chalcone-flavanone isomerase family protein	LOC_Os02g21520.1	NA	chalcone isomerase 3, putative, expressed
Sevir.5G473200.1	4671.61	-0.595453	0.162589	-3.66231	0.000249947	0.00554152	40629470	Sevir.5G473200	Sevir.5G473200.1.p	PF03435	PTHR10366,PTHR10366:SF348	KOG1429	4.1.1.35	K12449	GO:0055114,GO:0016491	AT1G08200.1	AXS2	UDP-D-apiose/UDP-D-xylose synthase 2	LOC_Os01g73790.1	NA	NAD dependent epimerase/dehydratase family protein, putative, expressed
Sevir.4G041400.1	197.229	-0.594179	0.203605	-2.9183	0.00351945	0.0375823	40599531	Sevir.4G041400	Sevir.4G041400.1.p	PF00069	PTHR24361,PTHR24361:SF319	KOG0581	2.7.12.2	K13413	GO:0006468,GO:0005524,GO:0004672	AT3G21220.1	ATMAP2K_ALPHA,ATMEK5,ATMKK5,MAP2K_A,MEK5,MKK5	MAP kinase kinase 5	LOC_Os06g09180.1	NA	OsMKK5 - putative MAPKK based on amino acid sequence homology, expressed
Sevir.3G218600.1	1354.2	-0.591947	0.206222	-2.87043	0.00409913	0.0413579	40648305	Sevir.3G218600	Sevir.3G218600.1.p	PF00632	PTHR11254,PTHR11254:SF345		6.3.2.19	K10590	GO:0004842	AT5G02880.1	UPL4	ubiquitin-protein ligase 4	LOC_Os05g38830.2	NA	HECT-domain domain containing protein, expressed
Sevir.7G251500.1	213.656	-0.585019	0.196166	-2.98227	0.0028612	0.0323413	40642348	Sevir.7G251500	Sevir.7G251500.1.p		PTHR31722,PTHR31722:SF8					AT1G56020.1			LOC_Os04g52800.1	NA	expressed protein
Sevir.2G059600.1	71.3445	-0.584271	0.168333	-3.47093	0.000518667	0.00953747	40627247	Sevir.2G059600	Sevir.2G059600.1.p	PF00076	PTHR24012,PTHR24012:SF362	KOG0123			GO:0003676	AT2G44710.1		RNA-binding (RRM/RBD/RNP motifs) family protein	LOC_Os07g08320.1	NA	RNA recognition motif containing protein, expressed
Sevir.9G544000.1	58.3124	-0.583761	0.208473	-2.80018	0.00510748	0.0484348	40616847	Sevir.9G544000	Sevir.9G544000.1.p	PF06747	PTHR21107	KOG3477		K18183		AT1G66590.1	ATCOX19-1,COX19-1	cytochrome c oxidase 19-1	LOC_Os02g20940.2	NA	CHCH domain containing protein, expressed
Sevir.1G004300.1	4870.65	-0.582901	0.0849904	-6.85844	6.96e-12	2.9e-09	40608070	Sevir.1G004300	Sevir.1G004300.1.p	PF02817,PF00364,PF00198	PTHR23151,PTHR23151:SF59		2.3.1.12	K00627	GO:0016746,GO:0008152	AT1G54220.2		Dihydrolipoamide acetyltransferase, long form protein	LOC_Os07g22720.2	NA	2-oxo acid dehydrogenases acyltransferase domain containing protein, expressed
Sevir.6G073900.1	840.717	-0.57991	0.190069	-3.05104	0.00228048	0.027738	40619568	Sevir.6G073900	Sevir.6G073900.1.p	PF00651,PF03000	PTHR32370,PTHR32370:SF23				GO:0005515	AT1G30440.1		Phototropic-responsive NPH3 family protein	LOC_Os08g03650.1	NA	BTBN17 - Bric-a-Brac, Tramtrack, Broad Complex BTB domain with non-phototropic hypocotyl 3 NPH3 and coiled-coil domains, expressed
Sevir.1G213700.1	587.741	-0.578971	0.180195	-3.21302	0.00131346	0.018967	40604078	Sevir.1G213700	Sevir.1G213700.1.p	PF01145	PTHR23222,PTHR23222:SF3	KOG3083		K17080	GO:0016020	AT5G40770.1	ATPHB3,PHB3	prohibitin 3	LOC_Os02g37000.1	NA	mitochondrial prohibitin complex protein 1, putative, expressed
Sevir.3G091700.1	1446.43	-0.578301	0.136362	-4.24094	2.23e-05	0.0008839	40648231	Sevir.3G091700	Sevir.3G091700.1.p	PF02127	PTHR28570,PTHR28570:SF1		3.4.11.21	K01267	GO:0008270,GO:0006508,GO:0004177	AT5G60160.1		Zn-dependent exopeptidases superfamily protein	LOC_Os12g13390.1	NA	aspartyl aminopeptidase, putative, expressed
Sevir.2G187200.1	1216.01	-0.575013	0.187307	-3.0699	0.00214131	0.0266219	40627282	Sevir.2G187200	Sevir.2G187200.1.p	PF01212	PTHR11601,PTHR11601:SF34		2.8.1.6,2.8.1.7	K04487	GO:0016829,GO:0006520	AT5G65720.1	ATNFS1,ATNIFS1,NFS1,NIFS1	nitrogen fixation S (NIFS)-like 1	LOC_Os09g16910.2	NA	cysteine desulfurase 1, mitochondrial precursor, putative, expressed
Sevir.1G231100.1	713.822	-0.573258	0.132475	-4.32728	1.51e-05	0.000671241	40606269	Sevir.1G231100	Sevir.1G231100.1.p	PF07766	PTHR14009,PTHR14009:SF12	KOG1043		K17800		AT1G65540.1		LETM1-like protein	LOC_Os02g39550.2	NA	calcium-binding mitochondrial protein anon-60Da, putative, expressed
Sevir.6G003000.1	1041.53	-0.569696	0.198931	-2.86379	0.00418611	0.0419549	40621689	Sevir.6G003000	Sevir.6G003000.1.p	PF01842,PF07714	PTHR23257,PTHR23257:SF516	KOG0192	3.1.1.4,2.7.12.1		GO:0016597,GO:0008152,GO:0006468,GO:0004672	AT4G38470.1		ACT-like protein tyrosine kinase family protein	LOC_Os08g01270.1	NA	protein kinase family protein, putative, expressed
Sevir.3G336300.1	1397.36	-0.565162	0.149807	-3.77259	0.000161559	0.00401717	40646080	Sevir.3G336300	Sevir.3G336300.1.p	PF00248	PTHR11732,PTHR11732:SF14	KOG1576	1.1.1.316	K17744		AT4G33670.1		NAD(P)-linked oxidoreductase superfamily protein	LOC_Os12g29760.1	NA	oxidoreductase, aldo/keto reductase family protein, putative, expressed
Sevir.5G009300.1	75.2602	-0.564649	0.19503	-2.89518	0.0037894	0.039504	40633750	Sevir.5G009300	Sevir.5G009300.1.p	PF02826	PTHR10996,PTHR10996:SF139		1.1.1.237		GO:0055114,GO:0051287	AT1G79870.1		D-isomer specific 2-hydroxyacid dehydrogenase family protein	LOC_Os01g12830.2	NA	erythronate-4-phosphate dehydrogenase domain containing protein, expressed
Sevir.2G267101.1	212.526	-0.563495	0.158672	-3.55132	0.00038331	0.00766212	40627110	Sevir.2G267101	Sevir.2G267101.1.p	PF13857	PTHR24136,PTHR24136:SF20								LOC_Os07g33200.1	NA	expressed protein
Sevir.2G327200.1	533.333	-0.563416	0.1676	-3.36167	0.000774731	0.0128557	40625563	Sevir.2G327200	Sevir.2G327200.1.p	PF00795	PTHR23088,PTHR23088:SF9		3.5.1.6	K01431	GO:0016810,GO:0006807	AT5G64370.1	BETA-UP,PYD3	beta-ureidopropionase	LOC_Os07g30170.1	NA	nitrilase, putative, expressed
Sevir.1G194300.1	115.014	-0.56249	0.152734	-3.68281	0.000230681	0.00522824	40606678	Sevir.1G194300	Sevir.1G194300.1.p		PTHR36003,PTHR36003:SF1					AT1G72020.1			LOC_Os04g35300.1	NA	SLL1 protein, putative, expressed
Sevir.5G015800.1	920.239	-0.56196	0.163123	-3.445	0.000571061	0.0102663	40634683	Sevir.5G015800	Sevir.5G015800.1.p	PF01991	PTHR12317,PTHR12317:SF21	KOG1664		K02150	GO:0046961,GO:0033178,GO:0015991,GO:0016747	AT1G64200.1	VHA-E3	vacuolar H+-ATPase subunit E isoform 3	LOC_Os01g12260.1	NA	vacuolar ATP synthase subunit E, putative, expressed
Sevir.9G079200.1	4556.33	-0.561326	0.121923	-4.60394	4.15e-06	0.000240036	40609702	Sevir.9G079200	Sevir.9G079200.1.p	PF10559,PF00344	PTHR10906			K10956	GO:0016020,GO:0015031	AT2G34250.1		SecY protein transport family protein	LOC_Os03g11440.1	NA	protein transport protein Sec61 subunit alpha, putative, expressed
Sevir.7G162400.1	18683.7	-0.559554	0.19383	-2.88683	0.0038914	0.0402028	40642509	Sevir.7G162400	Sevir.7G162400.1.p	PF01536	PTHR11570,PTHR11570:SF5	KOG0788	4.1.1.50	K01611	GO:0008295,GO:0006597,GO:0004014	AT3G25570.2		Adenosylmethionine decarboxylase family protein	LOC_Os04g42095.1	NA	S-adenosyl-l-methionine decarboxylase leader peptide, putative, expressed
Sevir.2G101800.1	188.264	-0.558855	0.169469	-3.29768	0.000974873	0.0152148	40625101	Sevir.2G101800	Sevir.2G101800.1.p	PF07687,PF01546	PTHR11014,PTHR11014:SF113			K14664	GO:0016787,GO:0008152	AT3G02875.1	ILR1	Peptidase M20/M25/M40 family protein	LOC_Os07g14590.1	NA	hydrolase, putative, expressed
Sevir.5G085800.1	4479.94	-0.558811	0.150947	-3.70204	0.000213875	0.00495275	40633993	Sevir.5G085800	Sevir.5G085800.1.p	PF10151	PTHR13448,PTHR13448:SF1	KOG4467				AT1G23170.2		Protein of unknown function DUF2359, transmembrane	LOC_Os01g03760.1	NA	expressed protein
Sevir.2G128000.1	9434.05	-0.554227	0.156654	-3.53792	0.000403299	0.00798135	40623517	Sevir.2G128000	Sevir.2G128000.1.p	PF00230	PTHR19139,PTHR19139:SF167	KOG0223		K09872	GO:0016020,GO:0006810,GO:0005215	AT2G37170.1	PIP2;2,PIP2B	plasma membrane intrinsic protein 2	LOC_Os07g26690.1	NA	aquaporin protein, putative, expressed
Sevir.7G273200.1	300.816	-0.553856	0.11155	-4.96508	6.87e-07	5.92e-05	40641421	Sevir.7G273200	Sevir.7G273200.1.p	PF00892	PTHR23051,PTHR23051:SF2	KOG2765		K15289	GO:0016021,GO:0016020	AT4G32140.1		EamA-like transporter family	LOC_Os04g55260.1	NA	thiamine-repressible mitochondrial transport protein THI74, putative, expressed
Sevir.3G195400.1	850.35	-0.55097	0.103359	-5.33065	9.79e-08	1.16e-05	40650479	Sevir.3G195400	Sevir.3G195400.1.p	PF05192,PF00488	PTHR11361,PTHR11361:SF20			K08741	GO:0030983,GO:0006298,GO:0005524	AT3G20475.1	ATMSH5,MSH5	MUTS-homologue 5	LOC_Os05g41880.1	NA	mutS domain V family protein, expressed
Sevir.5G374600.1	157.196	-0.55074	0.144257	-3.81778	0.000134655	0.00346971	40630731	Sevir.5G374600	Sevir.5G374600.1.p		PTHR32523,PTHR32523:SF7	KOG4453		K15892		AT5G58560.1		Phosphatidate cytidylyltransferase family protein	LOC_Os01g61560.1	NA	phosphatidate cytidylyltransferase, putative, expressed
Sevir.2G400000.1	7370.85	-0.54955	0.124891	-4.40024	1.08e-05	0.000512901	40627960	Sevir.2G400000	Sevir.2G400000.1.p	PF00318	PTHR11489	KOG0830		K02998	GO:0006412,GO:0005840,GO:0005622,GO:0003735,GO:0015935	AT3G04770.2	RPSAb	40s ribosomal protein SA B	LOC_Os07g42450.1	NA	ribosomal protein S2, putative, expressed
Sevir.5G340200.1	2453.03	-0.54702	0.0905673	-6.03993	1.54e-09	3.65e-07	40628931	Sevir.5G340200	Sevir.5G340200.1.p	PF02492,PF02881,PF02978	PTHR11564,PTHR11564:SF5		3.6.5.4	K03106	GO:0006614,GO:0005525,GO:0048500,GO:0008312	AT1G48900.1		Signal recognition particle, SRP54 subunit protein	LOC_Os01g56600.1	NA	signal recognition particle 54 kDa protein, putative, expressed
Sevir.2G141500.1	352.007	-0.544064	0.173173	-3.14174	0.00167948	0.0223043	40627383	Sevir.2G141500	Sevir.2G141500.1.p	PF05977	PTHR11662,PTHR11662:SF255	KOG2532		K08193		AT4G00370.1	ANTR2,PHT4;4	Major facilitator superfamily protein	LOC_Os09g39680.1	NA	transporter, major facilitator family, putative, expressed
Sevir.5G418000.1	1152.71	-0.54382	0.170727	-3.18532	0.00144593	0.0202298	40630843	Sevir.5G418000	Sevir.5G418000.1.p	PF00262	PTHR11073,PTHR11073:SF6	KOG0674		K08057	GO:0051082,GO:0006457,GO:0005783,GO:0005509	AT1G08450.1	AtCRT3,CRT3,EBS2,PSL1	calreticulin 3	LOC_Os01g67054.1	NA	calreticulin precursor protein, putative, expressed
Sevir.7G215400.1	358.287	-0.543672	0.19384	-2.80475	0.00503556	0.0479221	40643983	Sevir.7G215400	Sevir.7G215400.1.p	PF00046,PF01852	PTHR24326,PTHR24326:SF258			K09338	GO:0003677,GO:0008289	AT3G61150.1	HD-GL2-1,HDG1	homeodomain GLABROUS 1	LOC_Os04g48070.2	NA	homeobox and START domains containing protein, putative, expressed
Sevir.3G247700.1	796.668	-0.543269	0.118273	-4.59336	4.36e-06	0.000248958	40647537	Sevir.3G247700	Sevir.3G247700.1.p	PF00293	PTHR10885,PTHR10885:SF4	KOG0142	5.3.3.2	K01823	GO:0016787,GO:0008299,GO:0004452	AT5G16440.1	IPP1	isopentenyl diphosphate isomerase 1	LOC_Os05g34180.1	NA	hydrolase, NUDIX family, domain containing protein, expressed
Sevir.1G096400.1	446.036	-0.543105	0.114443	-4.74562	2.08e-06	0.000140582	40606173	Sevir.1G096400	Sevir.1G096400.1.p	PF09814	PTHR31531					AT3G26750.1			LOC_Os02g03820.1	NA	expressed protein
Sevir.5G440900.1	1318.44	-0.541506	0.184957	-2.92774	0.00341434	0.0367814	40631042	Sevir.5G440900	Sevir.5G440900.1.p	PF04818	PTHR12460,PTHR12460:SF6	KOG2669		K15559		AT3G26990.1		ENTH/VHS family protein	LOC_Os01g70060.1	NA	protein of unknown function, DUF618 domain containing protein, expressed
Sevir.1G275100.1	2210.81	-0.53913	0.125076	-4.31042	1.63e-05	0.000715313	40608283	Sevir.1G275100	Sevir.1G275100.1.p	PF03062	PTHR13906,PTHR13906:SF4	KOG2704	2.3.1.23	K13519		AT1G63050.1		MBOAT (membrane bound O-acyl transferase) family protein	LOC_Os02g45344.1	NA	O-acyltransferase, putative, expressed
Sevir.7G197100.1	1327.8	-0.538772	0.176848	-3.04653	0.00231496	0.0280022	40641705	Sevir.7G197100	Sevir.7G197100.1.p	PF13919,PF00320	PTHR10071,PTHR10071:SF159				GO:0043565,GO:0008270,GO:0006355,GO:0003700	AT4G17570.3	GATA26	GATA transcription factor 26	LOC_Os04g46020.1	NA	GATA zinc finger domain containing protein, expressed
Sevir.7G332200.1	1753.35	-0.536857	0.147777	-3.6329	0.000280256	0.00606317	40642180	Sevir.7G332200	Sevir.7G332200.1.p	PF00501	PTHR24096,PTHR24096:SF221		6.2.1.3	K01897	GO:0008152,GO:0003824	AT5G27600.1	ATLACS7,LACS7	long-chain acyl-CoA synthetase 7	LOC_Os12g04990.1	NA	acyl-CoA synthetase protein, putative, expressed
Sevir.2G165800.1	279.03	-0.536527	0.14432	-3.71764	0.000201096	0.00471792	40625018	Sevir.2G165800	Sevir.2G165800.1.p	PF01025	PTHR21237,PTHR21237:SF28	KOG3003		K03687	GO:0051087,GO:0042803,GO:0006457,GO:0000774	AT5G55200.1		Co-chaperone GrpE family protein	LOC_Os09g11250.1	NA	co-chaperone GrpE protein, putative, expressed
Sevir.3G358750.1	92.32	-0.535616	0.179097	-2.99065	0.00278384	0.0316594	40648403	Sevir.3G358750	Sevir.3G358750.1.p											NA
Sevir.2G196300.1	220.801	-0.534652	0.167168	-3.19829	0.00138246	0.0196387	40622142	Sevir.2G196300	Sevir.2G196300.1.p	PF02630	PTHR12151,PTHR12151:SF1			K07152		AT4G39740.1		Thioredoxin superfamily protein	LOC_Os09g20430.1	NA	SCO1 protein homolog, mitochondrial precursor, putative, expressed
Sevir.9G417200.1	3842.34	-0.533951	0.142384	-3.75008	0.000176779	0.00430692	40617886	Sevir.9G417200	Sevir.9G417200.1.p	PF02225	PTHR22765,PTHR22765:SF47					AT3G52850.1	ATELP,ATELP1,ATVSR1,BP-80,BP80,BP80-1;1,BP80B,GFS1,VSR1,VSR1;1	vacuolar sorting receptor homolog 1	LOC_Os03g21720.1	NA	vacuolar-sorting receptor precursor, putative, expressed
Sevir.2G362500.1	668.746	-0.529228	0.173895	-3.04338	0.00233936	0.0282267	40623067	Sevir.2G362500	Sevir.2G362500.1.p	PF11264	PTHR34793,PTHR34793:SF1				GO:0015979,GO:0010207	AT2G20890.1	PSB29,THF1	photosystem II reaction center PSB29 protein	LOC_Os07g37250.1	NA	THYLAKOID FORMATION1, chloroplast precursor, putative, expressed
Sevir.9G253900.1	1198.91	-0.52892	0.186433	-2.83706	0.00455312	0.0445424	40618022	Sevir.9G253900	Sevir.9G253900.1.p	PF00155	PTHR11751,PTHR11751:SF393		2.6.1.2	K00814	GO:0030170,GO:0009058	AT1G72330.1	ALAAT2	alanine aminotransferase 2	LOC_Os10g25130.1	NA	aminotransferase, classes I and II, domain containing protein, expressed
Sevir.3G131100.1	1281.13	-0.526584	0.174752	-3.01332	0.00258407	0.0301149	40649659	Sevir.3G131100	Sevir.3G131100.1.p	PF13499,PF07714	PTHR24349,PTHR24349:SF95	KOG0032	2.7.11.1	K13412	GO:0006468,GO:0004672	AT4G23650.1	CDPK6,CPK3	calcium-dependent protein kinase 6	LOC_Os05g50810.1	NA	CAMK_CAMK_like.5 - CAMK includes calcium/calmodulin depedent protein kinases, expressed
Sevir.3G402800.1	6239.7	-0.523226	0.117184	-4.465	8.01e-06	0.000405271	40650055	Sevir.3G402800	Sevir.3G402800.1.p	PF00271,PF00270	PTHR24031,PTHR24031:SF296	KOG0331	3.6.4.13		GO:0005524,GO:0003676	AT3G22330.1	ATRH53,PMH2	putative mitochondrial RNA helicase 2	LOC_Os12g41715.1	NA	DEAD-box ATP-dependent RNA helicase, putative, expressed
Sevir.1G184400.2	1112.09	-0.521396	0.160296	-3.2527	0.00114315	0.0172071	40605732	Sevir.1G184400	Sevir.1G184400.2.p	PF00795	PTHR23088,PTHR23088:SF26	KOG0806	3.5.1.53	K12251	GO:0016810,GO:0006807	AT2G27450.1	ATNLP1,CPA,NLP1	nitrilase-like protein 1	LOC_Os02g33080.1	NA	N-carbamoylputrescine amidase, putative, expressed
Sevir.3G365000.1	136.358	-0.521027	0.166718	-3.1252	0.00177685	0.0232271	40650642	Sevir.3G365000	Sevir.3G365000.1.p	PF03917	PTHR11130,PTHR11130:SF2		6.3.2.3	K01920	GO:0006750,GO:0005524,GO:0004363	AT5G27380.1	GSH2,GSHB	glutathione synthetase 2	LOC_Os12g34380.1	NA	glutathione synthetase, chloroplast precursor, putative, expressed
Sevir.9G311600.1	1127.86	-0.520806	0.17367	-2.99883	0.00271015	0.0309966	40613489	Sevir.9G311600	Sevir.9G311600.1.p	PF00083	PTHR23500,PTHR23500:SF110	KOG0254			GO:0055085,GO:0022857,GO:0016021	AT5G17010.1		Major facilitator superfamily protein	LOC_Os10g42830.1	NA	transporter family protein, putative, expressed
Sevir.2G401100.1	2065.62	-0.520481	0.0980163	-5.31014	1.1e-07	1.28e-05	40626183	Sevir.2G401100	Sevir.2G401100.1.p	PF00155	PTHR11751,PTHR11751:SF369		2.6.1.2	K00814	GO:0030170,GO:0009058	AT1G72330.1	ALAAT2	alanine aminotransferase 2	LOC_Os07g42600.1	NA	aminotransferase, classes I and II, domain containing protein, expressed
Sevir.4G051500.1	17322.6	-0.520026	0.148209	-3.50873	0.000450257	0.00868985	40599905	Sevir.4G051500	Sevir.4G051500.1.p	PF03030	PTHR31998,PTHR31998:SF13		3.6.1.1	K01507	GO:0016020,GO:0015992,GO:0009678,GO:0004427	AT1G15690.1	ATAVP3,AtVHP1;1,AVP-3,AVP1	Inorganic H pyrophosphatase family protein	LOC_Os06g08080.1	NA	inorganic H+ pyrophosphatase, putative, expressed
Sevir.1G217600.1	4371.24	-0.515136	0.123415	-4.17403	2.99e-05	0.0011198	40608716	Sevir.1G217600	Sevir.1G217600.1.p	PF03009	PTHR23344,PTHR23344:SF29	KOG2258	3.1.4.46		GO:0008081,GO:0006629,GO:0008889	AT5G55480.1	SVL1	SHV3-like 1	LOC_Os02g37590.1	NA	glycerophosphoryl diester phosphodiesterase family protein, putative, expressed
Sevir.1G349700.1	4116.54	-0.513425	0.158807	-3.23301	0.00122492	0.0180769	40607265	Sevir.1G349700	Sevir.1G349700.1.p	PF00847	PTHR31190,PTHR31190:SF4			K09286	GO:0006355,GO:0003700	AT1G53910.3	RAP2.12	related to AP2 12	LOC_Os02g54160.2	NA	AP2 domain containing protein, expressed
Sevir.3G344000.1	2815.85	-0.511678	0.0621994	-8.22641	1.93e-16	2.22e-13	40647293	Sevir.3G344000	Sevir.3G344000.1.p	PF05753	PTHR12861,PTHR12861:SF4	KOG3317		K13250	GO:0016021,GO:0005783	AT5G14030.1		translocon-associated protein beta (TRAPB) family protein	LOC_Os01g01307.1	NA	translocon-associated protein beta domain containing protein, expressed
Sevir.3G239100.5	205.094	-0.511468	0.177527	-2.88107	0.00396333	0.0406848	40651337	Sevir.3G239100	Sevir.3G239100.5.p	PF01940	PTHR13353,PTHR13353:SF8	KOG4491			GO:0016021	AT5G19930.1		Protein of unknown function DUF92, transmembrane	LOC_Os01g32280.1	NA	transmembrane protein, putative, expressed
Sevir.3G013000.1	501.752	-0.509674	0.17088	-2.98265	0.00285766	0.0323164	40650981	Sevir.3G013000	Sevir.3G013000.1.p	PF03332	PTHR10466	KOG3189	5.4.2.8	K17497	GO:0009298,GO:0005737,GO:0004615	AT2G45790.1	ATPMM,PMM	phosphomannomutase	LOC_Os04g58580.1	NA	phosphomannomutase, putative, expressed
Sevir.9G570300.1	3550.07	-0.508807	0.0902612	-5.63705	1.73e-08	2.78e-06	40613233	Sevir.9G570300	Sevir.9G570300.1.p	PF01399,PF10602	PTHR14145,PTHR14145:SF2	KOG0686		K12175	GO:0005515	AT3G61140.1	ATFUS6,ATSK31,COP11,CSN1,EMB78,FUS6,SK31	26S proteasome, regulatory subunit Rpn7;Proteasome component (PCI) domain	LOC_Os03g02540.1	NA	proteasome subunit, putative, expressed
Sevir.9G228400.1	8166.47	-0.50872	0.0587045	-8.66578	4.48e-18	5.7e-15	40616735	Sevir.9G228400	Sevir.9G228400.1.p	PF00400,PF08606	PTHR22840			K10599	GO:0005515	AT1G04510.1	MAC3A	MOS4-associated complex 3A	LOC_Os10g32880.1	NA	WD domain, G-beta repeat domain containing protein, expressed
Sevir.5G148100.1	580.13	-0.508313	0.177054	-2.87095	0.00409235	0.0413539	40630896	Sevir.5G148100	Sevir.5G148100.1.p	PF00657	PTHR14209,PTHR14209:SF7	KOG3035	2.7.7.43		GO:0016788	AT5G45920.1		SGNH hydrolase-type esterase superfamily protein	LOC_Os01g11570.1	NA	GDSL-like lipase/acylhydrolase, putative, expressed
Sevir.7G169900.1	877.144	-0.505712	0.0872793	-5.79418	6.87e-09	1.28e-06	40643089	Sevir.7G169900	Sevir.7G169900.1.p	PF00180	PTHR11822,PTHR11822:SF5		1.1.1.42	K00031	GO:0055114,GO:0016616,GO:0006102,GO:0004450	AT5G14590.1		Isocitrate/isopropylmalate dehydrogenase family protein	LOC_Os04g42920.1	NA	dehydrogenase, putative, expressed
Sevir.6G002400.1	2352.97	-0.503372	0.084658	-5.94594	2.75e-09	6.03e-07	40620865	Sevir.6G002400	Sevir.6G002400.1.p	PF05450	PTHR31826				GO:0016485,GO:0016021	AT3G44330.1			LOC_Os08g01180.1	NA	nicalin, putative, expressed
Sevir.5G073600.1	9031.18	-0.501674	0.158674	-3.16165	0.00156875	0.0212792	40635947	Sevir.5G073600	Sevir.5G073600.1.p	PF14438,PF09532	PTHR13586,PTHR13586:SF4			K18749		AT1G26110.1	DCP5	decapping 5	LOC_Os01g02090.1	NA	expressed protein
Sevir.5G373500.3	295.718	-0.501308	0.157631	-3.18026	0.00147142	0.0204289	40634156	Sevir.5G373500	Sevir.5G373500.3.p	PF04438	PTHR13483,PTHR13483:SF8	KOG2857				AT4G28820.1		HIT-type Zinc finger family protein	LOC_Os01g61430.1	NA	HIT zinc finger domain containing protein, expressed
Sevir.5G304400.4	1468.26	-0.497495	0.138513	-3.59169	0.000328534	0.00678685	40630076	Sevir.5G304400	Sevir.5G304400.4.p	PF00390,PF03949	PTHR23406,PTHR23406:SF11		1.1.1.40	K00029	GO:0055114,GO:0004471,GO:0051287	AT5G25880.1	ATNADP-ME3,NADP-ME3	NADP-malic enzyme 3	LOC_Os01g52500.2	NA	NADP-dependent malic enzyme, putative, expressed
Sevir.9G249000.3	200.079	-0.497427	0.173616	-2.8651	0.00416874	0.0418329	40611065	Sevir.9G249000	Sevir.9G249000.3.p	PF03372	PTHR11200,PTHR11200:SF159	KOG0565				AT2G32010.2	CVL1	CVP2 like 1	LOC_Os10g28660.1	NA	type I inositol-1,4,5-trisphosphate 5-phosphatase, putative, expressed
Sevir.3G323806.1	111.279	-0.497114	0.167773	-2.96302	0.00304642	0.0339892	40646231	Sevir.3G323806	Sevir.3G323806.1.p	PF00557,PF14826	PTHR13980					AT4G10710.1	SPT16	global transcription factor C	LOC_Os12g26030.1	NA	FACT complex subunit SPT16, putative, expressed
Sevir.6G057700.2	152.875	-0.496529	0.16932	-2.93249	0.00336252	0.0363731	40619570	Sevir.6G057700	Sevir.6G057700.2.p	PF08567,PF03909	PTHR12856	KOG2074		K03141	GO:0006351,GO:0006289,GO:0000439	AT1G55750.1		BSD domain (BTF2-like transcription factors, Synapse-associated proteins and DOS2-like proteins)	LOC_Os08g25060.1	NA	BSD domain-containing protein, putative, expressed
Sevir.1G112600.1	2124.41	-0.495389	0.108416	-4.56935	4.89e-06	0.000274063	40608741	Sevir.1G112600	Sevir.1G112600.1.p	PF04258	PTHR12174	KOG2443		K09595	GO:0016021,GO:0004190	AT2G03120.1	ATSPP,SPP	signal peptide peptidase	LOC_Os05g36070.1	NA	signal peptide peptidase domain containing protein, expressed
Sevir.5G394600.2	454.163	-0.486011	0.134118	-3.62375	0.00029036	0.0062426	40633805	Sevir.5G394600	Sevir.5G394600.2.p	PF00782	PTHR10159,PTHR10159:SF376	KOG1719			GO:0008138,GO:0006470	AT5G56610.1		Phosphotyrosine protein phosphatases superfamily protein	LOC_Os01g64010.2	NA	dual specificity protein phosphatase, putative, expressed
Sevir.1G244800.1	381.192	-0.482346	0.162044	-2.97663	0.00291437	0.0328345	40606745	Sevir.1G244800	Sevir.1G244800.1.p		PTHR35116,PTHR35116:SF1								LOC_Os02g41610.1	NA	expressed protein
Sevir.5G383100.1	602.446	-0.480907	0.100154	-4.80168	1.57e-06	0.000114765	40631294	Sevir.5G383100	Sevir.5G383100.1.p	PF06480,PF00004,PF01434	PTHR23076,PTHR23076:SF69			K08956	GO:0016021,GO:0008270,GO:0005524,GO:0004222,GO:0006508	AT1G07510.1	ftsh10	FTSH protease 10	LOC_Os01g62500.1	NA	OsFtsH3 FtsH protease, homologue of AtFtsH3/10, expressed
Sevir.5G316000.1	37338.6	-0.480579	0.103687	-4.63488	3.57e-06	0.000214495	40634288	Sevir.5G316000	Sevir.5G316000.1.p	PF14492,PF03144,PF00679,PF03764,PF00009	PTHR23115,PTHR23115:SF136			K03234	GO:0005525	AT1G56070.1	LOS1	Ribosomal protein S5/Elongation factor G/III/V family protein	LOC_Os02g32030.1	NA	elongation factor, putative, expressed
Sevir.3G281800.1	791.893	-0.479022	0.14157	-3.38364	0.000715315	0.0121538	40645727	Sevir.3G281800	Sevir.3G281800.1.p	PF00931	PTHR23155,PTHR23155:SF614	KOG4658			GO:0043531	AT1G58410.1		Disease resistance protein (CC-NBS-LRR class) family	LOC_Os11g45930.1	NA	NBS-LRR type disease resistance protein, putative, expressed
Sevir.2G455000.1	2248.5	-0.478897	0.0898164	-5.33196	9.72e-08	1.16e-05	40627699	Sevir.2G455000	Sevir.2G455000.1.p	PF00962	PTHR11359,PTHR11359:SF8		3.5.4.6	K01490	GO:0019239,GO:0032264,GO:0003876	AT2G38280.2	ATAMPD,FAC1	AMP deaminase, putative / myoadenylate deaminase, putative	LOC_Os07g49270.1	NA	AMP deaminase, putative, expressed
Sevir.2G319700.1	343.219	-0.478272	0.153879	-3.1081	0.00188297	0.0241693	40623021	Sevir.2G319700	Sevir.2G319700.1.p	PF13414	PTHR26312,PTHR26312:SF66					AT1G22700.2		Tetratricopeptide repeat (TPR)-like superfamily protein	LOC_Os10g32300.1	NA	tetratricopeptide repeat domain containing protein, expressed
Sevir.4G292400.1	4822.19	-0.475595	0.0630732	-7.54037	4.69e-14	3.06e-11	40601178	Sevir.4G292400	Sevir.4G292400.1.p	PF03896	PTHR12924,PTHR12924:SF0	KOG1631		K13249	GO:0005789	AT2G21160.1		Translocon-associated protein (TRAP), alpha subunit	LOC_Os06g50154.1	NA	translocon-associated protein subunit alpha precursor, putative, expressed
Sevir.9G047000.1	1636.75	-0.475575	0.118311	-4.01971	5.83e-05	0.0018271	40614800	Sevir.9G047000	Sevir.9G047000.1.p	PF00494	PTHR11626		2.5.1.21	K00801	GO:0016740,GO:0009058	AT4G34640.1	ERG9,SQS1	squalene synthase 1	LOC_Os03g59040.2	NA	squalene synthetase, putative, expressed
Sevir.5G355800.1	772.852	-0.474663	0.145146	-3.27025	0.00107451	0.0163989	40635355	Sevir.5G355800	Sevir.5G355800.1.p	PF00288	PTHR20861,PTHR20861:SF2		2.7.1.148	K00919	GO:0005524,GO:0050515,GO:0016114	AT2G26930.1	ATCDPMEK,CDPMEK,ISPE,PDE277	4-(cytidine 5\'-phospho)-2-C-methyl-D-erithritol kinase	LOC_Os01g58790.2	NA	GHMP kinases ATP-binding protein, putative, expressed
Sevir.9G085800.1	842.773	-0.474102	0.13504	-3.51084	0.0004467	0.0086558	40609791	Sevir.9G085800	Sevir.9G085800.1.p	PF10160	PTHR15876	KOG4536				AT3G05010.1		Protein of unknown function, transmembrane-40	LOC_Os03g54920.1	NA	expressed protein
Sevir.3G407400.1	1905.24	-0.473541	0.0715085	-6.62216	3.54e-11	1.22e-08	40648717	Sevir.3G407400	Sevir.3G407400.1.p	PF01926	PTHR11089,PTHR11089:SF39			K14539	GO:0005525	AT1G08410.1		P-loop containing nucleoside triphosphate hydrolases superfamily protein	LOC_Os12g42370.1	NA	GTPase of unknown function domain containing protein, putative, expressed
Sevir.3G220300.1	168.312	-0.472882	0.141152	-3.35016	0.000807661	0.0131847	40648998	Sevir.3G220300	Sevir.3G220300.1.p	PF16916,PF01545	PTHR11562,PTHR11562:SF44	KOG1485			GO:0055085,GO:0016021,GO:0008324,GO:0006812	AT2G39450.1	ATMTP11,MTP11	Cation efflux family protein	LOC_Os01g62070.1	NA	cation efflux family protein, putative, expressed
Sevir.3G272326.1	836.71	-0.472673	0.151784	-3.11413	0.00184491	0.0238627	40645737	Sevir.3G272326	Sevir.3G272326.1.p	PF00009	PTHR23115,PTHR23115:SF157		3.6.5.3	K03231		AT1G07930.1		GTP binding Elongation factor Tu family protein	LOC_Os03g08010.1	NA	elongation factor Tu, putative, expressed
Sevir.1G243900.1	1240.01	-0.470314	0.118122	-3.98159	6.85e-05	0.00206859	40607390	Sevir.1G243900	Sevir.1G243900.1.p	PF08718	PTHR10219,PTHR10219:SF36	KOG3221			GO:0051861,GO:0046836,GO:0017089,GO:0005737	AT2G33470.1	ATGLTP1,GLTP1	glycolipid transfer protein 1	LOC_Os07g26460.1	NA	GLTP domain containing protein, putative, expressed
Sevir.9G574400.1	1258.52	-0.469757	0.142881	-3.28775	0.0010099	0.0156502	40616295	Sevir.9G574400	Sevir.9G574400.1.p	PF08245	PTHR11136,PTHR11136:SF6		6.3.2.17	K01930	GO:0009058,GO:0005524,GO:0009396,GO:0004326	AT5G05980.1	ATDFB,DFB	DHFS-FPGS homolog B	LOC_Os03g02030.1	NA	folylpolyglutamate synthase, mitochondrial precursor, putative, expressed
Sevir.1G182000.1	912.219	-0.469706	0.147632	-3.1816	0.00146462	0.0203658	40606165	Sevir.1G182000	Sevir.1G182000.1.p	PF12899	PTHR31916,PTHR31916:SF2				GO:0033926	AT5G22510.1	At-A/N-InvE,INV-E	alkaline/neutral invertase	LOC_Os02g32730.1	NA	neutral/alkaline invertase, putative, expressed
Sevir.3G153700.1	1770.2	-0.469364	0.111816	-4.19763	2.7e-05	0.00103531	40649055	Sevir.3G153700	Sevir.3G153700.1.p	PF10508	PTHR13554	KOG4413		K06692	GO:0043248	AT3G15180.1		ARM repeat superfamily protein	LOC_Os05g48340.1	NA	proteasome-related, putative, expressed
Sevir.9G442900.1	1781.83	-0.46853	0.156201	-2.99954	0.00270386	0.0309642	40612829	Sevir.9G442900	Sevir.9G442900.1.p	PF16191,PF09358,PF16190,PF10585,PF00899	PTHR10953,PTHR10953:SF154			K03178	GO:0008641	AT5G06460.1	ATUBA2,UBA 2	ubiquitin activating enzyme 2	LOC_Os03g18380.3	NA	ubiquitin-activating enzyme, putative, expressed
Sevir.1G302300.1	9926.13	-0.468188	0.0996255	-4.69948	2.61e-06	0.000168829	40608046	Sevir.1G302300	Sevir.1G302300.1.p	PF15044,PF13424,PF12807,PF13236	PTHR12601,PTHR12601:SF6			K03255		AT3G52140.1		tetratricopeptide repeat (TPR)-containing protein	LOC_Os02g48620.1	NA	tetratricopeptide repeat, putative, expressed
Sevir.4G298800.1	2302.4	-0.468185	0.145427	-3.21937	0.00128471	0.0186518	40601348	Sevir.4G298800	Sevir.4G298800.1.p	PF02984,PF00134	PTHR10177,PTHR10177:SF226	KOG0653		K05868	GO:0005634	AT1G20610.1	CYCB2;3	Cyclin B2;3	LOC_Os06g51110.2	NA	cyclin, putative, expressed
Sevir.3G028900.1	2464.93	-0.467801	0.133813	-3.49592	0.000472433	0.00896732	40647753	Sevir.3G028900	Sevir.3G028900.1.p	PF02309,PF02362,PF06507	PTHR31384,PTHR31384:SF10			K14486	GO:0006355,GO:0005634,GO:0003677,GO:0009725	AT1G19850.1	ARF5,IAA24,MP	Transcriptional factor B3 family protein / auxin-responsive factor AUX/IAA-related	LOC_Os04g56850.1	NA	auxin response factor, putative, expressed
Sevir.5G464000.1	277.009	-0.467735	0.128105	-3.65118	0.000261039	0.00573038	40631794	Sevir.5G464000	Sevir.5G464000.1.p	PF08627	PTHR31326,PTHR31326:SF3					AT5G19380.1	CLT1	CRT (chloroquine-resistance transporter)-like transporter 1	LOC_Os01g72570.1	NA	expressed protein
Sevir.2G334000.1	1624.19	-0.467224	0.136146	-3.43178	0.000599643	0.010622	40627349	Sevir.2G334000	Sevir.2G334000.1.p	PF07883	PTHR34571,PTHR34571:SF1		3.5.3.26	K14977		AT4G17050.1	UGLYAH	ureidoglycine aminohydrolase	LOC_Os07g31270.1	NA	cupin 2, conserved barrel domain protein, putative, expressed
Sevir.9G316900.1	139.962	-0.466983	0.166353	-2.80718	0.00499766	0.0477119	40610727	Sevir.9G316900	Sevir.9G316900.1.p	PF13423	PTHR24006	KOG1870	3.4.19.12	K11855		AT5G57990.1	UBP23	ubiquitin-specific protease 23	LOC_Os02g55180.1	NA	ubiquitin carboxyl-terminal hydrolase domain containing protein, expressed
Sevir.8G255800.1	195.474	-0.465256	0.160131	-2.90547	0.00366703	0.0386152	40638147	Sevir.8G255800	Sevir.8G255800.1.p		PTHR24198,PTHR24198:SF67								LOC_Os12g38460.1	NA	RNA recognition motif family protein, expressed
Sevir.9G539700.1	819.733	-0.463236	0.163851	-2.82717	0.00469609	0.0456268	40617636	Sevir.9G539700	Sevir.9G539700.1.p	PF05383	PTHR22792,PTHR22792:SF2			K18757		AT5G66100.1		winged-helix DNA-binding transcription factor family protein	LOC_Os03g06070.1	NA	la domain containing protein, putative, expressed
Sevir.5G260700.1	5933.67	-0.462164	0.122915	-3.76004	0.000169886	0.0041769	40632594	Sevir.5G260700	Sevir.5G260700.1.p	PF02887,PF00224	PTHR11817,PTHR11817:SF2		2.7.1.40	K00873	GO:0030955,GO:0006096,GO:0004743,GO:0000287	AT5G52920.1	PKP-BETA1,PKP1,PKP2	plastidic pyruvate kinase beta subunit 1	LOC_Os01g47080.1	NA	pyruvate kinase, putative, expressed
Sevir.5G324000.1	2266.2	-0.461322	0.129872	-3.55214	0.000382112	0.00764984	40629433	Sevir.5G324000	Sevir.5G324000.1.p	PF01926,PF00679	PTHR23115,PTHR23115:SF14		3.6.5.3	K06207	GO:0005525	AT2G31060.2		elongation factor family protein	LOC_Os01g54910.1	NA	GTP-binding protein typA/bipA, putative, expressed
Sevir.1G073800.1	8674.28	-0.460977	0.0782982	-5.88746	3.92e-09	8.03e-07	40607104	Sevir.1G073800	Sevir.1G073800.1.p	PF13646,PF08623	PTHR12696			K17263		AT2G02560.2	ATCAND1,CAND1,ETA2,HVE,TIP120	cullin-associated and neddylation dissociated	LOC_Os02g07120.1	NA	HEAT repeat family protein, putative, expressed
Sevir.9G552600.1	4704.8	-0.460411	0.134443	-3.42458	0.00061575	0.0108279	40610726	Sevir.9G552600	Sevir.9G552600.1.p	PF00694,PF00330	PTHR11670,PTHR11670:SF40		4.2.1.3	K01681	GO:0008152	AT2G05710.1	ACO3	aconitase 3	LOC_Os03g04410.1	NA	aconitate hydratase protein, putative, expressed
Sevir.1G360800.1	192.037	-0.459028	0.162145	-2.83098	0.00464056	0.0451963	40607592	Sevir.1G360800	Sevir.1G360800.1.p	PF03662	PTHR14363,PTHR14363:SF16		3.2.1.31,3.2.1.167	K07964	GO:0016798,GO:0016020	AT5G34940.2	AtGUS3,GUS3	glucuronidase 3	LOC_Os02g55870.1	NA	heparanase-like protein precursor, putative, expressed
Sevir.1G005700.1	628.927	-0.458304	0.154083	-2.97439	0.00293568	0.0330131	40603888	Sevir.1G005700	Sevir.1G005700.1.p	PF07851	PTHR21433,PTHR21433:SF4	KOG4758			GO:0016021	AT1G33230.1		TMPIT-like protein	LOC_Os02g01720.1	NA	transmembrane protein 120A, putative, expressed
Sevir.5G462100.1	725.593	-0.457857	0.117941	-3.88208	0.000103566	0.00285772	40632586	Sevir.5G462100	Sevir.5G462100.1.p	PF01979	PTHR22642,PTHR22642:SF2	KOG3968		K07047	GO:0016787	AT3G55850.1	LAF3,LAF3 ISF1,LAF3 ISF2	Amidohydrolase family	LOC_Os01g72350.1	NA	amidohydrolase, putative, expressed
Sevir.9G199600.1	2337.54	-0.456853	0.0892137	-5.12089	3.04e-07	3.05e-05	40616024	Sevir.9G199600	Sevir.9G199600.1.p	PF00271,PF00270	PTHR24031,PTHR24031:SF329		3.6.4.13	K12614	GO:0005524,GO:0003676	AT4G00660.2	ATRH8,RH8	RNAhelicase-like 8	LOC_Os04g45040.2	NA	DEAD-box ATP-dependent RNA helicase, putative, expressed
Sevir.5G331600.2	1292.73	-0.456726	0.13397	-3.40918	0.00065159	0.0112922	40635065	Sevir.5G331600	Sevir.5G331600.2.p	PF03009	PTHR23344,PTHR23344:SF19	KOG2258	3.1.4.46	K01126	GO:0008081,GO:0006629,GO:0008889	AT5G08030.1		PLC-like phosphodiesterases superfamily protein	LOC_Os01g55780.1	NA	glycerophosphoryl diester phosphodiesterase family protein, putative, expressed
Sevir.9G419500.1	1398.76	-0.456636	0.11312	-4.03673	5.42e-05	0.001742	40609686	Sevir.9G419500	Sevir.9G419500.1.p	PF00664,PF00005	PTHR24221,PTHR24221:SF18		3.6.3.46	K05663	GO:0055085,GO:0042626,GO:0016021,GO:0006810,GO:0005524,GO:0016887	AT5G58270.1	ATATM3,ATM3,STA1	ABC transporter of the mitochondrion 3	LOC_Os06g03770.1	NA	ABC transporter, ATP-binding protein, putative, expressed
Sevir.7G155600.1	853.124	-0.456557	0.132167	-3.45441	0.000551508	0.00998921	40643461	Sevir.7G155600	Sevir.7G155600.1.p	PF13450	PTHR10742,PTHR10742:SF229	KOG1276	1.3.3.4	K00231		AT5G14220.1	HEMG2,MEE61,PPO2	Flavin containing amine oxidoreductase family	LOC_Os04g41260.1	NA	amine oxidase, flavin-containing, domain containing protein, expressed
Sevir.1G335700.1	4747.23	-0.45511	0.122372	-3.71907	0.000199962	0.00469782	40606750	Sevir.1G335700	Sevir.1G335700.1.p	PF00675,PF05193,PF08367	PTHR11851,PTHR11851:SF68			K06972	GO:0006508	AT3G19170.1	ATPREP1,ATZNMP,PREP1	presequence protease 1	LOC_Os02g52390.1	NA	M16 domain containing zinc peptidase, putative, expressed
Sevir.3G323200.1	9152.53	-0.454964	0.0623093	-7.30171	2.84e-13	1.49e-10	40647324	Sevir.3G323200	Sevir.3G323200.1.p	PF00587,PF03129,PF09180	PTHR11451,PTHR11451:SF21		6.1.1.15	K01881	GO:0006418,GO:0005524,GO:0004812,GO:0000166,GO:0006433,GO:0005737,GO:0004827	AT3G62120.2		Class II aaRS and biotin synthetases superfamily protein	LOC_Os12g25710.2	NA	bifunctional aminoacyl-tRNA synthetase, putative, expressed
Sevir.5G412700.1	834.427	-0.454837	0.111102	-4.09386	4.24e-05	0.00145708	40631001	Sevir.5G412700	Sevir.5G412700.1.p	PF04884	PTHR12770,PTHR12770:SF25	KOG4249				AT5G49820.1	EMB1879,RUS6	Protein of unknown function, DUF647	LOC_Os01g66350.1	NA	DUF647 domain containing protein, putative, expressed
Sevir.1G296300.1	2801.51	-0.447588	0.0904021	-4.95108	7.38e-07	6.28e-05	40606120	Sevir.1G296300	Sevir.1G296300.1.p	PF07722,PF00988	PTHR11405,PTHR11405:SF37		6.3.5.5	K01956	GO:0016787,GO:0006541	AT3G27740.1	CARA	carbamoyl phosphate synthetase A	LOC_Os02g47850.2	NA	class I glutamine amidotransferase, putative, expressed
Sevir.3G272400.2	15727.4	-0.447484	0.122335	-3.65787	0.000254321	0.0056076	40645986	Sevir.3G272400	Sevir.3G272400.2.p	PF03144,PF03143,PF00009	PTHR23115,PTHR23115:SF157		3.6.5.3	K03231	GO:0005525	AT1G07920.1		GTP binding Elongation factor Tu family protein	LOC_Os03g08010.1	NA	elongation factor Tu, putative, expressed
Sevir.5G335400.1	2826.88	-0.446208	0.114918	-3.88284	0.000103242	0.00285203	40630125	Sevir.5G335400	Sevir.5G335400.1.p	PF00270,PF01424,PF00271,PF07717,PF04408	PTHR18934,PTHR18934:SF115		3.6.4.13		GO:0005524,GO:0003676,GO:0004386	AT2G30800.1	ATVT-1,HVT1	helicase in vascular tissue and tapetum	LOC_Os01g56190.1	NA	HVT1, putative, expressed
Sevir.4G132600.1	1510.37	-0.446032	0.0826191	-5.39866	6.71e-08	8.44e-06	40601695	Sevir.4G132600	Sevir.4G132600.1.p	PF07707,PF00651	PTHR24412,PTHR24412:SF194				GO:0005515	AT3G61600.1	ATPOB1,POB1	POZ/BTB containin G-protein 1	LOC_Os06g31100.1	NA	E1-BTB2 - Bric-a-Brac, Tramtrack, and Broad Complex domain with E1 subfamily conserved sequence, expressed
Sevir.6G035000.1	13070.2	-0.445913	0.131294	-3.39629	0.000683051	0.0117068	40621917	Sevir.6G035000	Sevir.6G035000.1.p	PF00694,PF00330	PTHR11670,PTHR11670:SF37		4.2.1.3	K01681	GO:0008152	AT2G05710.1	ACO3	aconitase 3	LOC_Os08g09200.1	NA	aconitate hydratase protein, putative, expressed
Sevir.9G112900.1	1654.22	-0.443425	0.124883	-3.55074	0.000384155	0.00766532	40610506	Sevir.9G112900	Sevir.9G112900.1.p	PF02734,PF02733	PTHR28629,PTHR28629:SF4		2.7.1.29,2.7.1.28,4.6.1.15	K00863	GO:0006071,GO:0004371	AT3G17770.1		Dihydroxyacetone kinase	LOC_Os03g51000.2	NA	3,4-dihydroxy-2-butanone kinase, putative, expressed
Sevir.7G053400.2	187	-0.442481	0.153711	-2.87866	0.00399373	0.0408406	40641078	Sevir.7G053400	Sevir.7G053400.2.p	PF14510,PF08370,PF00005,PF01061	PTHR19241,PTHR19241:SF259		3.6.3.25		GO:0016887,GO:0005524,GO:0016020	AT3G53480.1	ABCG37,ATPDR9,PDR9,PIS1	pleiotropic drug resistance 9	LOC_Os02g32690.1	NA	pleiotropic drug resistance protein 15, putative, expressed
Sevir.1G355300.1	1511.21	-0.442393	0.153736	-2.87761	0.00400702	0.0408766	40608328	Sevir.1G355300	Sevir.1G355300.1.p	PF03571,PF00293	PTHR23422,PTHR23422:SF9	KOG0142	5.3.3.2		GO:0016787	AT1G79690.1	atnudt3,NUDT3	nudix hydrolase homolog 3	LOC_Os02g55030.1	NA	hydrolase, NUDIX family, domain containing protein, expressed
Sevir.3G037700.1	3980.95	-0.442359	0.0901266	-4.90819	9.19e-07	7.47e-05	40646037	Sevir.3G037700	Sevir.3G037700.1.p	PF01409,PF03484,PF03483	PTHR10947		6.1.1.20	K01890	GO:0043039,GO:0005737,GO:0005524,GO:0004812,GO:0000049,GO:0006432,GO:0003723,GO:0000287,GO:0004826	AT1G72550.1		tRNA synthetase beta subunit family protein	LOC_Os05g48510.1	NA	phenylalanyl-tRNA synthetase beta chain, putative, expressed
Sevir.4G121300.1	1007.27	-0.441771	0.143677	-3.07476	0.00210673	0.0263412	40599257	Sevir.4G121300	Sevir.4G121300.1.p	PF00441,PF02770,PF01756	PTHR10909,PTHR10909:SF11		1.3.3.6	K00232	GO:0055114,GO:0016627,GO:0003995,GO:0006635,GO:0005777,GO:0003997	AT1G06290.1	ACX3,ATACX3	acyl-CoA oxidase 3	LOC_Os06g24704.1	NA	acyl-coenzyme A oxidase, putative, expressed
Sevir.2G129300.2	1589.96	-0.441307	0.108316	-4.07425	4.62e-05	0.00155017	40625604	Sevir.2G129300	Sevir.2G129300.2.p	PF14259,PF00076	PTHR24012,PTHR24012:SF345				GO:0003676	AT2G44710.1		RNA-binding (RRM/RBD/RNP motifs) family protein	LOC_Os07g27110.1	NA	RNA recognition motif containing protein, expressed
Sevir.5G040500.1	1537.99	-0.440436	0.131298	-3.35447	0.000795162	0.0130601	40634325	Sevir.5G040500	Sevir.5G040500.1.p	PF00180	PTHR11835		1.1.1.41	K00030	GO:0055114,GO:0016616,GO:0051287,GO:0000287	AT5G03290.1	IDH-V	isocitrate dehydrogenase V	LOC_Os01g16900.2	NA	dehydrogenase, putative, expressed
Sevir.4G126800.1	925.118	-0.43973	0.102652	-4.28368	1.84e-05	0.000784631	40601530	Sevir.4G126800	Sevir.4G126800.1.p	PF00132,PF12804	PTHR22572,PTHR22572:SF93	KOG1462	3.6.5.3	K03241		AT5G19485.1		transferases;nucleotidyltransferases	LOC_Os06g23160.1	NA	bacterial transferase hexapeptide domain containing protein, expressed
Sevir.1G145657.1	1072.85	-0.439347	0.130924	-3.35574	0.000791541	0.0130272	40608023	Sevir.1G145657	Sevir.1G145657.1.p											NA
Sevir.3G021400.3	6209.71	-0.438912	0.136671	-3.21146	0.00132061	0.0190357	40647633	Sevir.3G021400	Sevir.3G021400.3.p	PF02309,PF02362,PF06507	PTHR31384,PTHR31384:SF2				GO:0006355,GO:0005634,GO:0003677,GO:0009725	AT1G30330.1	ARF6	auxin response factor 6	LOC_Os04g57610.1	NA	auxin response factor, putative, expressed
Sevir.3G205200.1	1206.75	-0.438811	0.143169	-3.06499	0.00217678	0.0269243	40651397	Sevir.3G205200	Sevir.3G205200.1.p	PF01501	PTHR32116,PTHR32116:SF23		2.4.1.43	K13648	GO:0016757,GO:0047262	AT2G38650.2	GAUT7,LGT7	galacturonosyltransferase 7	LOC_Os05g40720.1	NA	glycosyl transferase, family 8, putative, expressed
Sevir.2G289400.1	684.895	-0.438654	0.111906	-3.91983	8.86e-05	0.00253188	40625423	Sevir.2G289400	Sevir.2G289400.1.p	PF01656	PTHR10803,PTHR10803:SF3	KOG2825	3.6.3.16	K01551	GO:0016887,GO:0005524	AT1G01910.1		P-loop containing nucleoside triphosphate hydrolases superfamily protein	LOC_Os09g34970.1	NA	arsenical pump-driving ATPase, putative, expressed
Sevir.2G086800.1	7298.26	-0.438597	0.113054	-3.87953	0.000104656	0.00288121	40628659	Sevir.2G086800	Sevir.2G086800.1.p	PF01399,PF09440	PTHR10317			K03250	GO:0005515,GO:0005852,GO:0005737,GO:0003743	AT3G57290.1	ATEIF3E-1,ATINT6,EIF3E,INT-6,INT6,TIF3E1	eukaryotic translation initiation factor 3E	LOC_Os07g12110.1	NA	eukaryotic translation initiation factor 3 subunit E, putative, expressed
Sevir.9G038300.1	7000.35	-0.438161	0.144188	-3.03882	0.00237505	0.0284672	40612814	Sevir.9G038300	Sevir.9G038300.1.p	PF02219	PTHR21091,PTHR21091:SF31		1.5.1.20	K00297	GO:0055114,GO:0006555,GO:0004489	AT2G44160.1	MTHFR2	methylenetetrahydrofolate reductase 2	LOC_Os03g60090.1	NA	methylenetetrahydrofolate reductase, putative, expressed
Sevir.4G210600.1	1891.71	-0.438103	0.086979	-5.03689	4.73e-07	4.33e-05	40600904	Sevir.4G210600	Sevir.4G210600.1.p	PF14008,PF16656,PF00149	PTHR22953,PTHR22953:SF13	KOG1378	3.1.3.41,3.1.3.2,3.1.3.60		GO:0016787	AT5G34850.1	ATPAP26,PAP26	purple acid phosphatase 26	LOC_Os06g43640.1	NA	Ser/Thr protein phosphatase family protein, putative, expressed
Sevir.7G174300.1	1189.1	-0.437033	0.0901966	-4.84534	1.26e-06	9.78e-05	40640183	Sevir.7G174300	Sevir.7G174300.1.p	PF00069	PTHR11909,PTHR11909:SF114		2.7.11.1		GO:0006468,GO:0005524,GO:0004672	AT4G14340.1	CKI1,CKL11	casein kinase I	LOC_Os04g43490.1	NA	CK1_CaseinKinase_1.7 - CK1 includes the casein kinase 1 kinases, expressed
Sevir.5G056400.1	1776.95	-0.436475	0.114371	-3.81629	0.000135471	0.00348329	40629789	Sevir.5G056400	Sevir.5G056400.1.p	PF00270,PF00271	PTHR18934,PTHR18934:SF129		3.6.4.13		GO:0005524,GO:0003676	AT2G47680.1		zinc finger (CCCH type) helicase family protein	LOC_Os01g15300.1	NA	zinc finger helicase family protein, putative, expressed
Sevir.6G076400.1	334.751	-0.436438	0.14022	-3.11253	0.00185494	0.0239367	40618615	Sevir.6G076400	Sevir.6G076400.1.p										LOC_Os01g72670.4	NA	expressed protein
Sevir.9G453800.1	1828.78	-0.433831	0.0687548	-6.30983	2.79e-10	8.03e-08	40612409	Sevir.9G453800	Sevir.9G453800.1.p	PF01960	PTHR23100,PTHR23100:SF0	KOG2786	2.3.1.35,2.3.1.1	K00620	GO:0006526,GO:0004358	AT2G37500.1		arginine biosynthesis protein ArgJ family	LOC_Os03g17120.1	NA	arginine biosynthesis bifunctional protein argJ 1, putative, expressed
Sevir.2G370400.1	2896.42	-0.432905	0.0846099	-5.11648	3.11e-07	3.11e-05	40627643	Sevir.2G370400	Sevir.2G370400.1.p	PF05193,PF00675,PF16187	PTHR11851,PTHR11851:SF69		3.4.24.56	K01408		AT2G41790.1		Insulinase (Peptidase family M16) family protein	LOC_Os07g38270.1	NA	insulin-degrading enzyme, putative, expressed
Sevir.5G218400.1	271.449	-0.432315	0.127802	-3.38269	0.000717792	0.0121873	40629401	Sevir.5G218400	Sevir.5G218400.1.p	PF09801	PTHR12952	KOG4697				AT1G79990.4		structural molecules	LOC_Os01g41040.1	NA	SCF apoptosis response protein, putative, expressed
Sevir.4G209600.1	1084.94	-0.430127	0.0911594	-4.71841	2.38e-06	0.00015595	40601233	Sevir.4G209600	Sevir.4G209600.1.p	PF07915	PTHR15414			K10088		AT5G35080.1			LOC_Os06g43710.1	NA	glucosidase II beta subunit-like domain containing protein, expressed
Sevir.3G222700.1	336.495	-0.428821	0.135503	-3.16466	0.00155266	0.0211435	40649988	Sevir.3G222700	Sevir.3G222700.1.p	PF00249	PTHR10641,PTHR10641:SF557	KOG0048		K09422		AT5G02320.1	ATMYB3R5,MYB3R-5	myb domain protein 3r-5	LOC_Os05g38460.1	NA	MYB family transcription factor, putative, expressed
Sevir.7G086500.1	6195.27	-0.427336	0.105732	-4.04169	5.31e-05	0.00171626	40643096	Sevir.7G086500	Sevir.7G086500.1.p	PF02151,PF07728,PF10431,PF00004,PF02861	PTHR11638,PTHR11638:SF96			K03696	GO:0005515,GO:0016887,GO:0005524,GO:0019538	AT5G50920.1	ATHSP93-V,CLPC,CLPC1,DCA1,HSP93-V	CLPC homologue 1	LOC_Os04g32560.1	NA	ATP-dependent Clp protease ATP-binding subunit clpA homolog CD4B,chloroplast precursor, putative, expressed
Sevir.3G036900.1	7482.64	-0.427276	0.139551	-3.0618	0.00220013	0.0271297	40650477	Sevir.3G036900	Sevir.3G036900.1.p	PF08264,PF09334,PF00133	PTHR11946,PTHR11946:SF51		6.1.1.4	K01869	GO:0006418,GO:0000166,GO:0005524,GO:0004812	AT1G09620.1		ATP binding;leucine-tRNA ligases;aminoacyl-tRNA ligases;nucleotide binding;ATP binding;aminoacyl-tRNA ligases	LOC_Os09g32650.1	NA	leucyl-tRNA synthetase, cytoplasmic, putative, expressed
Sevir.9G239500.1	20313.9	-0.426222	0.0500455	-8.51669	1.64e-17	1.98e-14	40618139	Sevir.9G239500	Sevir.9G239500.1.p	PF02933,PF07724,PF05496,PF02359	PTHR23077,PTHR23077:SF82		3.6.4.6	K13525	GO:0005524,GO:0009378,GO:0006310,GO:0006281	AT5G03340.1		ATPase, AAA-type, CDC48 protein	LOC_Os10g30580.1	NA	cell division control protein 48 homolog E, putative, expressed
Sevir.5G385400.1	1167.71	-0.424821	0.147255	-2.88494	0.00391487	0.0403418	40630534	Sevir.5G385400	Sevir.5G385400.1.p	PF00132,PF12804	PTHR22572,PTHR22572:SF94		2.7.7.22,2.7.7.13	K00966		AT2G39770.2	CYT1,EMB101,GMP1,SOZ1,VTC1	Glucose-1-phosphate adenylyltransferase family protein	LOC_Os08g13930.1	NA	mannose-1-phosphate guanyltransferase, putative, expressed
Sevir.5G159600.1	3178.44	-0.424211	0.0802852	-5.28381	1.27e-07	1.47e-05	40629281	Sevir.5G159600	Sevir.5G159600.1.p	PF13098,PF07749	PTHR18929,PTHR18929:SF91	KOG0191	5.3.4.1	K09584	GO:0005783	AT2G47470.1	ATPDI11,ATPDIL2-1,MEE30,PDI11,UNE5	thioredoxin family protein	LOC_Os01g23740.1	NA	OsPDIL2-2 protein disulfide isomerase PDIL2-2, expressed
Sevir.5G065101.1	196.314	-0.424097	0.129283	-3.28038	0.00103667	0.0159626	40629286	Sevir.5G065101	Sevir.5G065101.1.p	PF00282	PTHR11999,PTHR11999:SF5		4.1.2.27	K01634	GO:0030170,GO:0019752,GO:0016831	AT1G27980.1	ATDPL1,DPL1	dihydrosphingosine phosphate lyase	LOC_Os01g01080.1	NA	decarboxylase, putative, expressed
Sevir.9G442000.1	483.429	-0.423305	0.115226	-3.67369	0.000239076	0.00535956	40616980	Sevir.9G442000	Sevir.9G442000.1.p	PF07983,PF00332	PTHR32227,PTHR32227:SF128		3.2.1.39		GO:0005975,GO:0004553	AT5G58480.1		O-Glycosyl hydrolases family 17 protein	LOC_Os03g18520.1	NA	glucan endo-1,3-beta-glucosidase 9 precursor, putative, expressed
Sevir.4G224500.1	859.512	-0.423274	0.107821	-3.92571	8.65e-05	0.00247374	40601614	Sevir.4G224500	Sevir.4G224500.1.p	PF14736	PTHR12498,PTHR12498:SF0			K14662	GO:0008418	AT2G44420.1		protein N-terminal asparagine amidohydrolase family protein	LOC_Os06g41390.1	NA	N-terminal asparagine amidohydrolase, putative, expressed
Sevir.9G050400.1	938.72	-0.419659	0.108657	-3.86224	0.00011235	0.00302749	40611538	Sevir.9G050400	Sevir.9G050400.1.p	PF04280	PTHR10721	KOG2580		K17804		AT2G36070.1	ATTIM44-2,TIM44-2	translocase inner membrane subunit 44-2	LOC_Os07g22700.1	NA	tim44-like domain containing protein, expressed
Sevir.5G186300.1	776.95	-0.419162	0.114626	-3.65677	0.000255413	0.00562653	40633931	Sevir.5G186300	Sevir.5G186300.1.p	PF01040	PTHR11048,PTHR11048:SF3			K02257	GO:0016021,GO:0004659	AT2G44520.1	COX10	cytochrome c oxidase 10	LOC_Os01g34390.1	NA	prenyltransferase, putative, expressed
Sevir.4G245300.5	2523.16	-0.418793	0.120731	-3.46882	0.000522749	0.00959791	40600240	Sevir.4G245300	Sevir.4G245300.5.p	PF08621,PF08620	PTHR21483,PTHR21483:SF18	KOG4732				AT4G38440.1			LOC_Os06g37640.1	NA	expressed protein
Sevir.4G209500.1	8498.14	-0.418637	0.0875954	-4.7792	1.76e-06	0.000123333	40602745	Sevir.4G209500	Sevir.4G209500.1.p	PF08264,PF00133	PTHR11946,PTHR11946:SF73		6.1.1.5	K01870	GO:0006418,GO:0000166,GO:0005524,GO:0004812	AT4G10320.1		tRNA synthetase class I (I, L, M and V) family protein	LOC_Os06g43760.1	NA	tRNA synthetase class I, putative, expressed
Sevir.9G323700.1	1924	-0.417786	0.128021	-3.26341	0.00110078	0.0166943	40610986	Sevir.9G323700	Sevir.9G323700.1.p	PF01214	PTHR11740,PTHR11740:SF5	KOG3092		K03115	GO:0019887,GO:0005956	AT2G44680.1	CKB4	casein kinase II beta subunit 4	LOC_Os10g41520.2	NA	casein kinase II subunit beta-4, putative, expressed
Sevir.5G198700.2	4491	-0.417567	0.0709252	-5.88743	3.92e-09	8.03e-07	40633904	Sevir.5G198700	Sevir.5G198700.2.p	PF00240,PF13423	PTHR24006		3.4.19.12	K11843	GO:0005515	AT1G51710.1	ATUBP6,UBP6	ubiquitin-specific protease 6	LOC_Os01g36930.1	NA	ubiquitin carboxyl-terminal hydrolase 6, putative, expressed
Sevir.5G155500.1	3640.58	-0.417395	0.138723	-3.00884	0.00262245	0.0303822	40629241	Sevir.5G155500	Sevir.5G155500.1.p	PF12831,PF00070,PF02852	PTHR22912,PTHR22912:SF148		1.8.1.4	K00382	GO:0055114,GO:0016491,GO:0045454	AT1G48030.1	mtLPD1	mitochondrial lipoamide dehydrogenase 1	LOC_Os01g22520.1	NA	dihydrolipoyl dehydrogenase 1, mitochondrial precursor, putative, expressed
Sevir.1G174300.1	1283.59	-0.417188	0.137636	-3.03109	0.00243672	0.0290243	40605819	Sevir.1G174300	Sevir.1G174300.1.p	PF00069	PTHR27001,PTHR27001:SF42	KOG1187	2.7.11.1	K13430	GO:0006468,GO:0005524,GO:0004672	AT5G13160.1	PBS1	Protein kinase superfamily protein	LOC_Os02g30900.1	NA	protein kinase domain containing protein, expressed
Sevir.4G268400.1	388.499	-0.416897	0.113192	-3.68311	0.000230404	0.00522824	40601280	Sevir.4G268400	Sevir.4G268400.1.p	PF01432	PTHR11804,PTHR11804:SF5		3.4.24.59	K01410	GO:0006508,GO:0004222	AT5G51540.1		Zincin-like metalloproteases family protein	LOC_Os06g47210.1	NA	oligopeptidase, putative, expressed
Sevir.5G404400.1	1448.32	-0.415664	0.0924233	-4.49739	6.88e-06	0.000360863	40634979	Sevir.5G404400	Sevir.5G404400.1.p	PF03031	PTHR32054,PTHR32054:SF0	KOG1605	3.1.3.16	K17618		AT4G06599.1		ubiquitin family protein	LOC_Os01g65450.1	NA	ubiquitin-like domain-containing CTD phosphatase 1, putative, expressed
Sevir.3G395700.7	1059.01	-0.415308	0.126814	-3.27495	0.00105681	0.0161901	40648183	Sevir.3G395700	Sevir.3G395700.7.p	PF08543	PTHR10534,PTHR10534:SF2	KOG2599	2.7.1.35	K00868	GO:0009443,GO:0008478	AT5G37850.1	ATSOS4,SOS4	pfkB-like carbohydrate kinase family protein	LOC_Os12g40830.1	NA	kinase, pfkB family, putative, expressed
Sevir.1G296400.1	520.082	-0.413875	0.128357	-3.22441	0.00126234	0.0184269	40606341	Sevir.1G296400	Sevir.1G296400.1.p	PF01928,PF00485	PTHR10285,PTHR10285:SF76	KOG4203	2.7.1.48		GO:0016301,GO:0008152,GO:0005524	AT1G26190.1		Phosphoribulokinase / Uridine kinase family	LOC_Os02g47860.2	NA	uridine kinase, putative, expressed
Sevir.9G076400.1	965.04	-0.413813	0.0796824	-5.19328	2.07e-07	2.19e-05	40612930	Sevir.9G076400	Sevir.9G076400.1.p	PF09754	PTHR12970	KOG3112		K11876		AT3G18940.1		clast3-related	LOC_Os03g55784.1	NA	tumor necrosis factor superfamily, member 5-induced protein 1, putative, expressed
Sevir.5G384100.1	5558.66	-0.412113	0.140958	-2.92365	0.0034595	0.0371723	40635288	Sevir.5G384100	Sevir.5G384100.1.p	PF00806,PF07990	PTHR12537,PTHR12537:SF12			K17943	GO:0003723	AT2G29200.1	APUM1,PUM1	pumilio 1	LOC_Os01g62650.1	NA	pumilio-family RNA binding protein, putative, expressed
Sevir.7G175200.1	5343.47	-0.411753	0.0974355	-4.22591	2.38e-05	0.000929747	40640872	Sevir.7G175200	Sevir.7G175200.1.p	PF01929	PTHR11127,PTHR11127:SF3	KOG3421		K02875	GO:0006412,GO:0005840,GO:0005622,GO:0003735	AT2G20450.1		Ribosomal protein L14	LOC_Os02g40880.1	NA	ribosomal protein L14, putative, expressed
Sevir.7G107700.1	346.268	-0.411277	0.106765	-3.85218	0.00011707	0.00310419	40640263	Sevir.7G107700	Sevir.7G107700.1.p	PF01025	PTHR21237,PTHR21237:SF4	KOG3003			GO:0051087,GO:0042803,GO:0006457,GO:0000774	AT1G36390.1		Co-chaperone GrpE family protein	LOC_Os04g35180.2	NA	co-chaperone GrpE protein, putative, expressed
Sevir.3G157800.1	14407.7	-0.411253	0.0570846	-7.20427	5.84e-13	2.88e-10	40650898	Sevir.3G157800	Sevir.3G157800.1.p	PF11421,PF02874,PF00306,PF00006	PTHR15184,PTHR15184:SF45		3.6.3.14	K02133	GO:0016887,GO:0006754,GO:0005524,GO:0000275,GO:0046034,GO:0015992,GO:0033178,GO:0016820,GO:0015991	AT5G08680.1		ATP synthase alpha/beta family protein	LOC_Os05g47980.1	NA	ATP synthase, putative, expressed
Sevir.5G013600.1	4367.52	-0.410578	0.0753613	-5.44813	5.09e-08	6.74e-06	40632380	Sevir.5G013600	Sevir.5G013600.1.p	PF01336,PF00152	PTHR22594,PTHR22594:SF33		6.1.1.12	K01876	GO:0003676,GO:0006418,GO:0005524,GO:0004812,GO:0000166	AT4G31180.1		Class II aminoacyl-tRNA and biotin synthetases superfamily protein	LOC_Os02g46130.1	NA	tRNA synthetases class II domain containing protein, expressed
Sevir.6G238000.2	1680.62	-0.40951	0.0955518	-4.28573	1.82e-05	0.000781087	40620775	Sevir.6G238000	Sevir.6G238000.2.p	PF00557	PTHR10804,PTHR10804:SF9		3.4.11.18	K01265	GO:0008235,GO:0006508,GO:0004177	AT3G59990.4	MAP2B	methionine aminopeptidase 2B	LOC_Os12g43370.1	NA	peptidase, M24 family protein, putative, expressed
Sevir.1G244700.1	12912.6	-0.407986	0.124069	-3.28837	0.00100771	0.0156263	40604035	Sevir.1G244700	Sevir.1G244700.1.p	PF00294	PTHR10584,PTHR10584:SF198		2.7.1.20	K00856		AT5G03300.1	ADK2	adenosine kinase 2	LOC_Os02g41590.1	NA	kinase, pfkB family, putative, expressed
Sevir.5G036700.1	5137.47	-0.40787	0.0965041	-4.22646	2.37e-05	0.000929262	40633987	Sevir.5G036700	Sevir.5G036700.1.p	PF01535,PF13812	PTHR24015,PTHR24015:SF26					AT1G80270.3	PPR596	PENTATRICOPEPTIDE REPEAT 596	LOC_Os12g07260.1	NA	PPR repeat domain containing protein, putative, expressed
Sevir.2G115200.1	1268.21	-0.407794	0.146176	-2.78975	0.00527488	0.049484	40627835	Sevir.2G115200	Sevir.2G115200.1.p	PF13920	PTHR10044,PTHR10044:SF130	KOG4172				AT2G35330.2		RING/U-box superfamily protein	LOC_Os05g04950.2	NA	protein binding protein, putative, expressed
Sevir.7G041700.1	3074.79	-0.407454	0.0834378	-4.88332	1.04e-06	8.34e-05	40645204	Sevir.7G041700	Sevir.7G041700.1.p	PF01207	PTHR11082,PTHR11082:SF8		1.3.1.89	K05544	GO:0055114,GO:0050660,GO:0017150,GO:0008033	AT4G38890.1		FMN-linked oxidoreductases superfamily protein	LOC_Os04g02730.1	NA	tRNA-dihydrouridine synthase 3-like, putative, expressed
Sevir.3G059800.1	1658.12	-0.405816	0.137508	-2.95123	0.00316511	0.0349102	40646687	Sevir.3G059800	Sevir.3G059800.1.p	PF16891,PF13415,PF00149	PTHR11668,PTHR11668:SF228	KOG0374	3.1.3.16	K01090	GO:0016787,GO:0009742,GO:0004721	AT4G03080.1	BSL1	BRI1 suppressor 1 (BSU1)-like 1	LOC_Os05g05240.2	NA	serine/threonine protein phosphatase, putative, expressed
Sevir.1G193100.1	484.791	-0.405676	0.103308	-3.92686	8.61e-05	0.00247077	40606233	Sevir.1G193100	Sevir.1G193100.1.p		PTHR36056					AT4G26450.1			LOC_Os02g34500.1	NA	expressed protein
Sevir.7G110100.1	1068.09	-0.404501	0.13024	-3.10581	0.00189761	0.0243055	40644289	Sevir.7G110100	Sevir.7G110100.1.p	PF00141	PTHR31356,PTHR31356:SF11		1.11.1.11	K00434	GO:0055114,GO:0020037,GO:0006979,GO:0004601	AT4G08390.2	SAPX	stromal ascorbate peroxidase	LOC_Os04g35520.3	NA	OsAPx7 - Stromal Ascorbate Peroxidase encoding gene 5,8, expressed
Sevir.3G112300.1	780.523	-0.40232	0.115348	-3.48789	0.000486843	0.00914677	40649376	Sevir.3G112300	Sevir.3G112300.1.p	PF04511	PTHR11009,PTHR11009:SF13	KOG0858		K13989		AT4G29330.1	DER1	DERLIN-1	LOC_Os05g09550.1	NA	Der1-like family domain containing protein, expressed
Sevir.1G283400.4	360.129	-0.401962	0.13265	-3.03026	0.00244346	0.0290901	40608910	Sevir.1G283400	Sevir.1G283400.4.p	PF16913	PTHR31376,PTHR31376:SF13				GO:0016021,GO:0005215	AT1G44750.1	ATPUP11,PUP11	purine permease 11	LOC_Os02g46380.1	NA	purine permease, putative, expressed
Sevir.1G355100.1	4255.6	-0.400829	0.126392	-3.17133	0.00151743	0.0208638	40603822	Sevir.1G355100	Sevir.1G355100.1.p	PF03348	PTHR10383,PTHR10383:SF25	KOG2592			GO:0016020	AT1G16180.2		Serinc-domain containing serine and sphingolipid biosynthesis protein	LOC_Os02g54990.2	NA	TMS membrane protein/tumour differentially expressed protein, putative, expressed
Sevir.5G444200.1	2518.59	-0.400716	0.117649	-3.40603	0.000659143	0.0113918	40629910	Sevir.5G444200	Sevir.5G444200.1.p	PF00856,PF05033,PF02182	PTHR22884,PTHR22884:SF352	KOG1082	2.1.1.43	K11420	GO:0005515,GO:0034968,GO:0018024,GO:0008270,GO:0005634,GO:0042393	AT5G13960.1	KYP,SDG33,SUVH4	SU(VAR)3-9 homolog 4	LOC_Os01g70220.1	NA	histone-lysine N-methyltransferase, putative, expressed
Sevir.7G052100.1	1180.42	-0.399849	0.0923035	-4.3319	1.48e-05	0.000660966	40645154	Sevir.7G052100	Sevir.7G052100.1.p	PF00076	PTHR24012,PTHR24012:SF369	KOG4209			GO:0003676	AT3G12640.1		RNA binding (RRM/RBD/RNP motifs) family protein	LOC_Os04g24170.2	NA	RNA recognition motif containing protein, putative, expressed
Sevir.7G288300.1	311.817	-0.399535	0.139004	-2.87426	0.0040498	0.0411179	40641108	Sevir.7G288300	Sevir.7G288300.1.p	PF00294,PF02581	PTHR20858,PTHR20858:SF17	KOG2598	2.5.1.3,2.7.4.7,2.7.1.49	K14153	GO:0009228,GO:0004789	AT1G22940.1	TH-1,TH1,THIE	thiamin biosynthesis protein, putative	LOC_Os12g09000.1	NA	phosphomethylpyrimidine kinase/thiamin-phosphate pyrophosphorylase, putative, expressed
Sevir.1G146000.1	1303.1	-0.399158	0.0867598	-4.60073	4.21e-06	0.000242027	40603821	Sevir.1G146000	Sevir.1G146000.1.p	PF03839	PTHR12443,PTHR12443:SF9	KOG2927		K12275	GO:0016021,GO:0015031,GO:0008565	AT3G20920.2		translocation protein-related	LOC_Os02g23890.1	NA	protein transporter, putative, expressed
Sevir.9G416700.1	2529.3	-0.398583	0.103629	-3.84623	0.000119949	0.00315818	40617056	Sevir.9G416700	Sevir.9G416700.1.p	PF05193,PF00675,PF16187	PTHR11851,PTHR11851:SF123		3.4.24.56	K01411		AT1G06900.1		Insulinase (Peptidase family M16) family protein	LOC_Os03g21810.1	NA	insulin-degrading enzyme, putative, expressed
Sevir.9G403900.1	583.333	-0.397835	0.12794	-3.10953	0.00187385	0.024065	40612902	Sevir.9G403900	Sevir.9G403900.1.p	PF00347	PTHR11655,PTHR11655:SF14	KOG3254		K02933	GO:0019843,GO:0006412,GO:0005840,GO:0003735	AT1G05190.1	emb2394	Ribosomal protein L6 family	LOC_Os03g24020.1	NA	ribosomal protein L6, putative, expressed
Sevir.9G433850.1	2222.52	-0.397785	0.0949217	-4.19067	2.78e-05	0.00105319	40616646	Sevir.9G433850	Sevir.9G433850.1.p	PF00326	PTHR11731,PTHR11731:SF117	KOG2100	3.4.19.1		GO:0008236,GO:0006508	AT2G47390.1		Prolyl oligopeptidase family protein	LOC_Os03g19410.1	NA	OsPOP7 - Putative Prolyl Oligopeptidase homologue, expressed
Sevir.2G006000.1	1555.38	-0.397298	0.12601	-3.1529	0.00161656	0.021756	40624947	Sevir.2G006000	Sevir.2G006000.1.p	PF01287	PTHR11673,PTHR11673:SF8	KOG3271		K03263	GO:0045905,GO:0045901,GO:0043022,GO:0006452,GO:0003746,GO:0003723	AT1G13950.1	ATELF5A-1,EIF-5A,EIF5A,ELF5A-1	eukaryotic elongation factor 5A-1	LOC_Os07g40580.1	NA	eukaryotic translation initiation factor 5A, putative, expressed
Sevir.9G194200.1	1439.82	-0.396975	0.138277	-2.87087	0.00409347	0.0413539	40612672	Sevir.9G194200	Sevir.9G194200.1.p	PF05577	PTHR11010,PTHR11010:SF42	KOG2182	3.4.14.2		GO:0008236,GO:0006508	AT4G36195.1		Serine carboxypeptidase S28 family protein	LOC_Os10g36760.1	NA	OsProCP3 - Putative Lysosomal Pro-x Carboxypeptidase homologue, expressed
Sevir.4G018800.1	731.594	-0.396788	0.129215	-3.07075	0.00213522	0.0265735	40601167	Sevir.4G018800	Sevir.4G018800.1.p	PF03105,PF07690	PTHR23510,PTHR23510:SF19	KOG2325			GO:0055085,GO:0016021	AT4G22990.1		Major Facilitator Superfamily with SPX (SYG1/Pho81/XPR1) domain-containing protein	LOC_Os06g03860.1	NA	uncharacterized membrane protein, putative, expressed
Sevir.1G020600.1	4762.63	-0.396766	0.0993555	-3.99339	6.51e-05	0.00198989	40607651	Sevir.1G020600	Sevir.1G020600.1.p	PF00311	PTHR30523,PTHR30523:SF10		4.1.1.31	K01595	GO:0015977,GO:0008964,GO:0006099	AT3G14940.1	ATPPC3,PPC3	phosphoenolpyruvate carboxylase 3	LOC_Os02g14770.3	NA	phosphoenolpyruvate carboxylase, putative, expressed
Sevir.2G437400.1	4793.68	-0.396439	0.124882	-3.17451	0.00150088	0.0207425	40628692	Sevir.2G437400	Sevir.2G437400.1.p		PTHR32176,PTHR32176:SF0		5.3.1.5	K01805		AT5G57655.2		xylose isomerase family protein	LOC_Os07g47290.1	NA	xylose isomerase, putative, expressed
Sevir.9G162300.1	809.355	-0.39632	0.10977	-3.61045	0.00030567	0.00647377	40611205	Sevir.9G162300	Sevir.9G162300.1.p	PF01336,PF00152	PTHR22594,PTHR22594:SF20		6.1.1.6	K04567	GO:0003676,GO:0006418,GO:0005524,GO:0004812,GO:0000166	AT3G13490.1	ATKRS-2,OVA5	Lysyl-tRNA synthetase, class II	LOC_Os02g41470.3	NA	tRNA synthetases class II domain containing protein, expressed
Sevir.9G495300.1	7633.35	-0.396156	0.0688338	-5.75526	8.65e-09	1.55e-06	40614723	Sevir.9G495300	Sevir.9G495300.1.p	PF00231	PTHR11693,PTHR11693:SF22	KOG1531	3.6.3.14	K02136	GO:0046961,GO:0046933,GO:0045261,GO:0015986	AT2G33040.1	ATP3	gamma subunit of Mt ATP synthase	LOC_Os10g17280.1	NA	ATP synthase gamma chain, putative, expressed
Sevir.6G250600.1	3332.6	-0.393535	0.124105	-3.17099	0.00151921	0.0208764	40618711	Sevir.6G250600	Sevir.6G250600.1.p	PF02167	PTHR10266,PTHR10266:SF3	KOG3052		K00413	GO:0020037,GO:0009055	AT5G40810.1		Cytochrome C1 family	LOC_Os05g23620.2	NA	cytochrome c1-1, heme protein, mitochondrial precursor, putative, expressed
Sevir.2G426700.1	827.918	-0.3935	0.083306	-4.72355	2.32e-06	0.000153307	40622624	Sevir.2G426700	Sevir.2G426700.1.p	PF08551	PTHR13377,PTHR13377:SF4	KOG2890			GO:0016021,GO:0006890	AT3G07950.1		rhomboid protein-related	LOC_Os07g46170.1	NA	OsRhmbd13 - Putative Rhomboid homologue, expressed
Sevir.6G234400.1	4262.18	-0.393149	0.102918	-3.82003	0.000133437	0.00344937	40621019	Sevir.6G234400	Sevir.6G234400.1.p	PF00458,PF00587,PF03129	PTHR10745,PTHR10745:SF6		6.1.1.14	K01880	GO:0006418,GO:0005524,GO:0004812,GO:0000166	AT1G29880.1		glycyl-tRNA synthetase / glycine--tRNA ligase	LOC_Os08g42560.1	NA	tRNA synthetase class II core domain containing protein, expressed
Sevir.7G121300.1	1398.4	-0.392155	0.0727075	-5.3936	6.91e-08	8.59e-06	40643436	Sevir.7G121300	Sevir.7G121300.1.p	PF06703	PTHR13085	KOG4072	3.4.21.89	K12947	GO:0016021,GO:0008233,GO:0006465,GO:0005787	AT2G39960.1		Microsomal signal peptidase 25 kDa subunit (SPC25)	LOC_Os04g36859.1	NA	signal peptidase complex subunit 2, putative, expressed
Sevir.3G130700.1	3479.81	-0.390739	0.11004	-3.55087	0.00038396	0.00766532	40648609	Sevir.3G130700	Sevir.3G130700.1.p	PF00153	PTHR24089,PTHR24089:SF325	KOG0752		K14684		AT4G01100.1	ADNT1	adenine nucleotide transporter 1	LOC_Os05g50840.1	NA	mitochondrial carrier protein, putative, expressed
Sevir.7G283300.1	7941.72	-0.390335	0.128357	-3.04102	0.00235776	0.0283778	40643014	Sevir.7G283300	Sevir.7G283300.1.p	PF03485,PF05746,PF00750	PTHR11956,PTHR11956:SF5		6.1.1.19	K01887	GO:0006420,GO:0005737,GO:0005524,GO:0004814,GO:0000166	AT4G26300.1	emb1027	Arginyl-tRNA synthetase, class Ic	LOC_Os05g07030.1	NA	arginyl-tRNA synthetase, putative, expressed
Sevir.5G133700.1	3134.66	-0.390253	0.0813546	-4.79693	1.61e-06	0.000116466	40629266	Sevir.5G133700	Sevir.5G133700.1.p	PF05193,PF00675	PTHR11851,PTHR11851:SF138	KOG2067	1.10.2.2,3.4.24.64	K01412		AT1G51980.1		Insulinase (Peptidase family M16) protein	LOC_Os01g09560.1	NA	mitochondrial-processing peptidase subunit alpha, mitochondrial precursor, putative, expressed
Sevir.6G009400.1	1134.15	-0.389775	0.125795	-3.09849	0.00194509	0.0247166	40621582	Sevir.6G009400	Sevir.6G009400.1.p	PF02862	PTHR23509,PTHR23509:SF10	KOG2308			GO:0046872	AT1G31480.1	SGR2	shoot gravitropism 2 (SGR2)	LOC_Os08g01920.1	NA	SGR2, putative, expressed
Sevir.9G426000.1	1508.01	-0.388783	0.0726947	-5.34816	8.89e-08	1.07e-05	40613664	Sevir.9G426000	Sevir.9G426000.1.p	PF13850,PF07970	PTHR10984,PTHR10984:SF35	KOG2667				AT1G36050.2		Endoplasmic reticulum vesicle transporter protein	LOC_Os03g20520.1	NA	endoplasmic reticulum-Golgi intermediate compartment protein 3, putative, expressed
Sevir.5G158300.1	1030.14	-0.388709	0.0891082	-4.36222	1.29e-05	0.000589956	40629850	Sevir.5G158300	Sevir.5G158300.1.p	PF01134,PF00070,PF02852	PTHR22912,PTHR22912:SF165		1.8.1.4	K00382	GO:0050660,GO:0008033,GO:0055114,GO:0016491,GO:0045454	AT3G16950.1	LPD1,ptlpd1	lipoamide dehydrogenase 1	LOC_Os01g23610.1	NA	dihydrolipoyl dehydrogenase, putative, expressed
Sevir.5G277400.1	14028.2	-0.388628	0.0584229	-6.65199	2.89e-11	1.03e-08	40633996	Sevir.5G277400	Sevir.5G277400.1.p	PF11421,PF02874,PF00306,PF00006	PTHR15184,PTHR15184:SF45		3.6.3.14	K02133	GO:0016887,GO:0006754,GO:0005524,GO:0000275,GO:0046034,GO:0015992,GO:0033178,GO:0016820,GO:0015991	AT5G08680.1		ATP synthase alpha/beta family protein	LOC_Os01g49190.1	NA	ATP synthase, putative, expressed
Sevir.2G368700.2	413.86	-0.387501	0.0996498	-3.88863	0.000100812	0.00282041	40627725	Sevir.2G368700	Sevir.2G368700.2.p	PF16166	PTHR33510,PTHR33510:SF6					AT1G04940.1	TIC20	translocon at the inner envelope membrane of chloroplasts 20	LOC_Os07g38110.1	NA	tic20, putative, expressed
Sevir.7G221000.1	1472.45	-0.386534	0.0821099	-4.70752	2.51e-06	0.000164065	40642216	Sevir.7G221000	Sevir.7G221000.1.p	PF00924	PTHR30566,PTHR30566:SF5				GO:0055085,GO:0016020	AT4G00290.1		Mechanosensitive ion channel protein	LOC_Os04g48940.1	NA	uncharacterized mscS family protein, putative, expressed
Sevir.5G122300.1	4680.17	-0.385939	0.0601455	-6.41676	1.39e-10	4.54e-08	40634525	Sevir.5G122300	Sevir.5G122300.1.p	PF13423,PF02148,PF00627	PTHR24006,PTHR24006:SF449		3.4.19.12	K11836	GO:0008270	AT3G20630.1	ATUBP14,PER1,TTN6,UBP14	ubiquitin-specific protease 14	LOC_Os01g08200.1	NA	ubiquitin carboxyl-terminal hydrolase 14, putative, expressed
Sevir.5G338200.1	3379.59	-0.384905	0.090187	-4.26786	1.97e-05	0.000818742	40630927	Sevir.5G338200	Sevir.5G338200.1.p	PF00917,PF13423,PF14533,PF12436	PTHR24006,PTHR24006:SF445		3.4.19.12	K11838	GO:0005515	AT5G06600.2	UBP12	ubiquitin-specific protease 12	LOC_Os01g56490.1	NA	ubiquitin carboxyl-terminal hydrolase, putative, expressed
Sevir.2G148300.1	2020.63	-0.384047	0.109955	-3.49278	0.000478024	0.00904879	40622594	Sevir.2G148300	Sevir.2G148300.1.p	PF12756,PF12847	PTHR11006,PTHR11006:SF55	KOG1499	2.1.1.125	K11436	GO:0008168,GO:0006479	AT3G12270.1	ATPRMT3,PRMT3	protein arginine methyltransferase 3	LOC_Os07g44640.1	NA	ZOS7-13 - C2H2 zinc finger protein, expressed
Sevir.5G357800.1	4914.44	-0.383559	0.130054	-2.94924	0.00318555	0.0350715	40635383	Sevir.5G357800	Sevir.5G357800.1.p	PF02984,PF00134	PTHR10177,PTHR10177:SF241	KOG0653		K05868	GO:0005634	AT5G06150.1	CYC1BAT,CYCB1;2	Cyclin family protein	LOC_Os01g59120.1	NA	cyclin, putative, expressed
Sevir.5G334100.1	2245.47	-0.383509	0.135489	-2.83056	0.00464672	0.0452381	40631210	Sevir.5G334100	Sevir.5G334100.1.p		PTHR34775,PTHR34775:SF2								LOC_Os01g56020.1	NA	expressed protein
Sevir.2G329800.1	683.29	-0.382571	0.125343	-3.05219	0.00227176	0.0276738	40628547	Sevir.2G329800	Sevir.2G329800.1.p	PF03981	PTHR12184,PTHR12184:SF1	KOG2873		K17662		AT5G51220.1		ubiquinol-cytochrome C chaperone family protein	LOC_Os07g30790.1	NA	ubiquinol-cytochrome C chaperone family protein, putative, expressed
Sevir.2G128400.1	1559.72	-0.38251	0.0931518	-4.10631	4.02e-05	0.00140947	40622368	Sevir.2G128400	Sevir.2G128400.1.p	PF02880,PF02879,PF02878	PTHR22573,PTHR22573:SF18	KOG1220	5.4.2.8,5.4.2.2		GO:0016868,GO:0005975	AT5G17530.3		phosphoglucosamine mutase family protein	LOC_Os07g26610.1	NA	phosphoglucomutase, putative, expressed
Sevir.1G087800.1	13829.5	-0.382414	0.0998631	-3.82939	0.000128463	0.00335306	40604449	Sevir.1G087800	Sevir.1G087800.1.p		PTHR10943			K03028		AT2G20580.1	ATRPN1A,RPN1A	26S proteasome regulatory subunit S2 1A	LOC_Os02g05340.1	NA	proteasome/cyclosome repeat containing protein, expressed
Sevir.1G211100.1	704.536	-0.382369	0.110352	-3.465	0.000530229	0.00966906	40605863	Sevir.1G211100	Sevir.1G211100.1.p	PF12906,PF12428	PTHR23012,PTHR23012:SF96		6.3.2.19		GO:0008270	AT3G47550.3		RING/FYVE/PHD zinc finger superfamily protein	LOC_Os02g36740.3	NA	zinc finger, C3HC4 type, putative, expressed
Sevir.9G113800.1	759.68	-0.382369	0.11416	-3.34943	0.000809793	0.0132016	40617699	Sevir.9G113800	Sevir.9G113800.1.p	PF04442	PTHR21320,PTHR21320:SF3			K02258	GO:0005507	AT1G02410.1		cytochrome c oxidase assembly protein CtaG / Cox11 family	LOC_Os03g50940.1	NA	cytochrome c oxidase assembly protein COX11, mitochondrial precursor, putative, expressed
Sevir.5G129600.1	3456.78	-0.382213	0.0700739	-5.45443	4.91e-08	6.59e-06	40633788	Sevir.5G129600	Sevir.5G129600.1.p	PF04557,PF03950,PF04558,PF00749	PTHR11451,PTHR11451:SF24		6.1.1.18	K01886	GO:0006425,GO:0005737,GO:0005524,GO:0004819,GO:0000166,GO:0006418,GO:0004812,GO:0043039,GO:0016876	AT1G25350.1	OVA9	glutamine-tRNA ligase, putative / glutaminyl-tRNA synthetase, putative / GlnRS, putative	LOC_Os01g09000.1	NA	glutaminyl-tRNA synthetase, putative, expressed
Sevir.6G029600.1	4589.48	-0.38183	0.130099	-2.93491	0.00333642	0.0362206	40618526	Sevir.6G029600	Sevir.6G029600.1.p	PF01926,PF06071	PTHR23305			K06942	GO:0005525	AT1G30580.1		GTP binding	LOC_Os08g09940.1	NA	GTP-binding protein, putative, expressed
Sevir.2G047500.1	4979.88	-0.380132	0.0898484	-4.23082	2.33e-05	0.000918581	40627039	Sevir.2G047500	Sevir.2G047500.1.p	PF00400	PTHR19877	KOG0643		K03246	GO:0005515	AT2G46290.1		Transducin/WD40 repeat-like superfamily protein	LOC_Os08g21660.1	NA	WD domain, G-beta repeat domain containing protein, expressed
Sevir.5G199000.1	4279.45	-0.380123	0.0636585	-5.97129	2.35e-09	5.26e-07	40633325	Sevir.5G199000	Sevir.5G199000.1.p	PF04851,PF00271	PTHR24031,PTHR24031:SF290		3.6.4.13	K12812	GO:0016787,GO:0005524,GO:0003677	AT5G11170.1		DEAD/DEAH box RNA helicase family protein	LOC_Os01g36920.2	NA	DEAD-box ATP-dependent RNA helicase, putative, expressed
Sevir.5G471300.4	943.804	-0.380029	0.115983	-3.2766	0.00105065	0.0161264	40631358	Sevir.5G471300	Sevir.5G471300.4.p	PF00005,PF06472	PTHR11384,PTHR11384:SF33		3.6.3.47		GO:0016887,GO:0005524,GO:0055085,GO:0042626,GO:0016021,GO:0006810	AT4G39850.1	ACN2,AtABCD1,CTS,PED3,PXA1	peroxisomal ABC transporter 1	LOC_Os01g73530.2	NA	ABC transporter, ATP-binding protein, putative, expressed
Sevir.1G362200.1	4192.02	-0.379576	0.0942495	-4.02735	5.64e-05	0.00179628	40603830	Sevir.1G362200	Sevir.1G362200.1.p	PF14497,PF03950,PF00749	PTHR11451,PTHR11451:SF37		6.1.1.17	K01885	GO:0006418,GO:0005737,GO:0005524,GO:0004812,GO:0000166,GO:0043039,GO:0016876	AT5G26710.1		Glutamyl/glutaminyl-tRNA synthetase, class Ic	LOC_Os10g22380.1	NA	glutamyl-tRNA synthetase, cytoplasmic, putative, expressed
Sevir.9G230000.1	1708.81	-0.379413	0.081098	-4.67845	2.89e-06	0.000181742	40614142	Sevir.9G230000	Sevir.9G230000.1.p	PF00400	PTHR16017,PTHR16017:SF0				GO:0005515	AT2G20330.1		Transducin/WD40 repeat-like superfamily protein	LOC_Os10g32710.2	NA	WD domain, G-beta repeat domain containing protein, expressed
Sevir.9G094400.1	1404.04	-0.378665	0.0788991	-4.79936	1.59e-06	0.000115411	40610472	Sevir.9G094400	Sevir.9G094400.1.p	PF01105	PTHR22811,PTHR22811:SF31	KOG1692			GO:0016021,GO:0006810	AT3G22845.1		emp24/gp25L/p24 family/GOLD family protein	LOC_Os03g53310.1	NA	emp24/gp25L/p24 family protein, putative, expressed
Sevir.1G073000.1	785.447	-0.378407	0.116886	-3.2374	0.00120624	0.0178671	40608038	Sevir.1G073000	Sevir.1G073000.1.p		PTHR33318,PTHR33318:SF7					AT2G30820.1			LOC_Os02g07180.1	NA	expressed protein
Sevir.1G348200.1	604.601	-0.377776	0.112754	-3.35045	0.000806812	0.0131797	40604502	Sevir.1G348200	Sevir.1G348200.1.p	PF01663	PTHR23072,PTHR23072:SF0	KOG2125		K05310	GO:0003824	AT2G22530.1		Alkaline-phosphatase-like family protein	LOC_Os10g08940.1	NA	expressed protein
Sevir.9G496300.1	4852.91	-0.377456	0.119454	-3.15984	0.00157855	0.0213516	40617520	Sevir.9G496300	Sevir.9G496300.1.p	PF10559,PF00344	PTHR10906			K10956	GO:0016020,GO:0015031	AT2G34250.1		SecY protein transport family protein	LOC_Os03g11440.1	NA	protein transport protein Sec61 subunit alpha, putative, expressed
Sevir.7G016900.1	2003.16	-0.376952	0.0678858	-5.55273	2.81e-08	4.24e-06	40642332	Sevir.7G016900	Sevir.7G016900.1.p	PF00022	PTHR11937,PTHR11937:SF13	KOG0797		K11673	GO:0031011,GO:0006338	AT5G43500.2	ARP9,ATARP9	actin-related protein 9	LOC_Os03g61970.1	NA	actin, putative, expressed
Sevir.5G133900.1	2336.46	-0.375417	0.10904	-3.44295	0.000575414	0.0102986	40632081	Sevir.5G133900	Sevir.5G133900.1.p	PF00069	PTHR24350	KOG0580	2.7.11.1	K08850	GO:0006468,GO:0005524,GO:0004672,GO:0007049	AT4G32830.1	AtAUR1,AUR1	ataurora1	LOC_Os01g09580.2	NA	CAMK_CAMK_like_Aur_like.1 - CAMK includes calcium/calmodulin depedent protein kinases, expressed
Sevir.7G042800.1	2732.58	-0.375127	0.132259	-2.8363	0.00456397	0.0446304	40640691	Sevir.7G042800	Sevir.7G042800.1.p	PF03031	PTHR12210,PTHR12210:SF71	KOG1605	3.1.3.16	K17616		AT5G11860.3	SSP5	SCP1-like small phosphatase 5	LOC_Os07g10690.1	NA	NLI interacting factor-like phosphatase, putative, expressed
Sevir.6G120000.4	603.912	-0.374844	0.11768	-3.18527	0.00144618	0.0202298	40621079	Sevir.6G120000	Sevir.6G120000.4.p	PF17047,PF00168	PTHR10774,PTHR10774:SF91				GO:0005515	AT1G05500.1	ATSYTE,NTMC2T2.1,NTMC2TYPE2.1,SYT5,SYTE	Calcium-dependent lipid-binding (CaLB domain) family protein	LOC_Os04g55220.1	NA	C2 domain containing protein, expressed
Sevir.6G232100.1	9608.87	-0.374136	0.118716	-3.15151	0.00162428	0.0218233	40620745	Sevir.6G232100	Sevir.6G232100.1.p	PF01248	PTHR23105,PTHR23105:SF41	KOG3166		K02936		AT3G62870.1		Ribosomal protein L7Ae/L30e/S12e/Gadd45 family protein	LOC_Os09g32976.1	NA	ribosomal protein L7Ae, putative, expressed
Sevir.5G394900.1	17411	-0.373779	0.127728	-2.92636	0.00342952	0.0369159	40630017	Sevir.5G394900	Sevir.5G394900.1.p	PF00687	PTHR23105,PTHR23105:SF55	KOG1570		K02865		AT1G08360.1		Ribosomal protein L1p/L10e family	LOC_Os02g21660.1	NA	L1P family of ribosomal proteins domain containing protein, expressed
Sevir.2G115900.1	1577.91	-0.373221	0.0930461	-4.01114	6.04e-05	0.00188248	40625405	Sevir.2G115900	Sevir.2G115900.1.p	PF02540,PF00795	PTHR23090,PTHR23090:SF9		6.3.5.1	K01950	GO:0016810,GO:0006807	AT1G55090.1		carbon-nitrogen hydrolase family protein	LOC_Os07g07260.1	NA	glutamine-dependent NAD, putative, expressed
Sevir.1G208100.1	221.981	-0.372871	0.129194	-2.88614	0.00389995	0.0402567	40608569	Sevir.1G208100	Sevir.1G208100.1.p	PF00443	PTHR24006,PTHR24006:SF469	KOG1870	3.4.19.12	K11842	GO:0036459,GO:0016579	AT4G39910.1	ATUBP3,UBP3	ubiquitin-specific protease 3	LOC_Os02g36400.1	NA	ubiquitin carboxyl-terminal hydrolase domain containing protein, expressed
Sevir.8G127700.1	2384.76	-0.372869	0.0606446	-6.14842	7.83e-10	2.07e-07	40639273	Sevir.8G127700	Sevir.8G127700.1.p	PF13419,PF00596	PTHR10640	KOG2631	4.2.1.109	K16054	GO:0046872,GO:0019509,GO:0005737	AT5G53850.2		haloacid dehalogenase-like hydrolase family protein	LOC_Os11g29370.1	NA	haloacid dehalogenase-like hydrolase family protein, putative, expressed
Sevir.9G345700.1	2046.79	-0.372716	0.11984	-3.11012	0.00187011	0.0240487	40611175	Sevir.9G345700	Sevir.9G345700.1.p	PF13833,PF07714	PTHR24349,PTHR24349:SF162	KOG0032	2.7.11.1	K13412	GO:0006468,GO:0004672	AT2G17290.1	ATCDPK3,ATCPK6,CPK6	Calcium-dependent protein kinase family protein	LOC_Os10g39420.1	NA	CAMK_CAMK_like.8 - CAMK includes calcium/calmodulin depedent protein kinases, expressed
Sevir.1G121000.1	3387.88	-0.372385	0.116178	-3.2053	0.00134922	0.0193212	40606516	Sevir.1G121000	Sevir.1G121000.1.p	PF16113,PF00725,PF02737	PTHR23309,PTHR23309:SF10	KOG1683	1.1.1.35,5.1.2.3,5.3.3.8,4.2.1.17	K10527	GO:0055114,GO:0016491,GO:0006631,GO:0003857	AT4G29010.1	AIM1	Enoyl-CoA hydratase/isomerase family	LOC_Os02g17390.1	NA	3-hydroxyacyl-CoA dehydrogenase, putative, expressed
Sevir.3G042200.1	3241.41	-0.372284	0.120824	-3.08121	0.00206161	0.0258574	40650196	Sevir.3G042200	Sevir.3G042200.1.p	PF08142,PF04950	PTHR12858			K14799	GO:0042254,GO:0005634	AT1G42440.1			LOC_Os11g19250.1	NA	AARP2CN domain containing protein, expressed
Sevir.1G349000.1	1281.58	-0.37204	0.104057	-3.57536	0.00034975	0.00715624	40606640	Sevir.1G349000	Sevir.1G349000.1.p	PF04153	PTHR23326,PTHR23326:SF6			K12605	GO:0006355,GO:0005634	AT5G59710.1	AtVIP2,VIP2	VIRE2 interacting protein 2	LOC_Os02g54120.1	NA	CCR4-NOT transcription factor, putative, expressed
Sevir.2G260800.1	525.353	-0.371532	0.109168	-3.4033	0.000665777	0.0114818	40627670	Sevir.2G260800	Sevir.2G260800.1.p	PF07889	PTHR31903,PTHR31903:SF2					AT1G04960.1		Protein of unknown function (DUF1664)	LOC_Os09g30478.1	NA	expressed protein
Sevir.5G255800.1	4466.59	-0.370847	0.0984185	-3.76806	0.000164519	0.00406999	40630848	Sevir.5G255800	Sevir.5G255800.1.p	PF00180	PTHR11822,PTHR11822:SF8		1.1.1.42	K00031	GO:0055114,GO:0016616,GO:0006102,GO:0004450	AT1G65930.1	cICDH	cytosolic NADP+-dependent isocitrate dehydrogenase	LOC_Os01g46610.1	NA	dehydrogenase, putative, expressed
Sevir.2G368200.1	1009.72	-0.37084	0.117981	-3.14321	0.00167108	0.0222153	40624473	Sevir.2G368200	Sevir.2G368200.1.p		PTHR13859					AT2G47820.2			LOC_Os07g38080.1	NA	homeodomain-like, putative, expressed
Sevir.7G151800.1	1119.99	-0.370556	0.114796	-3.22796	0.00124677	0.0182991	40640367	Sevir.7G151800	Sevir.7G151800.1.p	PF08672,PF00888	PTHR11932			K03349	GO:0031625,GO:0006511	AT2G04660.1	APC2	anaphase-promoting complex/cyclosome 2	LOC_Os04g40830.1	NA	cullin family domain containing protein, putative, expressed
Sevir.3G176732.1	4152.17	-0.370319	0.0605029	-6.12068	9.32e-10	2.39e-07	40648583	Sevir.3G176732	Sevir.3G176732.1.p	PF05193,PF00675	PTHR11851,PTHR11851:SF145	KOG2067	1.10.2.2,3.4.24.64	K01412		AT1G51980.1		Insulinase (Peptidase family M16) protein	LOC_Os01g53700.1	NA	mitochondrial-processing peptidase subunit, mitochondrial precursor, putative, expressed
Sevir.9G122000.1	973.815	-0.369925	0.119578	-3.0936	0.00197747	0.0250756	40614325	Sevir.9G122000	Sevir.9G122000.1.p	PF13920,PF10269	PTHR10044	KOG4172				AT1G73950.1		Transmembrane Fragile-X-F-associated protein	LOC_Os03g49900.1	NA	zinc finger, C3HC4 type domain containing protein, expressed
Sevir.9G197100.1	1645.99	-0.36975	0.0998482	-3.70312	0.000212962	0.00494875	40616386	Sevir.9G197100	Sevir.9G197100.1.p	PF00226,PF11875	PTHR24078,PTHR24078:SF285			K09531		AT2G35720.1	OWL1	DNAJ heat shock N-terminal domain-containing protein	LOC_Os10g36370.1	NA	heat shock protein DnaJ, putative, expressed
Sevir.1G189500.1	2965.94	-0.369722	0.129002	-2.86602	0.00415671	0.041772	40608749	Sevir.1G189500	Sevir.1G189500.1.p	PF07521,PF12706,PF13837	PTHR11203,PTHR11203:SF22		3.5.2.6		GO:0046872,GO:0003723	AT5G63420.1	emb2746	RNA-metabolising metallo-beta-lactamase family protein	LOC_Os02g33610.1	NA	metallo-beta-lactamase, putative, expressed
Sevir.5G179200.1	331.627	-0.369654	0.107979	-3.42338	0.000618473	0.0108584	40634640	Sevir.5G179200	Sevir.5G179200.1.p	PF00902	PTHR30371,PTHR30371:SF3			K03118	GO:0016021	AT2G01110.1	APG2,PGA2,TATC,UNE3	Sec-independent periplasmic protein translocase	LOC_Os01g31680.1	NA	uncharacterized protein sll0194, putative, expressed
Sevir.1G326500.1	2596.69	-0.369424	0.0780187	-4.73506	2.19e-06	0.000146459	40605291	Sevir.1G326500	Sevir.1G326500.1.p	PF05496	PTHR23074,PTHR23074:SF95		3.6.1.3		GO:0009378,GO:0006310,GO:0006281	AT1G50140.1		P-loop containing nucleoside triphosphate hydrolases superfamily protein	LOC_Os02g51400.1	NA	AAA family ATPase, putative, expressed
Sevir.5G039600.1	478.559	-0.368564	0.0797821	-4.61964	3.84e-06	0.000226923	40629122	Sevir.5G039600	Sevir.5G039600.1.p	PF01503,PF01502	PTHR21256,PTHR21256:SF3		3.6.1.31,3.5.4.19		GO:0004635,GO:0000105	AT1G31860.1	AT-IE,HISN2	histidine biosynthesis bifunctional protein (HISIE)	LOC_Os01g16940.1	NA	MazG nucleotide pyrophosphohydrolase domain containing protein, expressed
Sevir.2G377700.1	6203.26	-0.368548	0.0611414	-6.02779	1.66e-09	3.9e-07	40622717	Sevir.2G377700	Sevir.2G377700.1.p	PF00549,PF02629	PTHR11117,PTHR11117:SF9		6.2.1.5	K01899	GO:0008152,GO:0003824,GO:0048037	AT5G23250.1		Succinyl-CoA ligase, alpha subunit	LOC_Os07g38970.1	NA	succinyl-CoA ligase subunit alpha-2, mitochondrial precursor, putative, expressed
Sevir.7G327500.1	1843.83	-0.368395	0.115433	-3.19142	0.00141575	0.0199464	40644440	Sevir.7G327500	Sevir.7G327500.1.p	PF08502,PF00682	PTHR10277,PTHR10277:SF42		2.3.3.13	K01649	GO:0009098,GO:0003852,GO:0003824	AT1G74040.1	IMS1,IPMS2,MAML-3	2-isopropylmalate synthase 1	LOC_Os12g04440.1	NA	2-isopropylmalate synthase B, putative, expressed
Sevir.9G566700.1	367.758	-0.368392	0.112751	-3.26732	0.00108571	0.0165176	40613855	Sevir.9G566700	Sevir.9G566700.1.p	PF06454	PTHR31142,PTHR31142:SF3					AT2G02180.1	TOM3	tobamovirus multiplication protein 3	LOC_Os03g02850.2	NA	tobamovirus multiplication protein, putative, expressed
Sevir.6G129462.1	3073.46	-0.367985	0.0904738	-4.06731	4.76e-05	0.00157942	40618649	Sevir.6G129462	Sevir.6G129462.1.p	PF13365	PTHR18868,PTHR18868:SF18								LOC_Os10g33490.1	NA	expressed protein
Sevir.9G289900.1	5527.92	-0.367522	0.116163	-3.16384	0.00155704	0.0211792	40615425	Sevir.9G289900	Sevir.9G289900.1.p		PTHR31431,PTHR31431:SF1	KOG4833		K14311		AT4G38760.1		Protein of unknown function (DUF3414)	LOC_Os10g06610.1	NA	expressed protein
Sevir.5G253000.1	1307.78	-0.367274	0.120668	-3.04367	0.00233709	0.0282133	40630323	Sevir.5G253000	Sevir.5G253000.1.p	PF04003				K14546		AT1G15420.1			LOC_Os01g46060.1	NA	NUC189 domain containing protein, expressed
Sevir.8G223900.1	5135.71	-0.36716	0.121672	-3.01762	0.00254768	0.0298453	40639375	Sevir.8G223900	Sevir.8G223900.1.p	PF04121	PTHR13003	KOG1964		K14301	GO:0006810,GO:0005643	AT3G14120.2			LOC_Os11g42420.1	NA	nuclear pore protein 84/107 containing protein, expressed
Sevir.7G085500.1	978.966	-0.366942	0.0716631	-5.12037	3.05e-07	3.05e-05	40641599	Sevir.7G085500	Sevir.7G085500.1.p	PF12627,PF01743	PTHR13734,PTHR13734:SF47	KOG2159	2.7.7.19		GO:0016779,GO:0006396,GO:0003723	AT5G23690.1		Polynucleotide adenylyltransferase family protein	LOC_Os04g32490.2	NA	tRNA nucleotidyltransferase/polyA polymerase family protein, putative, expressed
Sevir.3G415700.1	501.455	-0.366643	0.122729	-2.98742	0.00281344	0.0319059	40646235	Sevir.3G415700	Sevir.3G415700.1.p	PF13696,PF08783	PTHR15439,PTHR15439:SF6			K10624	GO:0008270,GO:0005634	AT5G47430.1		DWNN domain, a CCHC-type zinc finger	LOC_Os03g45730.1	NA	DNA-binding protein-like, putative, expressed
Sevir.3G225500.1	6029.55	-0.366634	0.0853827	-4.294	1.75e-05	0.000763381	40646712	Sevir.3G225500	Sevir.3G225500.1.p	PF00171,PF00696	PTHR11063,PTHR11063:SF13		1.2.1.41,2.7.2.11	K12657	GO:0055114,GO:0016491,GO:0008152	AT3G55610.1	P5CS2	delta 1-pyrroline-5-carboxylate synthase 2	LOC_Os05g38150.2	NA	amino acid kinase, putative, expressed
Sevir.5G229900.1	1453.17	-0.366277	0.0736902	-4.97049	6.68e-07	5.84e-05	40630389	Sevir.5G229900	Sevir.5G229900.1.p	PF03372	PTHR12121,PTHR12121:SF48		3.1.13.4			AT5G11350.1		DNAse I-like superfamily protein	LOC_Os01g42490.1	NA	endonuclease/exonuclease/phosphatase family domain containing protein, expressed
Sevir.5G400500.1	2502.62	-0.366108	0.125797	-2.91031	0.00361065	0.0381968	40634766	Sevir.5G400500	Sevir.5G400500.1.p		PTHR12663,PTHR12663:SF7	KOG1525		K11267		AT1G77600.2		ARM repeat superfamily protein	LOC_Os01g64900.1	NA	HEAT, putative, expressed
Sevir.1G350600.1	5061.45	-0.366092	0.0992041	-3.69029	0.000224003	0.00511667	40607993	Sevir.1G350600	Sevir.1G350600.1.p	PF07724	PTHR23073		3.4.25.1	K03061	GO:0005524	AT1G53750.1	RPT1A	regulatory particle triple-A 1A	LOC_Os02g54340.1	NA	26S protease regulatory subunit 7, putative, expressed
Sevir.9G494200.1	4463.23	-0.365928	0.0716258	-5.10888	3.24e-07	3.19e-05	40611324	Sevir.9G494200	Sevir.9G494200.1.p	PF01588,PF09334	PTHR11946,PTHR11946:SF78		6.1.1.10	K01874	GO:0000049,GO:0006418,GO:0005524,GO:0004812,GO:0000166	AT4G13780.1		methionine--tRNA ligase, putative / methionyl-tRNA synthetase, putative / MetRS, putative	LOC_Os06g31210.1	NA	methionyl-tRNA synthetase, putative, expressed
Sevir.9G176900.1	7998.71	-0.365612	0.108566	-3.36765	0.000758119	0.0126148	40617639	Sevir.9G176900	Sevir.9G176900.1.p	PF01336,PF00152	PTHR22594,PTHR22594:SF35		6.1.1.6	K04567	GO:0003676,GO:0006418,GO:0005524,GO:0004812,GO:0000166	AT3G11710.1	ATKRS-1	lysyl-tRNA synthetase 1	LOC_Os03g38980.1	NA	tRNA synthetases class II domain containing protein, expressed
Sevir.1G348600.2	5526	-0.365108	0.120768	-3.02323	0.00250092	0.0294691	40604586	Sevir.1G348600	Sevir.1G348600.2.p	PF08161	PTHR21576,PTHR21576:SF2	KOG1248		K14794		AT2G34357.1		ARM repeat superfamily protein	LOC_Os02g54110.1	NA	expressed protein
Sevir.9G041950.1	442.155	-0.364082	0.113951	-3.19506	0.00139801	0.0197968	40610747	Sevir.9G041950	Sevir.9G041950.1.p	PF00076	PTHR23139,PTHR23139:SF64	KOG0130		K12876	GO:0003676	AT1G51510.1	Y14	RNA-binding (RRM/RBD/RNP motifs) family protein	LOC_Os03g59550.1	NA	RNA recognition motif containing protein, putative, expressed
Sevir.1G067300.1	6822.63	-0.362938	0.100258	-3.62002	0.000294576	0.00632199	40606331	Sevir.1G067300	Sevir.1G067300.1.p	PF02874,PF00306,PF16886,PF00006	PTHR15184,PTHR15184:SF7		3.6.3.14	K02145	GO:0046034,GO:0015992,GO:0033178,GO:0016820,GO:0015991,GO:0005524	AT1G78900.1	VHA-A	vacuolar ATP synthase subunit A	LOC_Os06g45120.1	NA	ATP synthase, putative, expressed
Sevir.1G277200.1	1819.87	-0.362714	0.0754324	-4.80846	1.52e-06	0.0001123	40606708	Sevir.1G277200	Sevir.1G277200.1.p	PF01435,PF16491	PTHR10120,PTHR10120:SF24	KOG2719	3.4.24.84	K06013	GO:0006508,GO:0004222,GO:0071586,GO:0008233	AT4G01320.1	ATSTE24,STE24	Peptidase family M48 family protein	LOC_Os02g45650.1	NA	peptidase, putative, expressed
Sevir.3G018300.1	1541.21	-0.361963	0.0896728	-4.03649	5.43e-05	0.001742	40650716	Sevir.3G018300	Sevir.3G018300.1.p	PF13355	PTHR33925,PTHR33925:SF2					AT3G19180.1	ARC6H,ATCDP1,CDP1,PARC6	paralog of ARC6	LOC_Os04g57920.1	NA	OsFBX154 - F-box domain containing protein, expressed
Sevir.8G155600.1	7001	-0.361846	0.0826579	-4.37763	1.2e-05	0.000558138	40636244	Sevir.8G155600	Sevir.8G155600.1.p	PF00037,PF04068,PF00005	PTHR19248		3.6.3.25	K06174	GO:0016887,GO:0005524	AT4G19210.1	ATRLI2,RLI2	RNAse l inhibitor protein 2	LOC_Os11g34350.1	NA	ATP-binding cassette sub-family E member 1, putative, expressed
Sevir.6G254800.1	4249.57	-0.361145	0.0991657	-3.64183	0.000270705	0.00589351	40619078	Sevir.6G254800	Sevir.6G254800.1.p	PF00920	PTHR21000,PTHR21000:SF5		4.2.1.9	K01687	GO:0008152,GO:0003824	AT3G23940.1		dehydratase family	LOC_Os08g44530.1	NA	dihydroxy-acid dehydratase, putative, expressed
Sevir.1G093500.1	893.696	-0.360787	0.0874588	-4.12522	3.7e-05	0.00133867	40607952	Sevir.1G093500	Sevir.1G093500.1.p		PTHR35506,PTHR35506:SF1					AT5G11810.1			LOC_Os02g04260.1	NA	expressed protein
Sevir.4G247200.2	13040.5	-0.359914	0.0840219	-4.28358	1.84e-05	0.000784631	40603090	Sevir.4G247200	Sevir.4G247200.2.p	PF14497,PF02798,PF00647	PTHR11260,PTHR11260:SF194	KOG1627		K03233	GO:0005515,GO:0006414,GO:0003746	AT1G09640.1		Translation elongation factor EF1B, gamma chain	LOC_Os06g37440.1	NA	elongation factor 1-gamma, putative, expressed
Sevir.8G098500.1	2591.36	-0.358422	0.0889187	-4.0309	5.56e-05	0.00177925	40636078	Sevir.8G098500	Sevir.8G098500.1.p	PF02887,PF00224	PTHR11817,PTHR11817:SF29	KOG2323	2.7.1.40	K00873	GO:0030955,GO:0006096,GO:0004743,GO:0000287	AT2G36580.1		Pyruvate kinase family protein	LOC_Os11g10980.1	NA	pyruvate kinase, putative, expressed
Sevir.5G114200.1	1106.6	-0.358167	0.113324	-3.16055	0.00157474	0.0213217	40633203	Sevir.5G114200	Sevir.5G114200.1.p	PF03151	PTHR11132,PTHR11132:SF98	KOG1441		K15285		AT1G06890.1		nodulin MtN21 /EamA-like transporter family protein	LOC_Os01g07310.1	NA	transporter-related, putative, expressed
Sevir.7G160503.1	3531.72	-0.358166	0.0742141	-4.82612	1.39e-06	0.00010508	40642222	Sevir.7G160503	Sevir.7G160503.1.p	PF01851	PTHR10943			K03028		AT2G20580.1	ATRPN1A,RPN1A	26S proteasome regulatory subunit S2 1A	LOC_Os02g05340.1	NA	proteasome/cyclosome repeat containing protein, expressed
Sevir.7G242500.1	6208.58	-0.357565	0.0702016	-5.0934	3.52e-07	3.37e-05	40641624	Sevir.7G242500	Sevir.7G242500.1.p	PF13646,PF01851	PTHR10943,PTHR10943:SF3			K03032		AT2G32730.1		26S proteasome regulatory complex, non-ATPase subcomplex, Rpn2/Psmd1 subunit	LOC_Os08g12820.1	NA	proteasome/cyclosome repeat containing protein, expressed
Sevir.6G063200.1	952.995	-0.354265	0.0872852	-4.05871	4.93e-05	0.00161989	40618804	Sevir.6G063200	Sevir.6G063200.1.p										LOC_Os03g62950.1	NA	expressed protein
Sevir.5G388300.5	627.078	-0.353587	0.120192	-2.94184	0.00326264	0.0356515	40630639	Sevir.5G388300	Sevir.5G388300.5.p		PTHR37393		2.7.11.1						LOC_Os12g05920.1	NA	ZOS12-01 - C2H2 zinc finger protein, expressed
Sevir.3G424800.1	5085.96	-0.3528	0.108319	-3.25703	0.00112585	0.0169997	40650194	Sevir.3G424800	Sevir.3G424800.1.p	PF00690,PF00702,PF00122	PTHR24093,PTHR24093:SF331		3.6.3.6	K01535	GO:0046872,GO:0000166	AT5G62670.1	AHA11,HA11	H(+)-ATPase 11	LOC_Os12g44150.1	NA	plasma membrane ATPase, putative, expressed
Sevir.2G349100.1	864.446	-0.352362	0.0975781	-3.61107	0.000304932	0.00647377	40627329	Sevir.2G349100	Sevir.2G349100.1.p	PF01553	PTHR23063,PTHR23063:SF2	KOG2898	2.3.1.15	K13506	GO:0016746,GO:0008152	AT5G60620.1	GPAT9	glycerol-3-phosphate acyltransferase 9	LOC_Os07g34730.1	NA	acyltransferase, putative, expressed
Sevir.1G139300.1	3329.03	-0.350754	0.0730587	-4.80099	1.58e-06	0.000114815	40603758	Sevir.1G139300	Sevir.1G139300.1.p	PF05918	PTHR12758,PTHR12758:SF19	KOG2213				AT1G29030.1		Apoptosis inhibitory protein 5 (API5)	LOC_Os02g20930.1	NA	apoptosis inhibitor 5, putative, expressed
Sevir.7G052200.1	2533.58	-0.350274	0.0671258	-5.21817	1.81e-07	1.97e-05	40641601	Sevir.7G052200	Sevir.7G052200.1.p	PF00226,PF02889	PTHR24075,PTHR24075:SF0	KOG0721		K09540	GO:0031204,GO:0008565	AT1G79940.2	ATERDJ2A	DnaJ / Sec63 Brl domains-containing protein	LOC_Os04g24180.2	NA	heat shock protein binding protein, putative, expressed
Sevir.3G134300.1	4906.87	-0.350111	0.0728556	-4.80555	1.54e-06	0.000113598	40647577	Sevir.3G134300	Sevir.3G134300.1.p	PF06972	PTHR12758,PTHR12758:SF25					AT1G29370.1		Kinase-related protein of unknown function (DUF1296)	LOC_Os05g50480.1	NA	protein of unknown function DUF1296 domain containing protein, expressed
Sevir.1G159300.1	2958.36	-0.349475	0.0884803	-3.94975	7.82e-05	0.00228955	40607558	Sevir.1G159300	Sevir.1G159300.1.p		PTHR31515,PTHR31515:SF2					AT5G58100.1			LOC_Os02g26984.1	NA	expressed protein
Sevir.7G053300.1	351.162	-0.348999	0.113763	-3.06776	0.00215667	0.0267468	40644537	Sevir.7G053300	Sevir.7G053300.1.p	PF14510,PF08370,PF00005,PF01061	PTHR19241,PTHR19241:SF259				GO:0016887,GO:0005524,GO:0016020	AT3G53480.1	ABCG37,ATPDR9,PDR9,PIS1	pleiotropic drug resistance 9	LOC_Os02g32690.1	NA	pleiotropic drug resistance protein 15, putative, expressed
Sevir.5G038900.1	859.293	-0.348683	0.114583	-3.04307	0.0023418	0.028242	40628816	Sevir.5G038900	Sevir.5G038900.1.p		PTHR36394,PTHR36394:SF1					AT5G21070.1			LOC_Os01g17020.1	NA	glycosyl hydrolases family 17 protein, putative, expressed
Sevir.3G038900.2	8399.84	-0.348643	0.069651	-5.00557	5.57e-07	5.02e-05	40647171	Sevir.3G038900	Sevir.3G038900.2.p	PF10557,PF00888	PTHR11932,PTHR11932:SF92	KOG2166,KOG2167		K03347	GO:0031625,GO:0006511	AT4G02570.2	ATCUL1,AXR6,CUL1	cullin 1	LOC_Os05g05700.1	NA	cullin, putative, expressed
Sevir.9G070500.1	2369.49	-0.348561	0.0996124	-3.49918	0.000466699	0.00890492	40617872	Sevir.9G070500	Sevir.9G070500.1.p	PF02910,PF00890	PTHR11632,PTHR11632:SF54		1.3.5.1	K00234	GO:0055114,GO:0016491	AT5G66760.1	SDH1-1	succinate dehydrogenase 1-1	LOC_Os07g04240.1	NA	succinate dehydrogenase flavoprotein subunit,mitochondrial precursor, putative, expressed
Sevir.1G322200.5	9300.62	-0.348469	0.118304	-2.94555	0.00322381	0.0353959	40604616	Sevir.1G322200	Sevir.1G322200.5.p	PF07926	PTHR18898	KOG4674		K09291	GO:0006606	AT1G79280.1	AtTPR,NUA	nuclear pore anchor	LOC_Os02g50799.1	NA	nuclear-pore anchor, putative, expressed
Sevir.9G106200.1	1526.5	-0.348366	0.0961432	-3.62341	0.000290745	0.00624534	40613183	Sevir.9G106200	Sevir.9G106200.1.p	PF04851,PF00271	PTHR24031,PTHR24031:SF333		3.6.4.13	K14810	GO:0016787,GO:0005524,GO:0003677	AT4G34910.1		P-loop containing nucleoside triphosphate hydrolases superfamily protein	LOC_Os03g51900.1	NA	DEAD-box ATP-dependent RNA helicase, putative, expressed
Sevir.6G056700.1	1571.54	-0.348181	0.0618368	-5.63064	1.8e-08	2.87e-06	40619490	Sevir.6G056700	Sevir.6G056700.1.p	PF00923	PTHR10683,PTHR10683:SF10	KOG2772	2.2.1.2	K00616	GO:0005975	AT1G12230.1		Aldolase superfamily protein	LOC_Os08g05830.1	NA	transaldolase, putative, expressed
Sevir.9G413200.1	2351.18	-0.347477	0.106124	-3.27427	0.00105935	0.0162187	40618045	Sevir.9G413200	Sevir.9G413200.1.p	PF04615	PTHR14150,PTHR14150:SF12	KOG2172		K14567	GO:0032040,GO:0006364	AT4G02400.1		U3 ribonucleoprotein (Utp) family protein	LOC_Os03g22320.1	NA	utp14 protein, putative, expressed
Sevir.2G171400.1	574.222	-0.347419	0.107815	-3.22236	0.00127141	0.0185025	40627482	Sevir.2G171400	Sevir.2G171400.1.p	PF13850,PF07970	PTHR10984,PTHR10984:SF32	KOG2667				AT3G22290.1		Endoplasmic reticulum vesicle transporter protein	LOC_Os03g57100.1	NA	endoplasmic reticulum-Golgi intermediate compartment protein 3, putative, expressed
Sevir.3G279400.1	2105.22	-0.347055	0.103418	-3.35584	0.000791239	0.0130272	40647045	Sevir.3G279400	Sevir.3G279400.1.p	PF16113,PF00725,PF02737	PTHR23309,PTHR23309:SF23	KOG1683	4.2.1.17,1.1.1.35,5.3.3.8,5.1.2.3	K10527	GO:0055114,GO:0016491,GO:0006631,GO:0003857	AT3G06860.1	ATMFP2,MFP2	multifunctional protein 2	LOC_Os05g29880.3	NA	3-hydroxyacyl-CoA dehydrogenase, putative, expressed
Sevir.1G079700.1	4855.29	-0.346679	0.0599474	-5.78305	7.34e-09	1.36e-06	40607604	Sevir.1G079700	Sevir.1G079700.1.p	PF00118	PTHR11353,PTHR11353:SF22			K09499	GO:0005524,GO:0051082,GO:0006457	AT3G11830.1		TCP-1/cpn60 chaperonin family protein	LOC_Os06g47320.1	NA	T-complex protein, putative, expressed
Sevir.7G150300.1	2003.29	-0.346409	0.0868134	-3.99027	6.6e-05	0.0020069	40641597	Sevir.7G150300	Sevir.7G150300.1.p	PF02847	PTHR12626,PTHR12626:SF6					AT5G63190.1		MA3 domain-containing protein	LOC_Os04g40660.2	NA	MA3 domain containing protein, expressed
Sevir.9G580000.3	339.348	-0.345033	0.107066	-3.22262	0.00127023	0.0184973	40612498	Sevir.9G580000	Sevir.9G580000.3.p	PF03479	PTHR31500,PTHR31500:SF20					AT2G45850.1		AT hook motif DNA-binding family protein	LOC_Os03g01540.1	NA	DNA binding protein, putative, expressed
Sevir.2G383700.1	2764.87	-0.344731	0.107126	-3.21799	0.00129094	0.0187085	40628475	Sevir.2G383700	Sevir.2G383700.1.p	PF03463,PF03465,PF03464	PTHR10113,PTHR10113:SF13			K03265	GO:0016149,GO:0006415,GO:0005737	AT3G26618.1	ERF1-3	eukaryotic release factor 1-3	LOC_Os07g39870.3	NA	eukaryotic peptide chain release factor subunit 1-1, putative, expressed
Sevir.2G056300.6	1544.54	-0.344575	0.071873	-4.79422	1.63e-06	0.000117697	40626683	Sevir.2G056300	Sevir.2G056300.6.p	PF12460,PF14500	PTHR12891	KOG1967		K15075		AT5G48120.1		ARM repeat superfamily protein	LOC_Os07g08050.1	NA	expressed protein
Sevir.3G310400.1	28460.2	-0.344415	0.100861	-3.41474	0.000638435	0.0111087	40651388	Sevir.3G310400	Sevir.3G310400.1.p	PF03952,PF00113	PTHR11902,PTHR11902:SF19		4.2.1.11	K01689	GO:0006096,GO:0004634,GO:0000287,GO:0000015	AT2G36530.1	ENO2,LOS2	Enolase	LOC_Os10g08550.1	NA	enolase, putative, expressed
Sevir.9G202100.1	1975.14	-0.344333	0.112379	-3.06403	0.00218378	0.026997	40612389	Sevir.9G202100	Sevir.9G202100.1.p	PF00085,PF00462	PTHR10293,PTHR10293:SF40	KOG0911	3.5.1.52		GO:0045454,GO:0015035,GO:0009055	AT4G04950.1		thioredoxin family protein	LOC_Os10g35720.1	NA	OsGrx_S17 - glutaredoxin subgroup II, expressed
Sevir.3G033500.1	451.882	-0.344288	0.0997462	-3.45164	0.000557197	0.0100814	40651297	Sevir.3G033500	Sevir.3G033500.1.p	PF02453	PTHR10994,PTHR10994:SF77	KOG1792				AT3G19460.1		Reticulon family protein	LOC_Os04g57420.1	NA	reticulon domain containing protein, putative, expressed
Sevir.5G429300.1	7139.73	-0.343253	0.0633649	-5.41708	6.06e-08	7.78e-06	40629250	Sevir.5G429300	Sevir.5G429300.1.p	PF05817	PTHR12640,PTHR12640:SF0	KOG2447	2.4.99.18	K12667	GO:0016021,GO:0008250,GO:0006487	AT4G21150.1	HAP6	ribophorin II (RPN2) family protein	LOC_Os01g68324.3	NA	dolichyl-diphosphooligosaccharide--protein glycosyltransferase 63 kDasubunit precursor, putative, expressed
Sevir.5G424100.1	6403.94	-0.342775	0.115011	-2.98036	0.00287905	0.0324973	40632940	Sevir.5G424100	Sevir.5G424100.1.p	PF06470,PF02463	PTHR18937,PTHR18937:SF9			K06674	GO:0051276,GO:0005694,GO:0005524,GO:0005515,GO:0007076,GO:0000796	AT5G62410.1	ATCAP-E1,ATSMC4,SMC2,TTN3	structural maintenance of chromosomes 2	LOC_Os01g67740.1	NA	chromosome segregation protein, putative, expressed
Sevir.7G301300.1	11645.1	-0.342634	0.122724	-2.79192	0.0052397	0.0492438	40640806	Sevir.7G301300	Sevir.7G301300.1.p	PF00297	PTHR11363			K02925	GO:0006412,GO:0005840,GO:0005622,GO:0003735	AT1G43170.2	ARP1,emb2207,RP1,RPL3A	ribosomal protein 1	LOC_Os12g07010.1	NA	ribosomal protein L3, putative, expressed
Sevir.2G282600.1	550.614	-0.342418	0.0847823	-4.03879	5.37e-05	0.00173355	40622823	Sevir.2G282600	Sevir.2G282600.1.p	PF01239	PTHR11129,PTHR11129:SF1	KOG0530	2.5.1.58,2.5.1.59	K05955	GO:0018342,GO:0008318	AT3G59380.1	ATFTA,FTA,PFT/PGGT-IALPHA,PLP	farnesyltransferase A	LOC_Os09g33930.2	NA	farnesyltransferase/geranylgeranyltransferase type-1 subunitalpha, putative, expressed
Sevir.7G135300.1	4137.84	-0.342251	0.101452	-3.37352	0.000742136	0.0124518	40641904	Sevir.7G135300	Sevir.7G135300.1.p	PF00171	PTHR11699,PTHR11699:SF166		1.2.1.8	K00130	GO:0055114,GO:0016491,GO:0008152	AT3G48170.1	ALDH10A9	aldehyde dehydrogenase 10A9	LOC_Os04g39020.1	NA	aldehyde dehydrogenase, putative, expressed
Sevir.4G231600.1	1842.37	-0.342063	0.0986899	-3.46604	0.000528184	0.00965891	40600795	Sevir.4G231600	Sevir.4G231600.1.p		PTHR33416,PTHR33416:SF4					AT5G20200.1		nucleoporin-related	LOC_Os06g40460.1	NA	expressed protein
Sevir.9G207300.1	6078.34	-0.341658	0.0865365	-3.94814	7.88e-05	0.00230218	40617221	Sevir.9G207300	Sevir.9G207300.1.p	PF16940	PTHR34935					AT1G06950.1	ATTIC110,TIC110	translocon at the inner envelope membrane of chloroplasts 110	LOC_Os10g35010.1	NA	ATTIC110/TIC110, putative, expressed
Sevir.5G332600.2	1439.73	-0.341085	0.119462	-2.85517	0.00430145	0.0428088	40633009	Sevir.5G332600	Sevir.5G332600.2.p		PTHR21145,PTHR21145:SF0	KOG0795	5.4.99.5	K01850	GO:0009073,GO:0004106	AT1G69370.1	cm-3,CM3	chorismate mutase 3	LOC_Os01g55870.1	NA	chorismate mutase, chloroplast precursor, putative, expressed
Sevir.2G298700.1	1587.98	-0.341058	0.107031	-3.18653	0.00143991	0.0201889	40627801	Sevir.2G298700	Sevir.2G298700.1.p	PF08271,PF00382	PTHR11618,PTHR11618:SF27	KOG1597		K03124	GO:0017025,GO:0008270,GO:0006355,GO:0006352	AT3G10330.1		Cyclin-like family protein	LOC_Os09g36440.1	NA	transcription initiation factor IIB, putative, expressed
Sevir.7G303100.2	3077.02	-0.34059	0.103848	-3.27971	0.00103912	0.0159902	40645242	Sevir.7G303100	Sevir.7G303100.2.p	PF03813	PTHR17972			K14544		AT1G63810.1			LOC_Os12g06910.1	NA	nucleolar protein family 6, putative, expressed
Sevir.2G330500.1	7565.87	-0.33873	0.105235	-3.21879	0.00128732	0.0186785	40626808	Sevir.2G330500	Sevir.2G330500.1.p	PF00410	PTHR11758,PTHR11758:SF16	KOG1754		K02957	GO:0006412,GO:0005840,GO:0003735	AT1G07770.2	RPS15A	ribosomal protein S15A	LOC_Os02g27760.1	NA	40S ribosomal protein S15a, putative, expressed
Sevir.2G072500.1	3017.64	-0.338002	0.074531	-4.53506	5.76e-06	0.000313707	40627769	Sevir.2G072500	Sevir.2G072500.1.p		PTHR35460,PTHR35460:SF1					AT1G07910.1	ATRNL,RNL	RNAligase	LOC_Os07g09400.1	NA	RNA ligase isoform 1, putative, expressed
Sevir.5G315700.1	24292.2	-0.337856	0.109004	-3.09948	0.00193862	0.0246738	40632670	Sevir.5G315700	Sevir.5G315700.1.p	PF14492,PF03144,PF00679,PF03764,PF00009	PTHR23115,PTHR23115:SF136			K03234	GO:0005525	AT1G56070.1	LOS1	Ribosomal protein S5/Elongation factor G/III/V family protein	LOC_Os02g32030.1	NA	elongation factor, putative, expressed
Sevir.7G032500.1	1923.38	-0.337614	0.0780597	-4.32508	1.52e-05	0.000676729	40641271	Sevir.7G032500	Sevir.7G032500.1.p	PF00642,PF13847,PF05958	PTHR11061,PTHR11061:SF24	KOG2187	2.1.1.35	K15332	GO:0046872,GO:0008173,GO:0006396	AT2G28450.1		zinc finger (CCCH-type) family protein	LOC_Os04g01480.1	NA	zinc finger C-x8-C-x5-C-x3-H type family protein, expressed
Sevir.2G386400.1	1559.85	-0.337433	0.118673	-2.8434	0.00446355	0.0439331	40627336	Sevir.2G386400	Sevir.2G386400.1.p	PF07899	PTHR31791,PTHR31791:SF4					AT5G48385.1		FRIGIDA-like protein	LOC_Os07g40270.1	NA	frigida, putative, expressed
Sevir.1G146600.1	1480.41	-0.337428	0.111429	-3.02818	0.00246031	0.0292187	40606509	Sevir.1G146600	Sevir.1G146600.1.p	PF10213	PTHR13490			K17413		AT3G18240.1		Ribosomal protein S24/S35, mitochondrial	LOC_Os08g40230.1	NA	expressed protein
Sevir.1G292500.1	373.148	-0.336875	0.120773	-2.78933	0.0052818	0.0495045	40608845	Sevir.1G292500	Sevir.1G292500.1.p	PF01535,PF03161	PTHR24015,PTHR24015:SF899				GO:0004519	AT2G15820.1	OTP51	endonucleases	LOC_Os02g47360.1	NA	PPR repeat domain containing protein, putative, expressed
Sevir.6G144900.1	3030.25	-0.336273	0.118673	-2.83362	0.00460241	0.0449699	40620268	Sevir.6G144900	Sevir.6G144900.1.p	PF00400,PF08145	PTHR17605			K14824	GO:0005515,GO:0006364	AT2G40360.1		Transducin/WD40 repeat-like superfamily protein	LOC_Os07g25440.1	NA	WD domain, G-beta repeat domain containing protein, expressed
Sevir.7G127800.1	1051.98	-0.336232	0.114519	-2.93602	0.00332451	0.0361401	40641404	Sevir.7G127800	Sevir.7G127800.1.p	PF00443	PTHR24006,PTHR24006:SF434	KOG1871	3.4.19.12	K11842	GO:0036459,GO:0016579	AT2G22310.1	ATUBP4,UBP4	ubiquitin-specific protease 4	LOC_Os04g37950.1	NA	ubiquitin carboxyl-terminal hydrolase domain containing protein, expressed
Sevir.1G046600.1	1545.75	-0.336212	0.0867444	-3.8759	0.000106232	0.00291132	40608669	Sevir.1G046600	Sevir.1G046600.1.p	PF00627,PF13650,PF00240	PTHR12917,PTHR12917:SF1	KOG0012		K11885	GO:0005515	AT3G13235.3		ubiquitin family protein	LOC_Os02g10510.1	NA	Ubiquitin family domain containing protein, expressed
Sevir.2G170400.1	4102.34	-0.336206	0.0760652	-4.41997	9.87e-06	0.000481492	40624969	Sevir.2G170400	Sevir.2G170400.1.p	PF01842,PF03447,PF00696,PF00742	PTHR21499,PTHR21499:SF30	KOG0455	1.1.1.3,2.7.2.4	K12524	GO:0016597,GO:0008152,GO:0055114,GO:0050661,GO:0016491,GO:0006520	AT4G19710.2	AK-HSDH,AK-HSDH II	aspartate kinase-homoserine dehydrogenase ii	LOC_Os09g12290.1	NA	bifunctional aspartokinase/homoserine dehydrogenase, chloroplast precursor, putative, expressed
Sevir.5G467500.1	991.303	-0.33606	0.0622396	-5.39945	6.68e-08	8.44e-06	40633244	Sevir.5G467500	Sevir.5G467500.1.p	PF13932,PF01134	PTHR11806,PTHR11806:SF4			K03495	GO:0050660,GO:0008033	AT2G13440.1		glucose-inhibited division family A protein	LOC_Os01g72980.1	NA	tRNA uridine 5-carboxymethylaminomethyl modification enzyme gidA, putative, expressed
Sevir.2G312500.1	5300.38	-0.335872	0.0836024	-4.0175	5.88e-05	0.00184193	40625908	Sevir.2G312500	Sevir.2G312500.1.p	PF01704	PTHR11952,PTHR11952:SF13		2.7.7.9	K00963	GO:0070569,GO:0008152	AT5G17310.2	AtUGP2,UGP2	UDP-glucose pyrophosphorylase 2	LOC_Os09g38030.1	NA	UTP--glucose-1-phosphate uridylyltransferase, putative, expressed
Sevir.3G351400.1	2100.62	-0.335783	0.0810292	-4.14398	3.41e-05	0.00125625	40649315	Sevir.3G351400	Sevir.3G351400.1.p	PF07722,PF06418	PTHR11550,PTHR11550:SF7		6.3.4.2	K01937	GO:0016787,GO:0006541,GO:0006221,GO:0003883	AT4G02120.1		CTP synthase family protein	LOC_Os12g36950.1	NA	CTP synthase, putative, expressed
Sevir.1G268400.1	5161.07	-0.335719	0.116822	-2.87376	0.00405622	0.0411657	40604302	Sevir.1G268400	Sevir.1G268400.1.p	PF12580,PF00082	PTHR10795,PTHR10795:SF351		3.4.14.10	K01280	GO:0006508,GO:0004252	AT4G20850.1	TPP2	tripeptidyl peptidase ii	LOC_Os02g44520.1	NA	OsSub19 - Putative Subtilisin homologue, expressed
Sevir.9G446800.1	45271.2	-0.335617	0.09062	-3.70357	0.000212587	0.00494554	40611009	Sevir.9G446800	Sevir.9G446800.1.p	PF03144,PF03143,PF00009	PTHR23115,PTHR23115:SF157		3.6.5.3	K03231	GO:0005525	AT1G07930.1		GTP binding Elongation factor Tu family protein	LOC_Os03g08010.1	NA	elongation factor Tu, putative, expressed
Sevir.9G335000.1	1795.08	-0.335305	0.0975974	-3.43559	0.000591258	0.0105198	40614301	Sevir.9G335000	Sevir.9G335000.1.p	PF00378	PTHR11941,PTHR11941:SF48	KOG1684	3.1.2.4	K05605	GO:0008152,GO:0003824	AT4G31810.1		ATP-dependent caseinolytic (Clp) protease/crotonase family protein	LOC_Os10g40540.1	NA	enoyl-CoA hydratase/isomerase family protein, putative, expressed
[truncated: 1,664 more rows]

## Sheet: stage_DEGs
Row.names	baseMean	log2FoldChange	lfcSE	stat	pvalue	padj	pacId	locusName	peptideName	Pfam	Panther	KOG	ec	KO	GO	Best.hit.arabi.name	arabi.symbol	arabi.defline	Best.hit.rice.name	rice.symbol	rice.defline
[truncated: 2,035 more rows]
