# Supplementary material for: The SvFUL2 transcription factor is required for inflorescence determinacy and timely flowering in Setaria viridis
Source: Plant Physiol. 2021 Apr 19;187(3):1202–20. doi: 10.1093/plphys/kiab169 (PMC8566296; doi:10.1093/plphys/kiab169)
Supplement: kiab169_Supplementary_Data [file kiab169_supplementary_data.zip › pp.01532.2020-s06.txt]

#Supplemental Data Set S5. GOMAP for S. viridis.
!gaf-version:2.0
!db	db_object_id	db_object_symbol	qualifier	term_accession	db_reference	evidence_code	with	aspect	db_object_name	db_object_synonym	db_object_type	taxon	date	assigned_by	annotation_extension	gene_product_form_id
GOMAP	Sevir.1G000100	Sevir.1G000100		GO:0000023	GOMAP:0000	IEA	RBH:AT3G17930	P			gene	taxon:4556	10212019	GOMAP-1.2
GOMAP	Sevir.1G000100	Sevir.1G000100		GO:0006098	GOMAP:0000	IEA	RBH:AT3G17930	P			gene	taxon:4556	10212019	GOMAP-1.2
GOMAP	Sevir.1G000100	Sevir.1G000100		GO:0009902	GOMAP:0000	IEA	RBH:AT3G17930	P			gene	taxon:4556	10212019	GOMAP-1.2
GOMAP	Sevir.1G000100	Sevir.1G000100		GO:0010027	GOMAP:0000	IEA	RBH:AT3G17930	P			gene	taxon:4556	10212019	GOMAP-1.2
GOMAP	Sevir.1G000100	Sevir.1G000100		GO:0010190	GOMAP:0000	IEA	RBH:AT3G17930	P			gene	taxon:4556	10212019	GOMAP-1.2
GOMAP	Sevir.1G000100	Sevir.1G000100		GO:0010207	GOMAP:0000	IEA	RBH:AT3G17930	P			gene	taxon:4556	10212019	GOMAP-1.2
GOMAP	Sevir.1G000100	Sevir.1G000100		GO:0019252	GOMAP:0000	IEA	RBH:AT3G17930	P			gene	taxon:4556	10212019	GOMAP-1.2
GOMAP	Sevir.1G000100	Sevir.1G000100		GO:0034660	GOMAP:0000	IEA	RBH:AT3G17930	P			gene	taxon:4556	10212019	GOMAP-1.2
GOMAP	Sevir.1G000100	Sevir.1G000100		GO:0042221	GOMAP:0000	IEA		P			gene	taxon:4556	11052019	GOMAP-1.2
GOMAP	Sevir.1G000100	Sevir.1G000100		GO:0043085	GOMAP:0000	IEA	RBH:AT3G17930	P			gene	taxon:4556	10212019	GOMAP-1.2
GOMAP	Sevir.1G000100	Sevir.1G000100		GO:0009535	GOMAP:0000	IEA	RBH:AT3G17930	C			gene	taxon:4556	10212019	GOMAP-1.2
GOMAP	Sevir.1G000100	Sevir.1G000100		GO:0016021	GOMAP:0000	IEA		C			gene	taxon:4556	11052019	GOMAP-1.2
GOMAP	Sevir.1G000200	Sevir.1G000200		GO:0006464	GOMAP:0000	IEA		P			gene	taxon:4556	11052019	GOMAP-1.2
GOMAP	Sevir.1G000200	Sevir.1G000200		GO:0006511	GOMAP:0000	IEA		P			gene	taxon:4556	11052019	GOMAP-1.2
GOMAP	Sevir.1G000200	Sevir.1G000200		GO:0010467	GOMAP:0000	IEA		P			gene	taxon:4556	11052019	GOMAP-1.2
GOMAP	Sevir.1G000200	Sevir.1G000200		GO:0010498	GOMAP:0000	IEA		P			gene	taxon:4556	11052019	GOMAP-1.2
GOMAP	Sevir.1G000200	Sevir.1G000200		GO:0016070	GOMAP:0000	IEA		P			gene	taxon:4556	11052019	GOMAP-1.2
GOMAP	Sevir.1G000200	Sevir.1G000200		GO:0031323	GOMAP:0000	IEA		P			gene	taxon:4556	11052019	GOMAP-1.2
GOMAP	Sevir.1G000200	Sevir.1G000200		GO:0034645	GOMAP:0000	IEA		P			gene	taxon:4556	11052019	GOMAP-1.2
GOMAP	Sevir.1G000200	Sevir.1G000200		GO:0008270	GOMAP:0000	IEA	Pfam:PF12906	F			gene	taxon:4556	10242019	GOMAP-1.2
GOMAP	Sevir.1G000200	Sevir.1G000200		GO:0016021	GOMAP:0000	IEA		C			gene	taxon:4556	11052019	GOMAP-1.2
GOMAP	Sevir.1G000300	Sevir.1G000300		GO:0003756	GOMAP:0000	IEA	RBH:AT5G60640	F			gene	taxon:4556	10212019	GOMAP-1.2
GOMAP	Sevir.1G000300	Sevir.1G000300		GO:0009055	GOMAP:0000	IEA	RBH:AT5G60640	F			gene	taxon:4556	10212019	GOMAP-1.2
GOMAP	Sevir.1G000300	Sevir.1G000300		GO:0015035	GOMAP:0000	IEA	RBH:AT5G60640	F			gene	taxon:4556	10212019	GOMAP-1.2
GOMAP	Sevir.1G000300	Sevir.1G000300		GO:0005576	GOMAP:0000	IEA	RBH:AT5G60640	C			gene	taxon:4556	10212019	GOMAP-1.2
GOMAP	Sevir.1G000300	Sevir.1G000300		GO:0005739	GOMAP:0000	IEA	RBH:AT5G60640	C			gene	taxon:4556	10212019	GOMAP-1.2
GOMAP	Sevir.1G000300	Sevir.1G000300		GO:0005774	GOMAP:0000	IEA	RBH:AT5G60640	C			gene	taxon:4556	10212019	GOMAP-1.2
GOMAP	Sevir.1G000300	Sevir.1G000300		GO:0005783	GOMAP:0000	IEA	TIGRFAM:TIGR01130	C			gene	taxon:4556	10242019	GOMAP-1.2
GOMAP	Sevir.1G000300	Sevir.1G000300	NOT	GO:0005794	GOMAP:0000	IEA	RBH:Q9FF55	C			gene	taxon:4556	10212019	GOMAP-1.2
GOMAP	Sevir.1G000300	Sevir.1G000300		GO:0009507	GOMAP:0000	IEA	RBH:AT5G60640	C			gene	taxon:4556	10212019	GOMAP-1.2
GOMAP	Sevir.1G000300	Sevir.1G000300		GO:0006457	GOMAP:0000	IEA	RBH:I1HVX3	P			gene	taxon:4556	10212019	GOMAP-1.2
GOMAP	Sevir.1G000300	Sevir.1G000300		GO:0006499	GOMAP:0000	IEA	RBH:AT5G60640	P			gene	taxon:4556	10212019	GOMAP-1.2
GOMAP	Sevir.1G000300	Sevir.1G000300		GO:0006662	GOMAP:0000	IEA	RBH:AT5G60640	P			gene	taxon:4556	10212019	GOMAP-1.2
GOMAP	Sevir.1G000300	Sevir.1G000300		GO:0006979	GOMAP:0000	IEA	RBH:AT5G60640	P			gene	taxon:4556	10212019	GOMAP-1.2
GOMAP	Sevir.1G000300	Sevir.1G000300		GO:0030244	GOMAP:0000	IEA	RBH:AT5G60640	P			gene	taxon:4556	10212019	GOMAP-1.2
GOMAP	Sevir.1G000300	Sevir.1G000300		GO:0034976	GOMAP:0000	IEA	RBH:I1HVX3	P			gene	taxon:4556	10212019	GOMAP-1.2
GOMAP	Sevir.1G000300	Sevir.1G000300		GO:0045454	GOMAP:0000	IEA	ProSiteProfiles:PS51352	P			gene	taxon:4556	10242019	GOMAP-1.2
GOMAP	Sevir.1G000300	Sevir.1G000300		GO:0048193	GOMAP:0000	IEA	RBH:AT5G60640	P			gene	taxon:4556	10212019	GOMAP-1.2
GOMAP	Sevir.1G000300	Sevir.1G000300		GO:0055114	GOMAP:0000	IEA		P			gene	taxon:4556	11052019	GOMAP-1.2
GOMAP	Sevir.1G000400	Sevir.1G000400		GO:0004791	GOMAP:0000	IEA	RBH:K7KRE4	F			gene	taxon:4556	10212019	GOMAP-1.2
GOMAP	Sevir.1G000400	Sevir.1G000400		GO:0015035	GOMAP:0000	IEA	RBH:K7KRE4	F			gene	taxon:4556	10212019	GOMAP-1.2
GOMAP	Sevir.1G000400	Sevir.1G000400		GO:0016671	GOMAP:0000	IEA		F			gene	taxon:4556	11052019	GOMAP-1.2
GOMAP	Sevir.1G000400	Sevir.1G000400		GO:0030544	GOMAP:0000	IEA		F			gene	taxon:4556	11052019	GOMAP-1.2
GOMAP	Sevir.1G000400	Sevir.1G000400		GO:0032403	GOMAP:0000	IEA		F			gene	taxon:4556	11052019	GOMAP-1.2
GOMAP	Sevir.1G000400	Sevir.1G000400		GO:0032564	GOMAP:0000	IEA		F			gene	taxon:4556	11052019	GOMAP-1.2
GOMAP	Sevir.1G000400	Sevir.1G000400		GO:0046983	GOMAP:0000	IEA	CDD:cd14438	F			gene	taxon:4556	10242019	GOMAP-1.2
GOMAP	Sevir.1G000400	Sevir.1G000400		GO:0047134	GOMAP:0000	IEA	RBH:K7KRE4	F			gene	taxon:4556	10212019	GOMAP-1.2
GOMAP	Sevir.1G000400	Sevir.1G000400		GO:0005576	GOMAP:0000	IEA		C			gene	taxon:4556	11052019	GOMAP-1.2
GOMAP	Sevir.1G000400	Sevir.1G000400		GO:0005829	GOMAP:0000	IEA	RBH:AT4G22670	C			gene	taxon:4556	10212019	GOMAP-1.2
GOMAP	Sevir.1G000400	Sevir.1G000400		GO:0043234	GOMAP:0000	IEA		C			gene	taxon:4556	11052019	GOMAP-1.2
GOMAP	Sevir.1G000400	Sevir.1G000400		GO:0010286	GOMAP:0000	IEA		P			gene	taxon:4556	11052019	GOMAP-1.2
GOMAP	Sevir.1G000400	Sevir.1G000400		GO:0032269	GOMAP:0000	IEA		P			gene	taxon:4556	11052019	GOMAP-1.2
GOMAP	Sevir.1G000400	Sevir.1G000400		GO:0034599	GOMAP:0000	IEA	RBH:K7KRE4	P			gene	taxon:4556	10212019	GOMAP-1.2
GOMAP	Sevir.1G000400	Sevir.1G000400		GO:0044267	GOMAP:0000	IEA		P			gene	taxon:4556	11052019	GOMAP-1.2
GOMAP	Sevir.1G000400	Sevir.1G000400		GO:0045454	GOMAP:0000	IEA		P			gene	taxon:4556	11052019	GOMAP-1.2
GOMAP	Sevir.1G000400	Sevir.1G000400		GO:0046686	GOMAP:0000	IEA	RBH:AT4G22670	P			gene	taxon:4556	10212019	GOMAP-1.2
GOMAP	Sevir.1G000400	Sevir.1G000400		GO:0051260	GOMAP:0000	IEA		P			gene	taxon:4556	11052019	GOMAP-1.2
GOMAP	Sevir.1G000400	Sevir.1G000400		GO:0061084	GOMAP:0000	IEA		P			gene	taxon:4556	11052019	GOMAP-1.2
GOMAP	Sevir.1G000400	Sevir.1G000400		GO:0070389	GOMAP:0000	IEA		P			gene	taxon:4556	11052019	GOMAP-1.2
GOMAP	Sevir.1G000501	Sevir.1G000501		GO:0004871	GOMAP:0000	IEA		F			gene	taxon:4556	11052019	GOMAP-1.2
GOMAP	Sevir.1G000501	Sevir.1G000501		GO:0005488	GOMAP:0000	IEA		F			gene	taxon:4556	11052019	GOMAP-1.2
GOMAP	Sevir.1G000501	Sevir.1G000501		GO:0007165	GOMAP:0000	IEA		P			gene	taxon:4556	11052019	GOMAP-1.2
GOMAP	Sevir.1G000501	Sevir.1G000501		GO:0032502	GOMAP:0000	IEA		P			gene	taxon:4556	11052019	GOMAP-1.2
GOMAP	Sevir.1G000501	Sevir.1G000501		GO:0034641	GOMAP:0000	IEA		P			gene	taxon:4556	11052019	GOMAP-1.2
GOMAP	Sevir.1G000501	Sevir.1G000501		GO:0044238	GOMAP:0000	IEA		P			gene	taxon:4556	11052019	GOMAP-1.2
GOMAP	Sevir.1G000501	Sevir.1G000501		GO:0044249	GOMAP:0000	IEA		P			gene	taxon:4556	11052019	GOMAP-1.2
GOMAP	Sevir.1G000501	Sevir.1G000501		GO:0044260	GOMAP:0000	IEA		P			gene	taxon:4556	11052019	GOMAP-1.2
GOMAP	Sevir.1G000501	Sevir.1G000501		GO:0051607	GOMAP:0000	IEA		P			gene	taxon:4556	11052019	GOMAP-1.2
GOMAP	Sevir.1G000501	Sevir.1G000501		GO:0051704	GOMAP:0000	IEA		P			gene	taxon:4556	11052019	GOMAP-1.2
GOMAP	Sevir.1G000501	Sevir.1G000501		GO:0009505	GOMAP:0000	IEA		C			gene	taxon:4556	11052019	GOMAP-1.2
GOMAP	Sevir.1G000501	Sevir.1G000501		GO:0009506	GOMAP:0000	IEA	RBH:I1HVX8	C			gene	taxon:4556	10212019	GOMAP-1.2
GOMAP	Sevir.1G000501	Sevir.1G000501		GO:0016021	GOMAP:0000	IEA		C			gene	taxon:4556	11052019	GOMAP-1.2
GOMAP	Sevir.1G000501	Sevir.1G000501		GO:0046658	GOMAP:0000	IEA	RBH:I1HVX8	C			gene	taxon:4556	10212019	GOMAP-1.2
GOMAP	Sevir.1G000600	Sevir.1G000600		GO:0005739	GOMAP:0000	IEA		C			gene	taxon:4556	11052019	GOMAP-1.2
GOMAP	Sevir.1G000600	Sevir.1G000600		GO:0009536	GOMAP:0000	IEA		C			gene	taxon:4556	11052019	GOMAP-1.2
GOMAP	Sevir.1G000600	Sevir.1G000600		GO:0007033	GOMAP:0000	IEA	RBH:AT4G22880	P			gene	taxon:4556	10212019	GOMAP-1.2
GOMAP	Sevir.1G000600	Sevir.1G000600		GO:0009611	GOMAP:0000	IEA	RBH:AT4G22880	P			gene	taxon:4556	10212019	GOMAP-1.2
GOMAP	Sevir.1G000600	Sevir.1G000600		GO:0009718	GOMAP:0000	IEA	RBH:AT4G22880	P			gene	taxon:4556	10212019	GOMAP-1.2
GOMAP	Sevir.1G000600	Sevir.1G000600		GO:0009753	GOMAP:0000	IEA	RBH:AT4G22880	P			gene	taxon:4556	10212019	GOMAP-1.2
GOMAP	Sevir.1G000600	Sevir.1G000600		GO:0010023	GOMAP:0000	IEA	RBH:AT4G22880	P			gene	taxon:4556	10212019	GOMAP-1.2
GOMAP	Sevir.1G000600	Sevir.1G000600		GO:0044238	GOMAP:0000	IEA		P			gene	taxon:4556	11052019	GOMAP-1.2
GOMAP	Sevir.1G000600	Sevir.1G000600		GO:0044283	GOMAP:0000	IEA		P			gene	taxon:4556	11052019	GOMAP-1.2
GOMAP	Sevir.1G000600	Sevir.1G000600		GO:0055114	GOMAP:0000	IEA	ProSiteProfiles:PS51471	P			gene	taxon:4556	10242019	GOMAP-1.2
GOMAP	Sevir.1G000600	Sevir.1G000600		GO:0046872	GOMAP:0000	IEA		F			gene	taxon:4556	11052019	GOMAP-1.2
GOMAP	Sevir.1G000600	Sevir.1G000600		GO:0050589	GOMAP:0000	IEA	RBH:AT4G22880	F			gene	taxon:4556	10212019	GOMAP-1.2
GOMAP	Sevir.1G000650	Sevir.1G000650		GO:0003677	GOMAP:0000	IEA		F			gene	taxon:4556	11052019	GOMAP-1.2
GOMAP	Sevir.1G000650	Sevir.1G000650		GO:0004803	GOMAP:0000	IEA		F			gene	taxon:4556	11052019	GOMAP-1.2
GOMAP	Sevir.1G000650	Sevir.1G000650		GO:0005337	GOMAP:0000	IEA		F			gene	taxon:4556	11052019	GOMAP-1.2
GOMAP	Sevir.1G000650	Sevir.1G000650		GO:0006810	GOMAP:0000	IEA		P			gene	taxon:4556	11052019	GOMAP-1.2
GOMAP	Sevir.1G000650	Sevir.1G000650		GO:0007275	GOMAP:0000	IEA		P			gene	taxon:4556	11052019	GOMAP-1.2
GOMAP	Sevir.1G000650	Sevir.1G000650		GO:0009888	GOMAP:0000	IEA		P			gene	taxon:4556	11052019	GOMAP-1.2
GOMAP	Sevir.1G000650	Sevir.1G000650		GO:0044238	GOMAP:0000	IEA		P			gene	taxon:4556	11052019	GOMAP-1.2
GOMAP	Sevir.1G000650	Sevir.1G000650		GO:0048869	GOMAP:0000	IEA		P			gene	taxon:4556	11052019	GOMAP-1.2
GOMAP	Sevir.1G000650	Sevir.1G000650		GO:0050789	GOMAP:0000	IEA		P			gene	taxon:4556	11052019	GOMAP-1.2
GOMAP	Sevir.1G000650	Sevir.1G000650		GO:0009507	GOMAP:0000	IEA		C			gene	taxon:4556	11052019	GOMAP-1.2
GOMAP	Sevir.1G000650	Sevir.1G000650		GO:0016021	GOMAP:0000	IEA		C			gene	taxon:4556	11052019	GOMAP-1.2
GOMAP	Sevir.1G000650	Sevir.1G000650		GO:0016324	GOMAP:0000	IEA		C			gene	taxon:4556	11052019	GOMAP-1.2
GOMAP	Sevir.1G000700	Sevir.1G000700		GO:0006351	GOMAP:0000	IEA		P			gene	taxon:4556	11052019	GOMAP-1.2
GOMAP	Sevir.1G000700	Sevir.1G000700		GO:0006355	GOMAP:0000	IEA		P			gene	taxon:4556	11052019	GOMAP-1.2
GOMAP	Sevir.1G000700	Sevir.1G000700		GO:0008361	GOMAP:0000	IEA	RBH:Q38895	P			gene	taxon:4556	10212019	GOMAP-1.2
GOMAP	Sevir.1G000700	Sevir.1G000700		GO:0009755	GOMAP:0000	IEA	RBH:Q38895	P			gene	taxon:4556	10212019	GOMAP-1.2
GOMAP	Sevir.1G000700	Sevir.1G000700		GO:0010093	GOMAP:0000	IEA	RBH:Q38895	P			gene	taxon:4556	10212019	GOMAP-1.2
GOMAP	Sevir.1G000700	Sevir.1G000700		GO:0042127	GOMAP:0000	IEA	RBH:Q38895	P			gene	taxon:4556	10212019	GOMAP-1.2
GOMAP	Sevir.1G000700	Sevir.1G000700		GO:0048513	GOMAP:0000	IEA		P			gene	taxon:4556	11052019	GOMAP-1.2
GOMAP	Sevir.1G000700	Sevir.1G000700		GO:0090691	GOMAP:0000	IEA	RBH:Q38895	P			gene	taxon:4556	10212019	GOMAP-1.2
GOMAP	Sevir.1G000700	Sevir.1G000700		GO:0003677	GOMAP:0000	IEA	RBH:Q38895	F			gene	taxon:4556	10212019	GOMAP-1.2
GOMAP	Sevir.1G000700	Sevir.1G000700		GO:0003700	GOMAP:0000	IEA	RBH:Q38895	F			gene	taxon:4556	10212019	GOMAP-1.2
GOMAP	Sevir.1G000700	Sevir.1G000700		GO:0046872	GOMAP:0000	IEA		F			gene	taxon:4556	11052019	GOMAP-1.2
GOMAP	Sevir.1G000700	Sevir.1G000700		GO:0005634	GOMAP:0000	IEA		C			gene	taxon:4556	11052019	GOMAP-1.2
GOMAP	Sevir.1G000900	Sevir.1G000900		GO:0000166	GOMAP:0000	IEA		F			gene	taxon:4556	11052019	GOMAP-1.2
GOMAP	Sevir.1G000900	Sevir.1G000900		GO:0003676	GOMAP:0000	IEA		F			gene	taxon:4556	11052019	GOMAP-1.2
GOMAP	Sevir.1G000900	Sevir.1G000900		GO:0008152	GOMAP:0000	IEA		P			gene	taxon:4556	11052019	GOMAP-1.2
GOMAP	Sevir.1G000900	Sevir.1G000900		GO:0009987	GOMAP:0000	IEA		P			gene	taxon:4556	11052019	GOMAP-1.2
GOMAP	Sevir.1G000900	Sevir.1G000900		GO:0065007	GOMAP:0000	IEA		P			gene	taxon:4556	11052019	GOMAP-1.2
GOMAP	Sevir.1G000900	Sevir.1G000900		GO:0016021	GOMAP:0000	IEA		C			gene	taxon:4556	11052019	GOMAP-1.2
GOMAP	Sevir.1G001000	Sevir.1G001000		GO:0003333	GOMAP:0000	IEA		P			gene	taxon:4556	11052019	GOMAP-1.2
GOMAP	Sevir.1G001000	Sevir.1G001000		GO:0009987	GOMAP:0000	IEA		P			gene	taxon:4556	11052019	GOMAP-1.2
GOMAP	Sevir.1G001000	Sevir.1G001000		GO:0015837	GOMAP:0000	IEA		P			gene	taxon:4556	11052019	GOMAP-1.2
GOMAP	Sevir.1G001000	Sevir.1G001000		GO:0005275	GOMAP:0000	IEA		F			gene	taxon:4556	11052019	GOMAP-1.2
GOMAP	Sevir.1G001000	Sevir.1G001000		GO:0015171	GOMAP:0000	IEA	RBH:AT2G39130	F			gene	taxon:4556	10212019	GOMAP-1.2
GOMAP	Sevir.1G001000	Sevir.1G001000		GO:0022804	GOMAP:0000	IEA		F			gene	taxon:4556	11052019	GOMAP-1.2
GOMAP	Sevir.1G001000	Sevir.1G001000		GO:0005774	GOMAP:0000	IEA	RBH:AT2G39130	C			gene	taxon:4556	10212019	GOMAP-1.2
GOMAP	Sevir.1G001000	Sevir.1G001000		GO:0005886	GOMAP:0000	IEA	RBH:AT2G39130	C			gene	taxon:4556	10212019	GOMAP-1.2
GOMAP	Sevir.1G001000	Sevir.1G001000		GO:0009507	GOMAP:0000	IEA		C			gene	taxon:4556	11052019	GOMAP-1.2
GOMAP	Sevir.1G001000	Sevir.1G001000		GO:0016021	GOMAP:0000	IEA		C			gene	taxon:4556	11052019	GOMAP-1.2
GOMAP	Sevir.1G001100	Sevir.1G001100		GO:0016298	GOMAP:0000	IEA	RBH:AT1G75900	F			gene	taxon:4556	10212019	GOMAP-1.2
GOMAP	Sevir.1G001100	Sevir.1G001100		GO:0016746	GOMAP:0000	IEA	RBH:AT1G75900	F			gene	taxon:4556	10212019	GOMAP-1.2
GOMAP	Sevir.1G001100	Sevir.1G001100		GO:0052689	GOMAP:0000	IEA	RBH:AT1G75900	F			gene	taxon:4556	10212019	GOMAP-1.2
GOMAP	Sevir.1G001100	Sevir.1G001100		GO:0005576	GOMAP:0000	IEA	RBH:AT1G75900	C			gene	taxon:4556	10212019	GOMAP-1.2
GOMAP	Sevir.1G001100	Sevir.1G001100		GO:0016021	GOMAP:0000	IEA		C			gene	taxon:4556	11052019	GOMAP-1.2
GOMAP	Sevir.1G001100	Sevir.1G001100		GO:0006950	GOMAP:0000	IEA		P			gene	taxon:4556	11052019	GOMAP-1.2
GOMAP	Sevir.1G001100	Sevir.1G001100		GO:0009725	GOMAP:0000	IEA		P			gene	taxon:4556	11052019	GOMAP-1.2
GOMAP	Sevir.1G001100	Sevir.1G001100		GO:0016042	GOMAP:0000	IEA		P			gene	taxon:4556	11052019	GOMAP-1.2
GOMAP	Sevir.1G001100	Sevir.1G001100		GO:0016138	GOMAP:0000	IEA		P			gene	taxon:4556	11052019	GOMAP-1.2
GOMAP	Sevir.1G001100	Sevir.1G001100		GO:0019761	GOMAP:0000	IEA	RBH:AT1G75900	P			gene	taxon:4556	10212019	GOMAP-1.2
GOMAP	Sevir.1G001100	Sevir.1G001100		GO:0019953	GOMAP:0000	IEA	RBH:AT1G75900	P			gene	taxon:4556	10212019	GOMAP-1.2
GOMAP	Sevir.1G001100	Sevir.1G001100		GO:0023052	GOMAP:0000	IEA		P			gene	taxon:4556	11052019	GOMAP-1.2
GOMAP	Sevir.1G001100	Sevir.1G001100		GO:0051707	GOMAP:0000	IEA		P			gene	taxon:4556	11052019	GOMAP-1.2
GOMAP	Sevir.1G001100	Sevir.1G001100		GO:0070887	GOMAP:0000	IEA		P			gene	taxon:4556	11052019	GOMAP-1.2
GOMAP	Sevir.1G001200	Sevir.1G001200		GO:0005634	GOMAP:0000	IEA		C			gene	taxon:4556	11052019	GOMAP-1.2
GOMAP	Sevir.1G001200	Sevir.1G001200		GO:0005777	GOMAP:0000	IEA	RBH:AT1G68010	C			gene	taxon:4556	10212019	GOMAP-1.2
GOMAP	Sevir.1G001200	Sevir.1G001200		GO:0005829	GOMAP:0000	IEA		C			gene	taxon:4556	11052019	GOMAP-1.2
GOMAP	Sevir.1G001200	Sevir.1G001200		GO:0009507	GOMAP:0000	IEA	RBH:AT1G68010	C			gene	taxon:4556	10212019	GOMAP-1.2
GOMAP	Sevir.1G001200	Sevir.1G001200		GO:0016020	GOMAP:0000	IEA		C			gene	taxon:4556	11052019	GOMAP-1.2
GOMAP	Sevir.1G001200	Sevir.1G001200		GO:0048046	GOMAP:0000	IEA	RBH:AT1G68010	C			gene	taxon:4556	10212019	GOMAP-1.2
GOMAP	Sevir.1G001200	Sevir.1G001200		GO:0006364	GOMAP:0000	IEA	RBH:AT1G68010	P			gene	taxon:4556	10212019	GOMAP-1.2
GOMAP	Sevir.1G001200	Sevir.1G001200		GO:0009637	GOMAP:0000	IEA	RBH:AT1G68010	P			gene	taxon:4556	10212019	GOMAP-1.2
GOMAP	Sevir.1G001200	Sevir.1G001200		GO:0009657	GOMAP:0000	IEA	RBH:AT1G68010	P			gene	taxon:4556	10212019	GOMAP-1.2
GOMAP	Sevir.1G001200	Sevir.1G001200		GO:0009773	GOMAP:0000	IEA	RBH:AT1G68010	P			gene	taxon:4556	10212019	GOMAP-1.2
GOMAP	Sevir.1G001200	Sevir.1G001200		GO:0009854	GOMAP:0000	IEA	RBH:AT1G68010	P			gene	taxon:4556	10212019	GOMAP-1.2
GOMAP	Sevir.1G001200	Sevir.1G001200		GO:0010114	GOMAP:0000	IEA	RBH:AT1G68010	P			gene	taxon:4556	10212019	GOMAP-1.2
GOMAP	Sevir.1G001200	Sevir.1G001200		GO:0010207	GOMAP:0000	IEA	RBH:AT1G68010	P			gene	taxon:4556	10212019	GOMAP-1.2
GOMAP	Sevir.1G001200	Sevir.1G001200		GO:0010218	GOMAP:0000	IEA	RBH:AT1G68010	P			gene	taxon:4556	10212019	GOMAP-1.2
GOMAP	Sevir.1G001200	Sevir.1G001200		GO:0010304	GOMAP:0000	IEA	RBH:AT1G68010	P			gene	taxon:4556	10212019	GOMAP-1.2
GOMAP	Sevir.1G001200	Sevir.1G001200		GO:0019344	GOMAP:0000	IEA	RBH:AT1G68010	P			gene	taxon:4556	10212019	GOMAP-1.2
GOMAP	Sevir.1G001200	Sevir.1G001200		GO:0035304	GOMAP:0000	IEA	RBH:AT1G68010	P			gene	taxon:4556	10212019	GOMAP-1.2
GOMAP	Sevir.1G001200	Sevir.1G001200		GO:0042631	GOMAP:0000	IEA	RBH:AT1G68010	P			gene	taxon:4556	10212019	GOMAP-1.2
GOMAP	Sevir.1G001200	Sevir.1G001200		GO:0071482	GOMAP:0000	IEA	RBH:AT1G68010	P			gene	taxon:4556	10212019	GOMAP-1.2
GOMAP	Sevir.1G001200	Sevir.1G001200		GO:0008266	GOMAP:0000	IEA	RBH:AT1G68010	F			gene	taxon:4556	10212019	GOMAP-1.2
GOMAP	Sevir.1G001200	Sevir.1G001200		GO:0008465	GOMAP:0000	IEA	RBH:AT1G68010	F			gene	taxon:4556	10212019	GOMAP-1.2
GOMAP	Sevir.1G001200	Sevir.1G001200		GO:0016618	GOMAP:0000	IEA	RBH:I1HVY7	F			gene	taxon:4556	10212019	GOMAP-1.2
GOMAP	Sevir.1G001200	Sevir.1G001200		GO:0030267	GOMAP:0000	IEA	RBH:I1HVY7	F			gene	taxon:4556	10212019	GOMAP-1.2
GOMAP	Sevir.1G001200	Sevir.1G001200		GO:0047964	GOMAP:0000	IEA		F			gene	taxon:4556	11052019	GOMAP-1.2
GOMAP	Sevir.1G001200	Sevir.1G001200		GO:0051287	GOMAP:0000	IEA	Pfam:PF00389	F			gene	taxon:4556	10242019	GOMAP-1.2
GOMAP	Sevir.1G001300	Sevir.1G001300		GO:0005634	GOMAP:0000	IEA		C			gene	taxon:4556	11052019	GOMAP-1.2
GOMAP	Sevir.1G001300	Sevir.1G001300		GO:0006511	GOMAP:0000	IEA	Pfam:PF03931	P			gene	taxon:4556	10242019	GOMAP-1.2
GOMAP	Sevir.1G001300	Sevir.1G001300		GO:0009793	GOMAP:0000	IEA		P			gene	taxon:4556	11052019	GOMAP-1.2
GOMAP	Sevir.1G001300	Sevir.1G001300		GO:0044710	GOMAP:0000	IEA		P			gene	taxon:4556	11052019	GOMAP-1.2
GOMAP	Sevir.1G001300	Sevir.1G001300		GO:0065007	GOMAP:0000	IEA		P			gene	taxon:4556	11052019	GOMAP-1.2
GOMAP	Sevir.1G001300	Sevir.1G001300		GO:0016301	GOMAP:0000	IEA		F			gene	taxon:4556	11052019	GOMAP-1.2
GOMAP	Sevir.1G001400	Sevir.1G001400		GO:0016881	GOMAP:0000	IEA		F			gene	taxon:4556	11052019	GOMAP-1.2
GOMAP	Sevir.1G001400	Sevir.1G001400		GO:0061630	GOMAP:0000	IEA	RBH:I1HVY9	F			gene	taxon:4556	10212019	GOMAP-1.2
GOMAP	Sevir.1G001400	Sevir.1G001400		GO:0005634	GOMAP:0000	IEA		C			gene	taxon:4556	11052019	GOMAP-1.2
GOMAP	Sevir.1G001400	Sevir.1G001400		GO:0005737	GOMAP:0000	IEA		C			gene	taxon:4556	11052019	GOMAP-1.2
GOMAP	Sevir.1G001400	Sevir.1G001400		GO:0005886	GOMAP:0000	IEA		C			gene	taxon:4556	11052019	GOMAP-1.2
GOMAP	Sevir.1G001400	Sevir.1G001400		GO:0009913	GOMAP:0000	IEA		P			gene	taxon:4556	11052019	GOMAP-1.2
GOMAP	Sevir.1G001400	Sevir.1G001400		GO:0010091	GOMAP:0000	IEA		P			gene	taxon:4556	11052019	GOMAP-1.2
GOMAP	Sevir.1G001400	Sevir.1G001400		GO:0010228	GOMAP:0000	IEA		P			gene	taxon:4556	11052019	GOMAP-1.2
GOMAP	Sevir.1G001400	Sevir.1G001400		GO:0016926	GOMAP:0000	IEA		P			gene	taxon:4556	11052019	GOMAP-1.2
GOMAP	Sevir.1G001400	Sevir.1G001400		GO:0042023	GOMAP:0000	IEA		P			gene	taxon:4556	11052019	GOMAP-1.2
GOMAP	Sevir.1G001400	Sevir.1G001400		GO:0042787	GOMAP:0000	IEA		P			gene	taxon:4556	11052019	GOMAP-1.2
GOMAP	Sevir.1G001400	Sevir.1G001400		GO:0044702	GOMAP:0000	IEA		P			gene	taxon:4556	11052019	GOMAP-1.2
GOMAP	Sevir.1G001400	Sevir.1G001400		GO:0044710	GOMAP:0000	IEA		P			gene	taxon:4556	11052019	GOMAP-1.2
GOMAP	Sevir.1G001400	Sevir.1G001400		GO:0048513	GOMAP:0000	IEA		P			gene	taxon:4556	11052019	GOMAP-1.2
GOMAP	Sevir.1G001400	Sevir.1G001400		GO:0048646	GOMAP:0000	IEA		P			gene	taxon:4556	11052019	GOMAP-1.2
GOMAP	Sevir.1G001400	Sevir.1G001400		GO:0050665	GOMAP:0000	IEA		P			gene	taxon:4556	11052019	GOMAP-1.2
GOMAP	Sevir.1G001400	Sevir.1G001400		GO:0050789	GOMAP:0000	IEA		P			gene	taxon:4556	11052019	GOMAP-1.2
GOMAP	Sevir.1G001500	Sevir.1G001500		GO:0003777	GOMAP:0000	IEA	Pfam:PF00225	F			gene	taxon:4556	10242019	GOMAP-1.2
GOMAP	Sevir.1G001500	Sevir.1G001500		GO:0005524	GOMAP:0000	IEA	Pfam:PF00225	F			gene	taxon:4556	10242019	GOMAP-1.2
GOMAP	Sevir.1G001500	Sevir.1G001500		GO:0008017	GOMAP:0000	IEA	Pfam:PF00225	F			gene	taxon:4556	10242019	GOMAP-1.2
GOMAP	Sevir.1G001500	Sevir.1G001500		GO:0016887	GOMAP:0000	IEA	RBH:I1HVZ1	F			gene	taxon:4556	10212019	GOMAP-1.2
GOMAP	Sevir.1G001500	Sevir.1G001500		GO:0005634	GOMAP:0000	IEA	RBH:AT1G20060	C			gene	taxon:4556	10212019	GOMAP-1.2
GOMAP	Sevir.1G001500	Sevir.1G001500		GO:0005871	GOMAP:0000	IEA		C			gene	taxon:4556	11052019	GOMAP-1.2
GOMAP	Sevir.1G001500	Sevir.1G001500		GO:0005874	GOMAP:0000	IEA		C			gene	taxon:4556	11052019	GOMAP-1.2
GOMAP	Sevir.1G001500	Sevir.1G001500		GO:0007010	GOMAP:0000	IEA		P			gene	taxon:4556	11052019	GOMAP-1.2
GOMAP	Sevir.1G001500	Sevir.1G001500		GO:0007018	GOMAP:0000	IEA	Pfam:PF00225	P			gene	taxon:4556	10242019	GOMAP-1.2
GOMAP	Sevir.1G001600	Sevir.1G001600		GO:0003743	GOMAP:0000	IEA		F			gene	taxon:4556	11052019	GOMAP-1.2
GOMAP	Sevir.1G001600	Sevir.1G001600		GO:0008168	GOMAP:0000	IEA		F			gene	taxon:4556	11052019	GOMAP-1.2
GOMAP	Sevir.1G001600	Sevir.1G001600		GO:0016787	GOMAP:0000	IEA		F			gene	taxon:4556	11052019	GOMAP-1.2
GOMAP	Sevir.1G001600	Sevir.1G001600		GO:0005576	GOMAP:0000	IEA	RBH:AT2G16630	C			gene	taxon:4556	10212019	GOMAP-1.2
GOMAP	Sevir.1G001600	Sevir.1G001600		GO:0005622	GOMAP:0000	IEA		C			gene	taxon:4556	11052019	GOMAP-1.2
GOMAP	Sevir.1G001600	Sevir.1G001600		GO:0016021	GOMAP:0000	IEA		C			gene	taxon:4556	11052019	GOMAP-1.2
GOMAP	Sevir.1G001600	Sevir.1G001600		GO:0006413	GOMAP:0000	IEA		P			gene	taxon:4556	11052019	GOMAP-1.2
GOMAP	Sevir.1G001600	Sevir.1G001600		GO:0010374	GOMAP:0000	IEA	RBH:A0A178VQV4	P			gene	taxon:4556	10212019	GOMAP-1.2
GOMAP	Sevir.1G001600	Sevir.1G001600		GO:0016043	GOMAP:0000	IEA		P			gene	taxon:4556	11052019	GOMAP-1.2
GOMAP	Sevir.1G001600	Sevir.1G001600		GO:0032259	GOMAP:0000	IEA		P			gene	taxon:4556	11052019	GOMAP-1.2
GOMAP	Sevir.1G001600	Sevir.1G001600		GO:0050794	GOMAP:0000	IEA		P			gene	taxon:4556	11052019	GOMAP-1.2
GOMAP	Sevir.1G001600	Sevir.1G001600		GO:0090304	GOMAP:0000	IEA		P			gene	taxon:4556	11052019	GOMAP-1.2
GOMAP	Sevir.1G001700	Sevir.1G001700		GO:0005634	GOMAP:0000	IEA	RBH:AT4G10630	C			gene	taxon:4556	10212019	GOMAP-1.2
GOMAP	Sevir.1G001700	Sevir.1G001700		GO:0006499	GOMAP:0000	IEA	RBH:AT4G10630	P			gene	taxon:4556	10212019	GOMAP-1.2
GOMAP	Sevir.1G001700	Sevir.1G001700		GO:0006950	GOMAP:0000	IEA		P			gene	taxon:4556	11052019	GOMAP-1.2
GOMAP	Sevir.1G001700	Sevir.1G001700		GO:0009653	GOMAP:0000	IEA		P			gene	taxon:4556	11052019	GOMAP-1.2
GOMAP	Sevir.1G001700	Sevir.1G001700		GO:0045454	GOMAP:0000	IEA	ProSiteProfiles:PS51354	P			gene	taxon:4556	10242019	GOMAP-1.2
GOMAP	Sevir.1G001700	Sevir.1G001700		GO:0048518	GOMAP:0000	IEA		P			gene	taxon:4556	11052019	GOMAP-1.2
GOMAP	Sevir.1G001700	Sevir.1G001700		GO:0048731	GOMAP:0000	IEA		P			gene	taxon:4556	11052019	GOMAP-1.2
GOMAP	Sevir.1G001700	Sevir.1G001700		GO:0055114	GOMAP:0000	IEA		P			gene	taxon:4556	11052019	GOMAP-1.2
GOMAP	Sevir.1G001700	Sevir.1G001700		GO:0009055	GOMAP:0000	IEA	ProSiteProfiles:PS51354	F			gene	taxon:4556	10242019	GOMAP-1.2
GOMAP	Sevir.1G001700	Sevir.1G001700		GO:0015035	GOMAP:0000	IEA	ProSiteProfiles:PS51354	F			gene	taxon:4556	10242019	GOMAP-1.2
GOMAP	Sevir.1G001800	Sevir.1G001800		GO:0004792	GOMAP:0000	IEA		F			gene	taxon:4556	11052019	GOMAP-1.2
GOMAP	Sevir.1G001800	Sevir.1G001800		GO:0009507	GOMAP:0000	IEA		C			gene	taxon:4556	11052019	GOMAP-1.2
GOMAP	Sevir.1G001800	Sevir.1G001800		GO:0016021	GOMAP:0000	IEA		C			gene	taxon:4556	11052019	GOMAP-1.2
GOMAP	Sevir.1G001800	Sevir.1G001800		GO:0034641	GOMAP:0000	IEA		P			gene	taxon:4556	11052019	GOMAP-1.2
GOMAP	Sevir.1G001800	Sevir.1G001800		GO:0043170	GOMAP:0000	IEA		P			gene	taxon:4556	11052019	GOMAP-1.2
GOMAP	Sevir.1G001800	Sevir.1G001800		GO:0044238	GOMAP:0000	IEA		P			gene	taxon:4556	11052019	GOMAP-1.2
GOMAP	Sevir.1G001800	Sevir.1G001800		GO:0046685	GOMAP:0000	IEA		P			gene	taxon:4556	11052019	GOMAP-1.2
GOMAP	Sevir.1G001800	Sevir.1G001800		GO:0055114	GOMAP:0000	IEA		P			gene	taxon:4556	11052019	GOMAP-1.2
GOMAP	Sevir.1G001800	Sevir.1G001800		GO:0098754	GOMAP:0000	IEA		P			gene	taxon:4556	11052019	GOMAP-1.2
GOMAP	Sevir.1G001900	Sevir.1G001900		GO:0004792	GOMAP:0000	IEA	RBH:AT5G66170	F			gene	taxon:4556	10212019	GOMAP-1.2
GOMAP	Sevir.1G001900	Sevir.1G001900		GO:0005739	GOMAP:0000	IEA		C			gene	taxon:4556	11052019	GOMAP-1.2
GOMAP	Sevir.1G001900	Sevir.1G001900		GO:0009507	GOMAP:0000	IEA	RBH:AT5G66170	C			gene	taxon:4556	10212019	GOMAP-1.2
GOMAP	Sevir.1G001900	Sevir.1G001900		GO:0016021	GOMAP:0000	IEA		C			gene	taxon:4556	11052019	GOMAP-1.2
GOMAP	Sevir.1G001900	Sevir.1G001900		GO:0006569	GOMAP:0000	IEA		P			gene	taxon:4556	11052019	GOMAP-1.2
GOMAP	Sevir.1G001900	Sevir.1G001900		GO:0006826	GOMAP:0000	IEA		P			gene	taxon:4556	11052019	GOMAP-1.2
GOMAP	Sevir.1G001900	Sevir.1G001900		GO:0007568	GOMAP:0000	IEA	RBH:AT5G66170	P			gene	taxon:4556	10212019	GOMAP-1.2
GOMAP	Sevir.1G001900	Sevir.1G001900		GO:0009684	GOMAP:0000	IEA		P			gene	taxon:4556	11052019	GOMAP-1.2
GOMAP	Sevir.1G001900	Sevir.1G001900		GO:0009913	GOMAP:0000	IEA		P			gene	taxon:4556	11052019	GOMAP-1.2
GOMAP	Sevir.1G001900	Sevir.1G001900		GO:0010106	GOMAP:0000	IEA		P			gene	taxon:4556	11052019	GOMAP-1.2
GOMAP	Sevir.1G001900	Sevir.1G001900		GO:0010167	GOMAP:0000	IEA		P			gene	taxon:4556	11052019	GOMAP-1.2
GOMAP	Sevir.1G001900	Sevir.1G001900		GO:0010359	GOMAP:0000	IEA		P			gene	taxon:4556	11052019	GOMAP-1.2
GOMAP	Sevir.1G001900	Sevir.1G001900		GO:0015706	GOMAP:0000	IEA		P			gene	taxon:4556	11052019	GOMAP-1.2
GOMAP	Sevir.1G001900	Sevir.1G001900		GO:0043412	GOMAP:0000	IEA		P			gene	taxon:4556	11052019	GOMAP-1.2
GOMAP	Sevir.1G001900	Sevir.1G001900		GO:0046685	GOMAP:0000	IEA		P			gene	taxon:4556	11052019	GOMAP-1.2
GOMAP	Sevir.1G001900	Sevir.1G001900		GO:0048513	GOMAP:0000	IEA		P			gene	taxon:4556	11052019	GOMAP-1.2
GOMAP	Sevir.1G001900	Sevir.1G001900		GO:0048646	GOMAP:0000	IEA		P			gene	taxon:4556	11052019	GOMAP-1.2
GOMAP	Sevir.1G001900	Sevir.1G001900		GO:0048767	GOMAP:0000	IEA		P			gene	taxon:4556	11052019	GOMAP-1.2
GOMAP	Sevir.1G001900	Sevir.1G001900		GO:0050794	GOMAP:0000	IEA		P			gene	taxon:4556	11052019	GOMAP-1.2
GOMAP	Sevir.1G001900	Sevir.1G001900		GO:0055114	GOMAP:0000	IEA		P			gene	taxon:4556	11052019	GOMAP-1.2
GOMAP	Sevir.1G001900	Sevir.1G001900		GO:0098754	GOMAP:0000	IEA		P			gene	taxon:4556	11052019	GOMAP-1.2
GOMAP	Sevir.1G002000	Sevir.1G002000		GO:0003723	GOMAP:0000	IEA	Pfam:PF00333	F			gene	taxon:4556	10242019	GOMAP-1.2
GOMAP	Sevir.1G002000	Sevir.1G002000		GO:0003735	GOMAP:0000	IEA	Pfam:PF03719	F			gene	taxon:4556	10242019	GOMAP-1.2
GOMAP	Sevir.1G002000	Sevir.1G002000		GO:0005763	GOMAP:0000	IEA	RBH:I1HVZ5	C			gene	taxon:4556	10212019	GOMAP-1.2
GOMAP	Sevir.1G002000	Sevir.1G002000		GO:0005768	GOMAP:0000	IEA	RBH:AT1G64880	C			gene	taxon:4556	10212019	GOMAP-1.2
GOMAP	Sevir.1G002000	Sevir.1G002000		GO:0005802	GOMAP:0000	IEA	RBH:AT1G64880	C			gene	taxon:4556	10212019	GOMAP-1.2
GOMAP	Sevir.1G002000	Sevir.1G002000	NOT	GO:0022627	GOMAP:0000	IEA	RBH:I1HVZ5	C			gene	taxon:4556	10212019	GOMAP-1.2
GOMAP	Sevir.1G002000	Sevir.1G002000		GO:0006412	GOMAP:0000	IEA	Pfam:PF03719	P			gene	taxon:4556	10242019	GOMAP-1.2
GOMAP	Sevir.1G002000	Sevir.1G002000		GO:0009220	GOMAP:0000	IEA	RBH:AT1G64880	P			gene	taxon:4556	10212019	GOMAP-1.2
GOMAP	Sevir.1G002000	Sevir.1G002000		GO:0016043	GOMAP:0000	IEA		P			gene	taxon:4556	11052019	GOMAP-1.2
GOMAP	Sevir.1G002100	Sevir.1G002100		GO:0000151	GOMAP:0000	IEA		C			gene	taxon:4556	11052019	GOMAP-1.2
GOMAP	Sevir.1G002100	Sevir.1G002100		GO:0005634	GOMAP:0000	IEA	RBH:AT5G61230	C			gene	taxon:4556	10212019	GOMAP-1.2
GOMAP	Sevir.1G002100	Sevir.1G002100		GO:0005739	GOMAP:0000	IEA	RBH:AT5G61230	C			gene	taxon:4556	10212019	GOMAP-1.2
GOMAP	Sevir.1G002100	Sevir.1G002100		GO:0001933	GOMAP:0000	IEA	RBH:Q9FNP4	P			gene	taxon:4556	10212019	GOMAP-1.2
GOMAP	Sevir.1G002100	Sevir.1G002100		GO:0009553	GOMAP:0000	IEA	RBH:AT5G61230	P			gene	taxon:4556	10212019	GOMAP-1.2
GOMAP	Sevir.1G002100	Sevir.1G002100		GO:0009644	GOMAP:0000	IEA	RBH:Q9FNP4	P			gene	taxon:4556	10212019	GOMAP-1.2
GOMAP	Sevir.1G002100	Sevir.1G002100		GO:0009677	GOMAP:0000	IEA		P			gene	taxon:4556	11052019	GOMAP-1.2
GOMAP	Sevir.1G002100	Sevir.1G002100		GO:0009744	GOMAP:0000	IEA	RBH:Q9FNP4	P			gene	taxon:4556	10212019	GOMAP-1.2
GOMAP	Sevir.1G002100	Sevir.1G002100		GO:0010218	GOMAP:0000	IEA	RBH:Q9FNP4	P			gene	taxon:4556	10212019	GOMAP-1.2
GOMAP	Sevir.1G002100	Sevir.1G002100		GO:0016567	GOMAP:0000	IEA		P			gene	taxon:4556	11052019	GOMAP-1.2
GOMAP	Sevir.1G002100	Sevir.1G002100		GO:0031542	GOMAP:0000	IEA	RBH:Q9FNP4	P			gene	taxon:4556	10212019	GOMAP-1.2
GOMAP	Sevir.1G002100	Sevir.1G002100		GO:0080173	GOMAP:0000	IEA	RBH:AT5G61230	P			gene	taxon:4556	10212019	GOMAP-1.2
GOMAP	Sevir.1G002100	Sevir.1G002100		GO:0004842	GOMAP:0000	IEA		F			gene	taxon:4556	11052019	GOMAP-1.2
GOMAP	Sevir.1G002100	Sevir.1G002100		GO:0010313	GOMAP:0000	IEA	RBH:Q9FNP4	F			gene	taxon:4556	10212019	GOMAP-1.2
GOMAP	Sevir.1G002100	Sevir.1G002100		GO:0031625	GOMAP:0000	IEA		F			gene	taxon:4556	11052019	GOMAP-1.2
GOMAP	Sevir.1G002200	Sevir.1G002200		GO:0000243	GOMAP:0000	IEA	RBH:Q10PA9	C			gene	taxon:4556	10212019	GOMAP-1.2
GOMAP	Sevir.1G002200	Sevir.1G002200		GO:0005682	GOMAP:0000	IEA	RBH:Q10PA9	C			gene	taxon:4556	10212019	GOMAP-1.2
GOMAP	Sevir.1G002200	Sevir.1G002200		GO:0005685	GOMAP:0000	IEA	RBH:Q10PA9	C			gene	taxon:4556	10212019	GOMAP-1.2
GOMAP	Sevir.1G002200	Sevir.1G002200		GO:0005686	GOMAP:0000	IEA	RBH:Q10PA9	C			gene	taxon:4556	10212019	GOMAP-1.2
GOMAP	Sevir.1G002200	Sevir.1G002200		GO:0005687	GOMAP:0000	IEA	RBH:Q10PA9	C			gene	taxon:4556	10212019	GOMAP-1.2
GOMAP	Sevir.1G002200	Sevir.1G002200		GO:0005689	GOMAP:0000	IEA	RBH:Q10PA9	C			gene	taxon:4556	10212019	GOMAP-1.2
GOMAP	Sevir.1G002200	Sevir.1G002200		GO:0005730	GOMAP:0000	IEA		C			gene	taxon:4556	11052019	GOMAP-1.2
GOMAP	Sevir.1G002200	Sevir.1G002200		GO:0005829	GOMAP:0000	IEA		C			gene	taxon:4556	11052019	GOMAP-1.2
GOMAP	Sevir.1G002200	Sevir.1G002200		GO:0016604	GOMAP:0000	IEA		C			gene	taxon:4556	11052019	GOMAP-1.2
GOMAP	Sevir.1G002200	Sevir.1G002200		GO:0034715	GOMAP:0000	IEA	RBH:Q10PA9	C			gene	taxon:4556	10212019	GOMAP-1.2
GOMAP	Sevir.1G002200	Sevir.1G002200		GO:0034719	GOMAP:0000	IEA	RBH:Q10PA9	C			gene	taxon:4556	10212019	GOMAP-1.2
GOMAP	Sevir.1G002200	Sevir.1G002200		GO:0071010	GOMAP:0000	IEA	RBH:Q10PA9	C			gene	taxon:4556	10212019	GOMAP-1.2
GOMAP	Sevir.1G002200	Sevir.1G002200		GO:0071011	GOMAP:0000	IEA	RBH:Q10PA9	C			gene	taxon:4556	10212019	GOMAP-1.2
GOMAP	Sevir.1G002200	Sevir.1G002200		GO:0071013	GOMAP:0000	IEA	RBH:Q10PA9	C			gene	taxon:4556	10212019	GOMAP-1.2
GOMAP	Sevir.1G002200	Sevir.1G002200		GO:0097526	GOMAP:0000	IEA	RBH:Q10PA9	C			gene	taxon:4556	10212019	GOMAP-1.2
GOMAP	Sevir.1G002200	Sevir.1G002200		GO:0000245	GOMAP:0000	IEA	RBH:Q10PA9	P			gene	taxon:4556	10212019	GOMAP-1.2
GOMAP	Sevir.1G002200	Sevir.1G002200		GO:0000387	GOMAP:0000	IEA	CDD:cd01721	P			gene	taxon:4556	10242019	GOMAP-1.2
GOMAP	Sevir.1G002200	Sevir.1G002200		GO:0001510	GOMAP:0000	IEA		P			gene	taxon:4556	11052019	GOMAP-1.2
GOMAP	Sevir.1G002200	Sevir.1G002200		GO:0044351	GOMAP:0000	IEA		P			gene	taxon:4556	11052019	GOMAP-1.2
GOMAP	Sevir.1G002200	Sevir.1G002200		GO:0003723	GOMAP:0000	IEA		F			gene	taxon:4556	11052019	GOMAP-1.2
GOMAP	Sevir.1G002300	Sevir.1G002300		GO:0000226	GOMAP:0000	IEA		P			gene	taxon:4556	11052019	GOMAP-1.2
GOMAP	Sevir.1G002300	Sevir.1G002300		GO:0000911	GOMAP:0000	IEA		P			gene	taxon:4556	11052019	GOMAP-1.2
GOMAP	Sevir.1G002300	Sevir.1G002300		GO:0003002	GOMAP:0000	IEA		P			gene	taxon:4556	11052019	GOMAP-1.2
GOMAP	Sevir.1G002300	Sevir.1G002300		GO:0006346	GOMAP:0000	IEA		P			gene	taxon:4556	11052019	GOMAP-1.2
GOMAP	Sevir.1G002300	Sevir.1G002300		GO:0006468	GOMAP:0000	IEA		P			gene	taxon:4556	11052019	GOMAP-1.2
GOMAP	Sevir.1G002300	Sevir.1G002300		GO:0006952	GOMAP:0000	IEA		P			gene	taxon:4556	11052019	GOMAP-1.2
GOMAP	Sevir.1G002300	Sevir.1G002300		GO:0009653	GOMAP:0000	IEA		P			gene	taxon:4556	11052019	GOMAP-1.2
GOMAP	Sevir.1G002300	Sevir.1G002300		GO:0009723	GOMAP:0000	IEA		P			gene	taxon:4556	11052019	GOMAP-1.2
GOMAP	Sevir.1G002300	Sevir.1G002300		GO:0009751	GOMAP:0000	IEA	RBH:F4JSE7	P			gene	taxon:4556	10212019	GOMAP-1.2
GOMAP	Sevir.1G002300	Sevir.1G002300		GO:0009908	GOMAP:0000	IEA		P			gene	taxon:4556	11052019	GOMAP-1.2
GOMAP	Sevir.1G002300	Sevir.1G002300		GO:0009909	GOMAP:0000	IEA		P			gene	taxon:4556	11052019	GOMAP-1.2
GOMAP	Sevir.1G002300	Sevir.1G002300		GO:0010154	GOMAP:0000	IEA		P			gene	taxon:4556	11052019	GOMAP-1.2
GOMAP	Sevir.1G002300	Sevir.1G002300		GO:0031048	GOMAP:0000	IEA		P			gene	taxon:4556	11052019	GOMAP-1.2
GOMAP	Sevir.1G002300	Sevir.1G002300		GO:0048507	GOMAP:0000	IEA		P			gene	taxon:4556	11052019	GOMAP-1.2
GOMAP	Sevir.1G002300	Sevir.1G002300		GO:0048513	GOMAP:0000	IEA		P			gene	taxon:4556	11052019	GOMAP-1.2
GOMAP	Sevir.1G002300	Sevir.1G002300		GO:0048869	GOMAP:0000	IEA		P			gene	taxon:4556	11052019	GOMAP-1.2
GOMAP	Sevir.1G002300	Sevir.1G002300		GO:0051276	GOMAP:0000	IEA		P			gene	taxon:4556	11052019	GOMAP-1.2
GOMAP	Sevir.1G002300	Sevir.1G002300		GO:0051567	GOMAP:0000	IEA		P			gene	taxon:4556	11052019	GOMAP-1.2
GOMAP	Sevir.1G002300	Sevir.1G002300		GO:1900056	GOMAP:0000	IEA	RBH:F4JSE7	P			gene	taxon:4556	10212019	GOMAP-1.2
GOMAP	Sevir.1G002300	Sevir.1G002300		GO:1900150	GOMAP:0000	IEA	RBH:F4JSE7	P			gene	taxon:4556	10212019	GOMAP-1.2
GOMAP	Sevir.1G002300	Sevir.1G002300		GO:0070273	GOMAP:0000	IEA	RBH:F4JSE7	F			gene	taxon:4556	10212019	GOMAP-1.2
GOMAP	Sevir.1G002300	Sevir.1G002300		GO:0005789	GOMAP:0000	IEA		C			gene	taxon:4556	11052019	GOMAP-1.2
GOMAP	Sevir.1G002300	Sevir.1G002300		GO:0005886	GOMAP:0000	IEA		C			gene	taxon:4556	11052019	GOMAP-1.2
GOMAP	Sevir.1G002300	Sevir.1G002300		GO:0010008	GOMAP:0000	IEA		C			gene	taxon:4556	11052019	GOMAP-1.2
GOMAP	Sevir.1G002300	Sevir.1G002300		GO:0016021	GOMAP:0000	IEA		C			gene	taxon:4556	11052019	GOMAP-1.2
GOMAP	Sevir.1G002400	Sevir.1G002400		GO:0000023	GOMAP:0000	IEA		P			gene	taxon:4556	11052019	GOMAP-1.2
GOMAP	Sevir.1G002400	Sevir.1G002400		GO:0006655	GOMAP:0000	IEA		P			gene	taxon:4556	11052019	GOMAP-1.2
GOMAP	Sevir.1G002400	Sevir.1G002400		GO:0007005	GOMAP:0000	IEA	RBH:I1HW10	P			gene	taxon:4556	10212019	GOMAP-1.2
GOMAP	Sevir.1G002400	Sevir.1G002400		GO:0008219	GOMAP:0000	IEA		P			gene	taxon:4556	11052019	GOMAP-1.2
GOMAP	Sevir.1G002400	Sevir.1G002400		GO:0009409	GOMAP:0000	IEA		P			gene	taxon:4556	11052019	GOMAP-1.2
GOMAP	Sevir.1G002400	Sevir.1G002400		GO:0009627	GOMAP:0000	IEA		P			gene	taxon:4556	11052019	GOMAP-1.2
GOMAP	Sevir.1G002400	Sevir.1G002400		GO:0009658	GOMAP:0000	IEA		P			gene	taxon:4556	11052019	GOMAP-1.2
GOMAP	Sevir.1G002400	Sevir.1G002400		GO:0016117	GOMAP:0000	IEA		P			gene	taxon:4556	11052019	GOMAP-1.2
GOMAP	Sevir.1G002400	Sevir.1G002400		GO:0016556	GOMAP:0000	IEA		P			gene	taxon:4556	11052019	GOMAP-1.2
GOMAP	Sevir.1G002400	Sevir.1G002400		GO:0019252	GOMAP:0000	IEA		P			gene	taxon:4556	11052019	GOMAP-1.2
GOMAP	Sevir.1G002400	Sevir.1G002400		GO:0019288	GOMAP:0000	IEA		P			gene	taxon:4556	11052019	GOMAP-1.2
GOMAP	Sevir.1G002400	Sevir.1G002400		GO:0042026	GOMAP:0000	IEA	PRINTS:PR00298	P			gene	taxon:4556	10242019	GOMAP-1.2
GOMAP	Sevir.1G002400	Sevir.1G002400		GO:0043085	GOMAP:0000	IEA		P			gene	taxon:4556	11052019	GOMAP-1.2
GOMAP	Sevir.1G002400	Sevir.1G002400		GO:0044267	GOMAP:0000	IEA		P			gene	taxon:4556	11052019	GOMAP-1.2
GOMAP	Sevir.1G002400	Sevir.1G002400		GO:0048481	GOMAP:0000	IEA		P			gene	taxon:4556	11052019	GOMAP-1.2
GOMAP	Sevir.1G002400	Sevir.1G002400		GO:0048569	GOMAP:0000	IEA		P			gene	taxon:4556	11052019	GOMAP-1.2
GOMAP	Sevir.1G002400	Sevir.1G002400		GO:0051085	GOMAP:0000	IEA		P			gene	taxon:4556	11052019	GOMAP-1.2
GOMAP	Sevir.1G002400	Sevir.1G002400		GO:0051704	GOMAP:0000	IEA		P			gene	taxon:4556	11052019	GOMAP-1.2
GOMAP	Sevir.1G002400	Sevir.1G002400		GO:0005524	GOMAP:0000	IEA	Pfam:PF00118	F			gene	taxon:4556	10242019	GOMAP-1.2
GOMAP	Sevir.1G002400	Sevir.1G002400		GO:0044183	GOMAP:0000	IEA	RBH:I1HW10	F			gene	taxon:4556	10212019	GOMAP-1.2
GOMAP	Sevir.1G002400	Sevir.1G002400		GO:0051082	GOMAP:0000	IEA		F			gene	taxon:4556	11052019	GOMAP-1.2
GOMAP	Sevir.1G002400	Sevir.1G002400		GO:0005730	GOMAP:0000	IEA		C			gene	taxon:4556	11052019	GOMAP-1.2
GOMAP	Sevir.1G002400	Sevir.1G002400		GO:0005739	GOMAP:0000	IEA		C			gene	taxon:4556	11052019	GOMAP-1.2
GOMAP	Sevir.1G002400	Sevir.1G002400	NOT	GO:0005794	GOMAP:0000	IEA	RBH:Q9LJE4	C			gene	taxon:4556	10212019	GOMAP-1.2
GOMAP	Sevir.1G002400	Sevir.1G002400		GO:0005886	GOMAP:0000	IEA		C			gene	taxon:4556	11052019	GOMAP-1.2
GOMAP	Sevir.1G002400	Sevir.1G002400		GO:0009570	GOMAP:0000	IEA		C			gene	taxon:4556	11052019	GOMAP-1.2
GOMAP	Sevir.1G002400	Sevir.1G002400		GO:0009941	GOMAP:0000	IEA		C			gene	taxon:4556	11052019	GOMAP-1.2
GOMAP	Sevir.1G002400	Sevir.1G002400		GO:0010319	GOMAP:0000	IEA		C			gene	taxon:4556	11052019	GOMAP-1.2
GOMAP	Sevir.1G002400	Sevir.1G002400		GO:0022626	GOMAP:0000	IEA		C			gene	taxon:4556	11052019	GOMAP-1.2
GOMAP	Sevir.1G002400	Sevir.1G002400		GO:0048046	GOMAP:0000	IEA		C			gene	taxon:4556	11052019	GOMAP-1.2
GOMAP	Sevir.1G002500	Sevir.1G002500		GO:0001664	GOMAP:0000	IEA	RBH:AT1G31930	F			gene	taxon:4556	10212019	GOMAP-1.2
GOMAP	Sevir.1G002500	Sevir.1G002500		GO:0003924	GOMAP:0000	IEA	PANTHER:PTHR10218	F			gene	taxon:4556	10242019	GOMAP-1.2
GOMAP	Sevir.1G002500	Sevir.1G002500		GO:0004871	GOMAP:0000	IEA	Gene3D:G3DSA:1.10.400.10	F			gene	taxon:4556	10242019	GOMAP-1.2
GOMAP	Sevir.1G002500	Sevir.1G002500		GO:0005525	GOMAP:0000	IEA		F			gene	taxon:4556	11052019	GOMAP-1.2
GOMAP	Sevir.1G002500	Sevir.1G002500		GO:0031683	GOMAP:0000	IEA	PANTHER:PTHR10218	F			gene	taxon:4556	10242019	GOMAP-1.2
GOMAP	Sevir.1G002500	Sevir.1G002500		GO:0060089	GOMAP:0000	IEA		F			gene	taxon:4556	11052019	GOMAP-1.2
GOMAP	Sevir.1G002500	Sevir.1G002500		GO:0005634	GOMAP:0000	IEA	RBH:AT1G31930	C			gene	taxon:4556	10212019	GOMAP-1.2
GOMAP	Sevir.1G002500	Sevir.1G002500		GO:0005737	GOMAP:0000	IEA	RBH:AT1G31930	C			gene	taxon:4556	10212019	GOMAP-1.2
GOMAP	Sevir.1G002500	Sevir.1G002500		GO:0005834	GOMAP:0000	IEA	RBH:AT1G31930	C			gene	taxon:4556	10212019	GOMAP-1.2
GOMAP	Sevir.1G002500	Sevir.1G002500		GO:0007166	GOMAP:0000	IEA		P			gene	taxon:4556	11052019	GOMAP-1.2
GOMAP	Sevir.1G002500	Sevir.1G002500		GO:0007188	GOMAP:0000	IEA	RBH:AT1G31930	P			gene	taxon:4556	10212019	GOMAP-1.2
GOMAP	Sevir.1G002500	Sevir.1G002500		GO:0009154	GOMAP:0000	IEA		P			gene	taxon:4556	11052019	GOMAP-1.2
GOMAP	Sevir.1G002500	Sevir.1G002500		GO:0009207	GOMAP:0000	IEA		P			gene	taxon:4556	11052019	GOMAP-1.2
GOMAP	Sevir.1G002500	Sevir.1G002500		GO:0009617	GOMAP:0000	IEA	RBH:Q9C516	P			gene	taxon:4556	10212019	GOMAP-1.2
GOMAP	Sevir.1G002500	Sevir.1G002500		GO:0009630	GOMAP:0000	IEA	RBH:AT1G31930	P			gene	taxon:4556	10212019	GOMAP-1.2
GOMAP	Sevir.1G002500	Sevir.1G002500		GO:0009652	GOMAP:0000	IEA	RBH:AT1G31930	P			gene	taxon:4556	10212019	GOMAP-1.2
GOMAP	Sevir.1G002500	Sevir.1G002500		GO:0009723	GOMAP:0000	IEA	RBH:AT1G31930	P			gene	taxon:4556	10212019	GOMAP-1.2
GOMAP	Sevir.1G002500	Sevir.1G002500		GO:0009737	GOMAP:0000	IEA	RBH:AT1G31930	P			gene	taxon:4556	10212019	GOMAP-1.2
GOMAP	Sevir.1G002500	Sevir.1G002500		GO:0009744	GOMAP:0000	IEA	RBH:AT1G31930	P			gene	taxon:4556	10212019	GOMAP-1.2
GOMAP	Sevir.1G002500	Sevir.1G002500		GO:0009749	GOMAP:0000	IEA	RBH:AT1G31930	P			gene	taxon:4556	10212019	GOMAP-1.2
GOMAP	Sevir.1G002500	Sevir.1G002500		GO:0009750	GOMAP:0000	IEA	RBH:AT1G31930	P			gene	taxon:4556	10212019	GOMAP-1.2
GOMAP	Sevir.1G002500	Sevir.1G002500		GO:0010555	GOMAP:0000	IEA	RBH:AT1G31930	P			gene	taxon:4556	10212019	GOMAP-1.2
GOMAP	Sevir.1G002500	Sevir.1G002500		GO:0046039	GOMAP:0000	IEA		P			gene	taxon:4556	11052019	GOMAP-1.2
GOMAP	Sevir.1G002500	Sevir.1G002500		GO:0048364	GOMAP:0000	IEA	RBH:AT1G31930	P			gene	taxon:4556	10212019	GOMAP-1.2
GOMAP	Sevir.1G002500	Sevir.1G002500		GO:0048513	GOMAP:0000	IEA		P			gene	taxon:4556	11052019	GOMAP-1.2
GOMAP	Sevir.1G002500	Sevir.1G002500		GO:1901069	GOMAP:0000	IEA		P			gene	taxon:4556	11052019	GOMAP-1.2
GOMAP	Sevir.1G002500	Sevir.1G002500		GO:2000067	GOMAP:0000	IEA	RBH:AT1G31930	P			gene	taxon:4556	10212019	GOMAP-1.2
GOMAP	Sevir.1G002600	Sevir.1G002600	contributes_to	GO:0001056	GOMAP:0000	IEA	RBH:I1HXW7	F			gene	taxon:4556	10212019	GOMAP-1.2
GOMAP	Sevir.1G002600	Sevir.1G002600		GO:0003677	GOMAP:0000	IEA	Pfam:PF04561	F			gene	taxon:4556	10242019	GOMAP-1.2
GOMAP	Sevir.1G002600	Sevir.1G002600		GO:0032549	GOMAP:0000	IEA	CDD:cd00653	F			gene	taxon:4556	10242019	GOMAP-1.2
GOMAP	Sevir.1G002600	Sevir.1G002600		GO:0005666	GOMAP:0000	IEA		C			gene	taxon:4556	11052019	GOMAP-1.2
GOMAP	Sevir.1G002600	Sevir.1G002600		GO:0005829	GOMAP:0000	IEA		C			gene	taxon:4556	11052019	GOMAP-1.2
GOMAP	Sevir.1G002600	Sevir.1G002600		GO:0009507	GOMAP:0000	IEA	RBH:AT5G45140	C			gene	taxon:4556	10212019	GOMAP-1.2
GOMAP	Sevir.1G002600	Sevir.1G002600		GO:0006351	GOMAP:0000	IEA	CDD:cd00653	P			gene	taxon:4556	10242019	GOMAP-1.2
GOMAP	Sevir.1G002600	Sevir.1G002600		GO:0006355	GOMAP:0000	IEA		P			gene	taxon:4556	11052019	GOMAP-1.2
GOMAP	Sevir.1G002600	Sevir.1G002600		GO:0009560	GOMAP:0000	IEA	RBH:AT5G45140	P			gene	taxon:4556	10212019	GOMAP-1.2
GOMAP	Sevir.1G002600	Sevir.1G002600		GO:0044710	GOMAP:0000	IEA		P			gene	taxon:4556	11052019	GOMAP-1.2
GOMAP	Sevir.1G002700	Sevir.1G002700		GO:0030599	GOMAP:0000	IEA	RBH:AT5G46940	F			gene	taxon:4556	10212019	GOMAP-1.2
GOMAP	Sevir.1G002700	Sevir.1G002700		GO:0046910	GOMAP:0000	IEA	RBH:AT5G46940	F			gene	taxon:4556	10212019	GOMAP-1.2
GOMAP	Sevir.1G002700	Sevir.1G002700		GO:0005576	GOMAP:0000	IEA		C			gene	taxon:4556	11052019	GOMAP-1.2
GOMAP	Sevir.1G002700	Sevir.1G002700		GO:0009507	GOMAP:0000	IEA	RBH:AT5G46940	C			gene	taxon:4556	10212019	GOMAP-1.2
GOMAP	Sevir.1G002700	Sevir.1G002700		GO:0071944	GOMAP:0000	IEA		C			gene	taxon:4556	11052019	GOMAP-1.2
GOMAP	Sevir.1G002700	Sevir.1G002700		GO:0019222	GOMAP:0000	IEA		P			gene	taxon:4556	11052019	GOMAP-1.2
GOMAP	Sevir.1G002700	Sevir.1G002700		GO:0034641	GOMAP:0000	IEA		P			gene	taxon:4556	11052019	GOMAP-1.2
GOMAP	Sevir.1G002700	Sevir.1G002700		GO:0043086	GOMAP:0000	IEA		P			gene	taxon:4556	11052019	GOMAP-1.2
GOMAP	Sevir.1G002700	Sevir.1G002700		GO:0044238	GOMAP:0000	IEA		P			gene	taxon:4556	11052019	GOMAP-1.2
GOMAP	Sevir.1G002800	Sevir.1G002800		GO:0000003	GOMAP:0000	IEA		P			gene	taxon:4556	11052019	GOMAP-1.2
GOMAP	Sevir.1G002800	Sevir.1G002800		GO:0000902	GOMAP:0000	IEA		P			gene	taxon:4556	11052019	GOMAP-1.2
GOMAP	Sevir.1G002800	Sevir.1G002800		GO:0007275	GOMAP:0000	IEA		P			gene	taxon:4556	11052019	GOMAP-1.2
GOMAP	Sevir.1G002800	Sevir.1G002800		GO:0008152	GOMAP:0000	IEA		P			gene	taxon:4556	11052019	GOMAP-1.2
GOMAP	Sevir.1G002800	Sevir.1G002800		GO:0019222	GOMAP:0000	IEA		P			gene	taxon:4556	11052019	GOMAP-1.2
GOMAP	Sevir.1G002800	Sevir.1G002800		GO:0043086	GOMAP:0000	IEA		P			gene	taxon:4556	11052019	GOMAP-1.2
GOMAP	Sevir.1G002800	Sevir.1G002800		GO:0030599	GOMAP:0000	IEA	RBH:AT5G46930	F			gene	taxon:4556	10212019	GOMAP-1.2
GOMAP	Sevir.1G002800	Sevir.1G002800		GO:0046910	GOMAP:0000	IEA	RBH:AT5G46930	F			gene	taxon:4556	10212019	GOMAP-1.2
GOMAP	Sevir.1G002800	Sevir.1G002800		GO:0005576	GOMAP:0000	IEA	RBH:AT5G46930	C			gene	taxon:4556	10212019	GOMAP-1.2
GOMAP	Sevir.1G002800	Sevir.1G002800		GO:0016021	GOMAP:0000	IEA		C			gene	taxon:4556	11052019	GOMAP-1.2
GOMAP	Sevir.1G002800	Sevir.1G002800		GO:0071944	GOMAP:0000	IEA		C			gene	taxon:4556	11052019	GOMAP-1.2
GOMAP	Sevir.1G002900	Sevir.1G002900		GO:0005886	GOMAP:0000	IEA	RBH:I1HW20	C			gene	taxon:4556	10212019	GOMAP-1.2
GOMAP	Sevir.1G002900	Sevir.1G002900		GO:0016021	GOMAP:0000	IEA	Pfam:PF00892	C			gene	taxon:4556	10242019	GOMAP-1.2
GOMAP	Sevir.1G002900	Sevir.1G002900		GO:0009755	GOMAP:0000	IEA		P			gene	taxon:4556	11052019	GOMAP-1.2
GOMAP	Sevir.1G002900	Sevir.1G002900		GO:0055085	GOMAP:0000	IEA		P			gene	taxon:4556	11052019	GOMAP-1.2
GOMAP	Sevir.1G002900	Sevir.1G002900		GO:0022857	GOMAP:0000	IEA	PANTHER:PTHR31218	F			gene	taxon:4556	10242019	GOMAP-1.2
GOMAP	Sevir.1G003000	Sevir.1G003000		GO:0002181	GOMAP:0000	IEA	RBH:P49210	P			gene	taxon:4556	10212019	GOMAP-1.2
GOMAP	Sevir.1G003000	Sevir.1G003000		GO:0009955	GOMAP:0000	IEA		P			gene	taxon:4556	11052019	GOMAP-1.2
GOMAP	Sevir.1G003000	Sevir.1G003000		GO:0044710	GOMAP:0000	IEA		P			gene	taxon:4556	11052019	GOMAP-1.2
GOMAP	Sevir.1G003000	Sevir.1G003000		GO:0003735	GOMAP:0000	IEA	ProSitePatterns:PS00700	F			gene	taxon:4556	10242019	GOMAP-1.2
GOMAP	Sevir.1G003000	Sevir.1G003000		GO:0019843	GOMAP:0000	IEA	SUPERFAMILY:SSF56053	F			gene	taxon:4556	10242019	GOMAP-1.2
GOMAP	Sevir.1G003000	Sevir.1G003000		GO:0005730	GOMAP:0000	IEA		C			gene	taxon:4556	11052019	GOMAP-1.2
GOMAP	Sevir.1G003000	Sevir.1G003000		GO:0005774	GOMAP:0000	IEA		C			gene	taxon:4556	11052019	GOMAP-1.2
GOMAP	Sevir.1G003000	Sevir.1G003000		GO:0005886	GOMAP:0000	IEA		C			gene	taxon:4556	11052019	GOMAP-1.2
GOMAP	Sevir.1G003000	Sevir.1G003000		GO:0009506	GOMAP:0000	IEA		C			gene	taxon:4556	11052019	GOMAP-1.2
GOMAP	Sevir.1G003000	Sevir.1G003000		GO:0009941	GOMAP:0000	IEA		C			gene	taxon:4556	11052019	GOMAP-1.2
GOMAP	Sevir.1G003000	Sevir.1G003000		GO:0022625	GOMAP:0000	IEA		C			gene	taxon:4556	11052019	GOMAP-1.2
GOMAP	Sevir.1G003100	Sevir.1G003100		GO:0000165	GOMAP:0000	IEA		P			gene	taxon:4556	11052019	GOMAP-1.2
GOMAP	Sevir.1G003100	Sevir.1G003100		GO:0002831	GOMAP:0000	IEA		P			gene	taxon:4556	11052019	GOMAP-1.2
GOMAP	Sevir.1G003100	Sevir.1G003100		GO:0006007	GOMAP:0000	IEA		P			gene	taxon:4556	11052019	GOMAP-1.2
GOMAP	Sevir.1G003100	Sevir.1G003100		GO:0006098	GOMAP:0000	IEA		P			gene	taxon:4556	11052019	GOMAP-1.2
GOMAP	Sevir.1G003100	Sevir.1G003100		GO:0006364	GOMAP:0000	IEA		P			gene	taxon:4556	11052019	GOMAP-1.2
GOMAP	Sevir.1G003100	Sevir.1G003100		GO:0006612	GOMAP:0000	IEA		P			gene	taxon:4556	11052019	GOMAP-1.2
GOMAP	Sevir.1G003100	Sevir.1G003100		GO:0006740	GOMAP:0000	IEA		P			gene	taxon:4556	11052019	GOMAP-1.2
GOMAP	Sevir.1G003100	Sevir.1G003100		GO:0009409	GOMAP:0000	IEA		P			gene	taxon:4556	11052019	GOMAP-1.2
GOMAP	Sevir.1G003100	Sevir.1G003100		GO:0009595	GOMAP:0000	IEA		P			gene	taxon:4556	11052019	GOMAP-1.2
GOMAP	Sevir.1G003100	Sevir.1G003100		GO:0009657	GOMAP:0000	IEA		P			gene	taxon:4556	11052019	GOMAP-1.2
GOMAP	Sevir.1G003100	Sevir.1G003100		GO:0009697	GOMAP:0000	IEA		P			gene	taxon:4556	11052019	GOMAP-1.2
GOMAP	Sevir.1G003100	Sevir.1G003100		GO:0009743	GOMAP:0000	IEA		P			gene	taxon:4556	11052019	GOMAP-1.2
GOMAP	Sevir.1G003100	Sevir.1G003100		GO:0009773	GOMAP:0000	IEA		P			gene	taxon:4556	11052019	GOMAP-1.2
GOMAP	Sevir.1G003100	Sevir.1G003100		GO:0009817	GOMAP:0000	IEA		P			gene	taxon:4556	11052019	GOMAP-1.2
GOMAP	Sevir.1G003100	Sevir.1G003100		GO:0009853	GOMAP:0000	IEA		P			gene	taxon:4556	11052019	GOMAP-1.2
GOMAP	Sevir.1G003100	Sevir.1G003100		GO:0009862	GOMAP:0000	IEA		P			gene	taxon:4556	11052019	GOMAP-1.2
GOMAP	Sevir.1G003100	Sevir.1G003100		GO:0009867	GOMAP:0000	IEA		P			gene	taxon:4556	11052019	GOMAP-1.2
GOMAP	Sevir.1G003100	Sevir.1G003100		GO:0009886	GOMAP:0000	IEA		P			gene	taxon:4556	11052019	GOMAP-1.2
GOMAP	Sevir.1G003100	Sevir.1G003100		GO:0010103	GOMAP:0000	IEA		P			gene	taxon:4556	11052019	GOMAP-1.2
GOMAP	Sevir.1G003100	Sevir.1G003100		GO:0010200	GOMAP:0000	IEA		P			gene	taxon:4556	11052019	GOMAP-1.2
GOMAP	Sevir.1G003100	Sevir.1G003100		GO:0010207	GOMAP:0000	IEA		P			gene	taxon:4556	11052019	GOMAP-1.2
GOMAP	Sevir.1G003100	Sevir.1G003100		GO:0010310	GOMAP:0000	IEA		P			gene	taxon:4556	11052019	GOMAP-1.2
GOMAP	Sevir.1G003100	Sevir.1G003100		GO:0010363	GOMAP:0000	IEA		P			gene	taxon:4556	11052019	GOMAP-1.2
GOMAP	Sevir.1G003100	Sevir.1G003100		GO:0016138	GOMAP:0000	IEA		P			gene	taxon:4556	11052019	GOMAP-1.2
GOMAP	Sevir.1G003100	Sevir.1G003100		GO:0019761	GOMAP:0000	IEA		P			gene	taxon:4556	11052019	GOMAP-1.2
GOMAP	Sevir.1G003100	Sevir.1G003100		GO:0031348	GOMAP:0000	IEA		P			gene	taxon:4556	11052019	GOMAP-1.2
GOMAP	Sevir.1G003100	Sevir.1G003100		GO:0042742	GOMAP:0000	IEA		P			gene	taxon:4556	11052019	GOMAP-1.2
GOMAP	Sevir.1G003100	Sevir.1G003100		GO:0043085	GOMAP:0000	IEA		P			gene	taxon:4556	11052019	GOMAP-1.2
GOMAP	Sevir.1G003100	Sevir.1G003100		GO:0043900	GOMAP:0000	IEA		P			gene	taxon:4556	11052019	GOMAP-1.2
GOMAP	Sevir.1G003100	Sevir.1G003100		GO:0048513	GOMAP:0000	IEA		P			gene	taxon:4556	11052019	GOMAP-1.2
GOMAP	Sevir.1G003100	Sevir.1G003100		GO:0048646	GOMAP:0000	IEA		P			gene	taxon:4556	11052019	GOMAP-1.2
GOMAP	Sevir.1G003100	Sevir.1G003100		GO:0051704	GOMAP:0000	IEA		P			gene	taxon:4556	11052019	GOMAP-1.2
GOMAP	Sevir.1G003100	Sevir.1G003100		GO:0003959	GOMAP:0000	IEA		F			gene	taxon:4556	11052019	GOMAP-1.2
GOMAP	Sevir.1G003100	Sevir.1G003100		GO:0004324	GOMAP:0000	IEA		F			gene	taxon:4556	11052019	GOMAP-1.2
GOMAP	Sevir.1G003100	Sevir.1G003100		GO:0008266	GOMAP:0000	IEA		F			gene	taxon:4556	11052019	GOMAP-1.2
GOMAP	Sevir.1G003100	Sevir.1G003100		GO:0019904	GOMAP:0000	IEA	RBH:Q9FKW6	F			gene	taxon:4556	10212019	GOMAP-1.2
GOMAP	Sevir.1G003100	Sevir.1G003100		GO:0045156	GOMAP:0000	IEA		F			gene	taxon:4556	11052019	GOMAP-1.2
GOMAP	Sevir.1G003100	Sevir.1G003100		GO:0045157	GOMAP:0000	IEA		F			gene	taxon:4556	11052019	GOMAP-1.2
GOMAP	Sevir.1G003100	Sevir.1G003100		GO:0050660	GOMAP:0000	IEA		F			gene	taxon:4556	11052019	GOMAP-1.2
GOMAP	Sevir.1G003100	Sevir.1G003100		GO:0050661	GOMAP:0000	IEA		F			gene	taxon:4556	11052019	GOMAP-1.2
GOMAP	Sevir.1G003100	Sevir.1G003100		GO:0009570	GOMAP:0000	IEA		C			gene	taxon:4556	11052019	GOMAP-1.2
GOMAP	Sevir.1G003100	Sevir.1G003100		GO:0009941	GOMAP:0000	IEA		C			gene	taxon:4556	11052019	GOMAP-1.2
GOMAP	Sevir.1G003100	Sevir.1G003100		GO:0030089	GOMAP:0000	IEA		C			gene	taxon:4556	11052019	GOMAP-1.2
GOMAP	Sevir.1G003100	Sevir.1G003100		GO:0031977	GOMAP:0000	IEA		C			gene	taxon:4556	11052019	GOMAP-1.2
GOMAP	Sevir.1G003100	Sevir.1G003100		GO:0033115	GOMAP:0000	IEA		C			gene	taxon:4556	11052019	GOMAP-1.2
GOMAP	Sevir.1G003100	Sevir.1G003100		GO:0034060	GOMAP:0000	IEA		C			gene	taxon:4556	11052019	GOMAP-1.2
GOMAP	Sevir.1G003100	Sevir.1G003100		GO:0048046	GOMAP:0000	IEA		C			gene	taxon:4556	11052019	GOMAP-1.2
GOMAP	Sevir.1G003100	Sevir.1G003100		GO:0098807	GOMAP:0000	IEA	RBH:Q9FKW6	C			gene	taxon:4556	10212019	GOMAP-1.2
GOMAP	Sevir.1G003200	Sevir.1G003200		GO:0005886	GOMAP:0000	IEA	RBH:I1GSH5	C			gene	taxon:4556	10212019	GOMAP-1.2
GOMAP	Sevir.1G003200	Sevir.1G003200		GO:0016021	GOMAP:0000	IEA	PANTHER:PTHR31218	C			gene	taxon:4556	10242019	GOMAP-1.2
GOMAP	Sevir.1G003200	Sevir.1G003200		GO:0009755	GOMAP:0000	IEA		P			gene	taxon:4556	11052019	GOMAP-1.2
GOMAP	Sevir.1G003200	Sevir.1G003200		GO:0055085	GOMAP:0000	IEA		P			gene	taxon:4556	11052019	GOMAP-1.2
GOMAP	Sevir.1G003200	Sevir.1G003200		GO:0016301	GOMAP:0000	IEA		F			gene	taxon:4556	11052019	GOMAP-1.2
GOMAP	Sevir.1G003200	Sevir.1G003200		GO:0022857	GOMAP:0000	IEA	PANTHER:PTHR31218	F			gene	taxon:4556	10242019	GOMAP-1.2
GOMAP	Sevir.1G003300	Sevir.1G003300		GO:0009755	GOMAP:0000	IEA		P			gene	taxon:4556	11052019	GOMAP-1.2
GOMAP	Sevir.1G003300	Sevir.1G003300		GO:0055085	GOMAP:0000	IEA		P			gene	taxon:4556	11052019	GOMAP-1.2
GOMAP	Sevir.1G003300	Sevir.1G003300		GO:0016021	GOMAP:0000	IEA	PANTHER:PTHR31218	C			gene	taxon:4556	10242019	GOMAP-1.2
GOMAP	Sevir.1G003300	Sevir.1G003300		GO:0022857	GOMAP:0000	IEA	PANTHER:PTHR31218	F			gene	taxon:4556	10242019	GOMAP-1.2
GOMAP	Sevir.1G003401	Sevir.1G003401		GO:0000060	GOMAP:0000	IEA		P			gene	taxon:4556	11052019	GOMAP-1.2
GOMAP	Sevir.1G003401	Sevir.1G003401		GO:0000165	GOMAP:0000	IEA		P			gene	taxon:4556	11052019	GOMAP-1.2
GOMAP	Sevir.1G003401	Sevir.1G003401		GO:0006351	GOMAP:0000	IEA		P			gene	taxon:4556	11052019	GOMAP-1.2
GOMAP	Sevir.1G003401	Sevir.1G003401		GO:0009739	GOMAP:0000	IEA		P			gene	taxon:4556	11052019	GOMAP-1.2
GOMAP	Sevir.1G003401	Sevir.1G003401		GO:0009911	GOMAP:0000	IEA		P			gene	taxon:4556	11052019	GOMAP-1.2
GOMAP	Sevir.1G003401	Sevir.1G003401		GO:0010048	GOMAP:0000	IEA		P			gene	taxon:4556	11052019	GOMAP-1.2
GOMAP	Sevir.1G003401	Sevir.1G003401		GO:0010077	GOMAP:0000	IEA		P			gene	taxon:4556	11052019	GOMAP-1.2
GOMAP	Sevir.1G003401	Sevir.1G003401		GO:0043481	GOMAP:0000	IEA		P			gene	taxon:4556	11052019	GOMAP-1.2
GOMAP	Sevir.1G003401	Sevir.1G003401		GO:0044743	GOMAP:0000	IEA		P			gene	taxon:4556	11052019	GOMAP-1.2
GOMAP	Sevir.1G003401	Sevir.1G003401		GO:0045596	GOMAP:0000	IEA		P			gene	taxon:4556	11052019	GOMAP-1.2
GOMAP	Sevir.1G003401	Sevir.1G003401		GO:0045944	GOMAP:0000	IEA	CDD:cd00265	P			gene	taxon:4556	10242019	GOMAP-1.2
GOMAP	Sevir.1G003401	Sevir.1G003401		GO:0048481	GOMAP:0000	IEA		P			gene	taxon:4556	11052019	GOMAP-1.2
GOMAP	Sevir.1G003401	Sevir.1G003401		GO:0048510	GOMAP:0000	IEA		P			gene	taxon:4556	11052019	GOMAP-1.2
GOMAP	Sevir.1G003401	Sevir.1G003401		GO:0048569	GOMAP:0000	IEA		P			gene	taxon:4556	11052019	GOMAP-1.2
GOMAP	Sevir.1G003401	Sevir.1G003401		GO:0048864	GOMAP:0000	IEA		P			gene	taxon:4556	11052019	GOMAP-1.2
GOMAP	Sevir.1G003401	Sevir.1G003401		GO:0000977	GOMAP:0000	IEA	CDD:cd00265	F			gene	taxon:4556	10242019	GOMAP-1.2
GOMAP	Sevir.1G003401	Sevir.1G003401		GO:0003700	GOMAP:0000	IEA	Pfam:PF01486	F			gene	taxon:4556	10242019	GOMAP-1.2
GOMAP	Sevir.1G003401	Sevir.1G003401		GO:0046983	GOMAP:0000	IEA	SMART:SM00432	F			gene	taxon:4556	10242019	GOMAP-1.2
GOMAP	Sevir.1G003401	Sevir.1G003401		GO:0005634	GOMAP:0000	IEA	Pfam:PF01486	C			gene	taxon:4556	10242019	GOMAP-1.2
GOMAP	Sevir.1G003401	Sevir.1G003401		GO:0005737	GOMAP:0000	IEA		C			gene	taxon:4556	11052019	GOMAP-1.2
GOMAP	Sevir.1G003500	Sevir.1G003500		GO:0005739	GOMAP:0000	IEA	RBH:AT4G25672	C			gene	taxon:4556	10212019	GOMAP-1.2
GOMAP	Sevir.1G003500	Sevir.1G003500		GO:0016021	GOMAP:0000	IEA		C			gene	taxon:4556	11052019	GOMAP-1.2
GOMAP	Sevir.1G003500	Sevir.1G003500		GO:0043170	GOMAP:0000	IEA		P			gene	taxon:4556	11052019	GOMAP-1.2
GOMAP	Sevir.1G003500	Sevir.1G003500		GO:0044237	GOMAP:0000	IEA		P			gene	taxon:4556	11052019	GOMAP-1.2
GOMAP	Sevir.1G003500	Sevir.1G003500		GO:0044238	GOMAP:0000	IEA		P			gene	taxon:4556	11052019	GOMAP-1.2
GOMAP	Sevir.1G003500	Sevir.1G003500		GO:0050794	GOMAP:0000	IEA		P			gene	taxon:4556	11052019	GOMAP-1.2
GOMAP	Sevir.1G003500	Sevir.1G003500		GO:0050896	GOMAP:0000	IEA		P			gene	taxon:4556	11052019	GOMAP-1.2
GOMAP	Sevir.1G003550	Sevir.1G003550		GO:0000165	GOMAP:0000	IEA		P			gene	taxon:4556	11052019	GOMAP-1.2
GOMAP	Sevir.1G003550	Sevir.1G003550		GO:0006351	GOMAP:0000	IEA		P			gene	taxon:4556	11052019	GOMAP-1.2
GOMAP	Sevir.1G003550	Sevir.1G003550		GO:0016043	GOMAP:0000	IEA		P			gene	taxon:4556	11052019	GOMAP-1.2
GOMAP	Sevir.1G003550	Sevir.1G003550		GO:0045944	GOMAP:0000	IEA		P			gene	taxon:4556	11052019	GOMAP-1.2
GOMAP	Sevir.1G003550	Sevir.1G003550		GO:0000977	GOMAP:0000	IEA		F			gene	taxon:4556	11052019	GOMAP-1.2
GOMAP	Sevir.1G003550	Sevir.1G003550		GO:0003700	GOMAP:0000	IEA		F			gene	taxon:4556	11052019	GOMAP-1.2
GOMAP	Sevir.1G003550	Sevir.1G003550		GO:0046983	GOMAP:0000	IEA		F			gene	taxon:4556	11052019	GOMAP-1.2
GOMAP	Sevir.1G003550	Sevir.1G003550		GO:0005634	GOMAP:0000	IEA		C			gene	taxon:4556	11052019	GOMAP-1.2
GOMAP	Sevir.1G003600	Sevir.1G003600		GO:0003677	GOMAP:0000	IEA		F			gene	taxon:4556	11052019	GOMAP-1.2
GOMAP	Sevir.1G003600	Sevir.1G003600		GO:0005634	GOMAP:0000	IEA		C			gene	taxon:4556	11052019	GOMAP-1.2
GOMAP	Sevir.1G003600	Sevir.1G003600		GO:0016021	GOMAP:0000	IEA		C			gene	taxon:4556	11052019	GOMAP-1.2
GOMAP	Sevir.1G003600	Sevir.1G003600		GO:0006351	GOMAP:0000	IEA		P			gene	taxon:4556	11052019	GOMAP-1.2
GOMAP	Sevir.1G003600	Sevir.1G003600		GO:0006355	GOMAP:0000	IEA		P			gene	taxon:4556	11052019	GOMAP-1.2
GOMAP	Sevir.1G003600	Sevir.1G003600		GO:0010192	GOMAP:0000	IEA		P			gene	taxon:4556	11052019	GOMAP-1.2
GOMAP	Sevir.1G003600	Sevir.1G003600		GO:0019760	GOMAP:0000	IEA		P			gene	taxon:4556	11052019	GOMAP-1.2
GOMAP	Sevir.1G003700	Sevir.1G003700		GO:0016043	GOMAP:0000	IEA		P			gene	taxon:4556	11052019	GOMAP-1.2
GOMAP	Sevir.1G003700	Sevir.1G003700		GO:0050789	GOMAP:0000	IEA		P			gene	taxon:4556	11052019	GOMAP-1.2
GOMAP	Sevir.1G003700	Sevir.1G003700		GO:0050896	GOMAP:0000	IEA		P			gene	taxon:4556	11052019	GOMAP-1.2
GOMAP	Sevir.1G003700	Sevir.1G003700		GO:0051179	GOMAP:0000	IEA		P			gene	taxon:4556	11052019	GOMAP-1.2
GOMAP	Sevir.1G003900	Sevir.1G003900		GO:0003924	GOMAP:0000	IEA	RBH:AT3G47450	F			gene	taxon:4556	10212019	GOMAP-1.2
GOMAP	Sevir.1G003900	Sevir.1G003900		GO:0004517	GOMAP:0000	IEA		F			gene	taxon:4556	11052019	GOMAP-1.2
GOMAP	Sevir.1G003900	Sevir.1G003900		GO:0005525	GOMAP:0000	IEA	Pfam:PF01926	F			gene	taxon:4556	10242019	GOMAP-1.2
GOMAP	Sevir.1G003900	Sevir.1G003900		GO:0005739	GOMAP:0000	IEA	RBH:AT3G47450	C			gene	taxon:4556	10212019	GOMAP-1.2
GOMAP	Sevir.1G003900	Sevir.1G003900		GO:0009507	GOMAP:0000	IEA	RBH:AT3G47450	C			gene	taxon:4556	10212019	GOMAP-1.2
GOMAP	Sevir.1G003900	Sevir.1G003900		GO:0006364	GOMAP:0000	IEA	RBH:AT3G47450	P			gene	taxon:4556	10212019	GOMAP-1.2
GOMAP	Sevir.1G003900	Sevir.1G003900		GO:0006399	GOMAP:0000	IEA	RBH:AT3G47450	P			gene	taxon:4556	10212019	GOMAP-1.2
GOMAP	Sevir.1G003900	Sevir.1G003900		GO:0006655	GOMAP:0000	IEA	RBH:AT3G47450	P			gene	taxon:4556	10212019	GOMAP-1.2
GOMAP	Sevir.1G003900	Sevir.1G003900		GO:0006809	GOMAP:0000	IEA	RBH:AT3G47450	P			gene	taxon:4556	10212019	GOMAP-1.2
GOMAP	Sevir.1G003900	Sevir.1G003900		GO:0006897	GOMAP:0000	IEA	RBH:AT3G47450	P			gene	taxon:4556	10212019	GOMAP-1.2
GOMAP	Sevir.1G003900	Sevir.1G003900		GO:0009154	GOMAP:0000	IEA		P			gene	taxon:4556	11052019	GOMAP-1.2
GOMAP	Sevir.1G003900	Sevir.1G003900		GO:0009207	GOMAP:0000	IEA		P			gene	taxon:4556	11052019	GOMAP-1.2
GOMAP	Sevir.1G003900	Sevir.1G003900		GO:0009651	GOMAP:0000	IEA	RBH:AT3G47450	P			gene	taxon:4556	10212019	GOMAP-1.2
GOMAP	Sevir.1G003900	Sevir.1G003900		GO:0009793	GOMAP:0000	IEA	RBH:AT3G47450	P			gene	taxon:4556	10212019	GOMAP-1.2
GOMAP	Sevir.1G003900	Sevir.1G003900		GO:0009902	GOMAP:0000	IEA	RBH:AT3G47450	P			gene	taxon:4556	10212019	GOMAP-1.2
GOMAP	Sevir.1G003900	Sevir.1G003900		GO:0009965	GOMAP:0000	IEA	RBH:AT3G47450	P			gene	taxon:4556	10212019	GOMAP-1.2
GOMAP	Sevir.1G003900	Sevir.1G003900		GO:0010027	GOMAP:0000	IEA	RBH:AT3G47450	P			gene	taxon:4556	10212019	GOMAP-1.2
GOMAP	Sevir.1G003900	Sevir.1G003900		GO:0010193	GOMAP:0000	IEA	RBH:AT3G47450	P			gene	taxon:4556	10212019	GOMAP-1.2
GOMAP	Sevir.1G003900	Sevir.1G003900		GO:0010228	GOMAP:0000	IEA	RBH:AT3G47450	P			gene	taxon:4556	10212019	GOMAP-1.2
GOMAP	Sevir.1G003900	Sevir.1G003900		GO:0010322	GOMAP:0000	IEA	RBH:AT3G47450	P			gene	taxon:4556	10212019	GOMAP-1.2
GOMAP	Sevir.1G003900	Sevir.1G003900		GO:0016226	GOMAP:0000	IEA	RBH:AT3G47450	P			gene	taxon:4556	10212019	GOMAP-1.2
GOMAP	Sevir.1G003900	Sevir.1G003900		GO:0019288	GOMAP:0000	IEA	RBH:AT3G47450	P			gene	taxon:4556	10212019	GOMAP-1.2
GOMAP	Sevir.1G003900	Sevir.1G003900		GO:0030154	GOMAP:0000	IEA	RBH:AT3G47450	P			gene	taxon:4556	10212019	GOMAP-1.2
GOMAP	Sevir.1G003900	Sevir.1G003900		GO:0042793	GOMAP:0000	IEA	RBH:AT3G47450	P			gene	taxon:4556	10212019	GOMAP-1.2
GOMAP	Sevir.1G003900	Sevir.1G003900		GO:0045893	GOMAP:0000	IEA	RBH:AT3G47450	P			gene	taxon:4556	10212019	GOMAP-1.2
GOMAP	Sevir.1G003900	Sevir.1G003900		GO:0046039	GOMAP:0000	IEA		P			gene	taxon:4556	11052019	GOMAP-1.2
GOMAP	Sevir.1G003900	Sevir.1G003900		GO:0048481	GOMAP:0000	IEA	RBH:AT3G47450	P			gene	taxon:4556	10212019	GOMAP-1.2
GOMAP	Sevir.1G003900	Sevir.1G003900		GO:0048513	GOMAP:0000	IEA		P			gene	taxon:4556	11052019	GOMAP-1.2
GOMAP	Sevir.1G003900	Sevir.1G003900		GO:0051246	GOMAP:0000	IEA	RBH:AT3G47450	P			gene	taxon:4556	10212019	GOMAP-1.2
GOMAP	Sevir.1G003900	Sevir.1G003900		GO:0055114	GOMAP:0000	IEA		P			gene	taxon:4556	11052019	GOMAP-1.2
GOMAP	Sevir.1G003900	Sevir.1G003900		GO:1901069	GOMAP:0000	IEA		P			gene	taxon:4556	11052019	GOMAP-1.2
GOMAP	Sevir.1G004000	Sevir.1G004000		GO:0001678	GOMAP:0000	IEA		P			gene	taxon:4556	11052019	GOMAP-1.2
GOMAP	Sevir.1G004000	Sevir.1G004000		GO:0006007	GOMAP:0000	IEA	RBH:AT2G45060	P			gene	taxon:4556	10212019	GOMAP-1.2
GOMAP	Sevir.1G004000	Sevir.1G004000		GO:0006139	GOMAP:0000	IEA		P			gene	taxon:4556	11052019	GOMAP-1.2
GOMAP	Sevir.1G004000	Sevir.1G004000		GO:0009749	GOMAP:0000	IEA		P			gene	taxon:4556	11052019	GOMAP-1.2
GOMAP	Sevir.1G004000	Sevir.1G004000		GO:0043170	GOMAP:0000	IEA		P			gene	taxon:4556	11052019	GOMAP-1.2
GOMAP	Sevir.1G004000	Sevir.1G004000		GO:0044249	GOMAP:0000	IEA		P			gene	taxon:4556	11052019	GOMAP-1.2
GOMAP	Sevir.1G004000	Sevir.1G004000		GO:0048869	GOMAP:0000	IEA		P			gene	taxon:4556	11052019	GOMAP-1.2
GOMAP	Sevir.1G004000	Sevir.1G004000		GO:0050794	GOMAP:0000	IEA		P			gene	taxon:4556	11052019	GOMAP-1.2
GOMAP	Sevir.1G004000	Sevir.1G004000		GO:0051179	GOMAP:0000	IEA		P			gene	taxon:4556	11052019	GOMAP-1.2
GOMAP	Sevir.1G004000	Sevir.1G004000		GO:0071322	GOMAP:0000	IEA		P			gene	taxon:4556	11052019	GOMAP-1.2
GOMAP	Sevir.1G004000	Sevir.1G004000		GO:0005488	GOMAP:0000	IEA		F			gene	taxon:4556	11052019	GOMAP-1.2
GOMAP	Sevir.1G004000	Sevir.1G004000		GO:0016874	GOMAP:0000	IEA		F			gene	taxon:4556	11052019	GOMAP-1.2
GOMAP	Sevir.1G004000	Sevir.1G004000		GO:0005634	GOMAP:0000	IEA	RBH:AT2G45060	C			gene	taxon:4556	10212019	GOMAP-1.2
GOMAP	Sevir.1G004000	Sevir.1G004000		GO:0005739	GOMAP:0000	IEA	RBH:AT2G45060	C			gene	taxon:4556	10212019	GOMAP-1.2
GOMAP	Sevir.1G004000	Sevir.1G004000		GO:0016021	GOMAP:0000	IEA		C			gene	taxon:4556	11052019	GOMAP-1.2
GOMAP	Sevir.1G004100	Sevir.1G004100		GO:0000139	GOMAP:0000	IEA		C			gene	taxon:4556	11052019	GOMAP-1.2
GOMAP	Sevir.1G004100	Sevir.1G004100		GO:0005634	GOMAP:0000	IEA	RBH:AT2G27790	C			gene	taxon:4556	10212019	GOMAP-1.2
GOMAP	Sevir.1G004100	Sevir.1G004100		GO:0000166	GOMAP:0000	IEA	RBH:AT2G27790	F			gene	taxon:4556	10212019	GOMAP-1.2
GOMAP	Sevir.1G004100	Sevir.1G004100		GO:0003723	GOMAP:0000	IEA	RBH:F4K2V9	F			gene	taxon:4556	10212019	GOMAP-1.2
GOMAP	Sevir.1G004100	Sevir.1G004100		GO:0004519	GOMAP:0000	IEA	RBH:F4K2V9	F			gene	taxon:4556	10212019	GOMAP-1.2
GOMAP	Sevir.1G004100	Sevir.1G004100		GO:0008380	GOMAP:0000	IEA		P			gene	taxon:4556	11052019	GOMAP-1.2
GOMAP	Sevir.1G004100	Sevir.1G004100		GO:0009451	GOMAP:0000	IEA	RBH:F4K2V9	P			gene	taxon:4556	10212019	GOMAP-1.2
GOMAP	Sevir.1G004100	Sevir.1G004100		GO:0032501	GOMAP:0000	IEA		P			gene	taxon:4556	11052019	GOMAP-1.2
GOMAP	Sevir.1G004100	Sevir.1G004100		GO:0048208	GOMAP:0000	IEA		P			gene	taxon:4556	11052019	GOMAP-1.2
GOMAP	Sevir.1G004100	Sevir.1G004100		GO:0065007	GOMAP:0000	IEA		P			gene	taxon:4556	11052019	GOMAP-1.2
GOMAP	Sevir.1G004200	Sevir.1G004200		GO:0000139	GOMAP:0000	IEA		C			gene	taxon:4556	11052019	GOMAP-1.2
GOMAP	Sevir.1G004200	Sevir.1G004200		GO:0003690	GOMAP:0000	IEA		F			gene	taxon:4556	11052019	GOMAP-1.2
GOMAP	Sevir.1G004200	Sevir.1G004200		GO:0007275	GOMAP:0000	IEA		P			gene	taxon:4556	11052019	GOMAP-1.2
GOMAP	Sevir.1G004200	Sevir.1G004200		GO:0048208	GOMAP:0000	IEA	PANTHER:PTHR13402	P			gene	taxon:4556	10242019	GOMAP-1.2
GOMAP	Sevir.1G004300	Sevir.1G004300		GO:0004742	GOMAP:0000	IEA	TIGRFAM:TIGR01349	F			gene	taxon:4556	10242019	GOMAP-1.2
GOMAP	Sevir.1G004300	Sevir.1G004300		GO:0005507	GOMAP:0000	IEA		F			gene	taxon:4556	11052019	GOMAP-1.2
GOMAP	Sevir.1G004300	Sevir.1G004300		GO:0043754	GOMAP:0000	IEA		F			gene	taxon:4556	11052019	GOMAP-1.2
GOMAP	Sevir.1G004300	Sevir.1G004300		GO:0005759	GOMAP:0000	IEA		C			gene	taxon:4556	11052019	GOMAP-1.2
GOMAP	Sevir.1G004300	Sevir.1G004300		GO:0009941	GOMAP:0000	IEA		C			gene	taxon:4556	11052019	GOMAP-1.2
GOMAP	Sevir.1G004300	Sevir.1G004300		GO:0043234	GOMAP:0000	IEA		C			gene	taxon:4556	11052019	GOMAP-1.2
GOMAP	Sevir.1G004300	Sevir.1G004300		GO:0045254	GOMAP:0000	IEA	TIGRFAM:TIGR01349	C			gene	taxon:4556	10242019	GOMAP-1.2
GOMAP	Sevir.1G004300	Sevir.1G004300		GO:0006086	GOMAP:0000	IEA	RBH:AT1G54220	P			gene	taxon:4556	10212019	GOMAP-1.2
GOMAP	Sevir.1G004300	Sevir.1G004300		GO:0042180	GOMAP:0000	IEA		P			gene	taxon:4556	11052019	GOMAP-1.2
GOMAP	Sevir.1G004300	Sevir.1G004300		GO:0046686	GOMAP:0000	IEA	RBH:AT1G54220	P			gene	taxon:4556	10212019	GOMAP-1.2
GOMAP	Sevir.1G004400	Sevir.1G004400		GO:0001666	GOMAP:0000	IEA		P			gene	taxon:4556	11052019	GOMAP-1.2
GOMAP	Sevir.1G004400	Sevir.1G004400		GO:0006007	GOMAP:0000	IEA		P			gene	taxon:4556	11052019	GOMAP-1.2
GOMAP	Sevir.1G004400	Sevir.1G004400		GO:0006096	GOMAP:0000	IEA		P			gene	taxon:4556	11052019	GOMAP-1.2
GOMAP	Sevir.1G004400	Sevir.1G004400		GO:0006754	GOMAP:0000	IEA		P			gene	taxon:4556	11052019	GOMAP-1.2
GOMAP	Sevir.1G004400	Sevir.1G004400		GO:0007584	GOMAP:0000	IEA		P			gene	taxon:4556	11052019	GOMAP-1.2
GOMAP	Sevir.1G004400	Sevir.1G004400		GO:0009749	GOMAP:0000	IEA		P			gene	taxon:4556	11052019	GOMAP-1.2
GOMAP	Sevir.1G004400	Sevir.1G004400		GO:0017085	GOMAP:0000	IEA		P			gene	taxon:4556	11052019	GOMAP-1.2
GOMAP	Sevir.1G004400	Sevir.1G004400		GO:0019244	GOMAP:0000	IEA		P			gene	taxon:4556	11052019	GOMAP-1.2
GOMAP	Sevir.1G004400	Sevir.1G004400		GO:0019516	GOMAP:0000	IEA		P			gene	taxon:4556	11052019	GOMAP-1.2
GOMAP	Sevir.1G004400	Sevir.1G004400		GO:0019674	GOMAP:0000	IEA		P			gene	taxon:4556	11052019	GOMAP-1.2
GOMAP	Sevir.1G004400	Sevir.1G004400		GO:0030317	GOMAP:0000	IEA		P			gene	taxon:4556	11052019	GOMAP-1.2
GOMAP	Sevir.1G004400	Sevir.1G004400		GO:0031668	GOMAP:0000	IEA		P			gene	taxon:4556	11052019	GOMAP-1.2
GOMAP	Sevir.1G004400	Sevir.1G004400		GO:0042180	GOMAP:0000	IEA		P			gene	taxon:4556	11052019	GOMAP-1.2
GOMAP	Sevir.1G004400	Sevir.1G004400		GO:0042493	GOMAP:0000	IEA		P			gene	taxon:4556	11052019	GOMAP-1.2
GOMAP	Sevir.1G004400	Sevir.1G004400		GO:0042542	GOMAP:0000	IEA		P			gene	taxon:4556	11052019	GOMAP-1.2
GOMAP	Sevir.1G004400	Sevir.1G004400		GO:0043065	GOMAP:0000	IEA		P			gene	taxon:4556	11052019	GOMAP-1.2
GOMAP	Sevir.1G004400	Sevir.1G004400		GO:0043627	GOMAP:0000	IEA		P			gene	taxon:4556	11052019	GOMAP-1.2
GOMAP	Sevir.1G004400	Sevir.1G004400		GO:0044262	GOMAP:0000	IEA		P			gene	taxon:4556	11052019	GOMAP-1.2
GOMAP	Sevir.1G004400	Sevir.1G004400		GO:0048545	GOMAP:0000	IEA		P			gene	taxon:4556	11052019	GOMAP-1.2
GOMAP	Sevir.1G004400	Sevir.1G004400		GO:0048569	GOMAP:0000	IEA		P			gene	taxon:4556	11052019	GOMAP-1.2
GOMAP	Sevir.1G004400	Sevir.1G004400		GO:0051591	GOMAP:0000	IEA		P			gene	taxon:4556	11052019	GOMAP-1.2
GOMAP	Sevir.1G004400	Sevir.1G004400		GO:0004459	GOMAP:0000	IEA	ProSitePatterns:PS00064	F			gene	taxon:4556	10242019	GOMAP-1.2
GOMAP	Sevir.1G004400	Sevir.1G004400		GO:0005739	GOMAP:0000	IEA		C			gene	taxon:4556	11052019	GOMAP-1.2
GOMAP	Sevir.1G004400	Sevir.1G004400		GO:0005829	GOMAP:0000	IEA		C			gene	taxon:4556	11052019	GOMAP-1.2
GOMAP	Sevir.1G004400	Sevir.1G004400		GO:0016020	GOMAP:0000	IEA		C			gene	taxon:4556	11052019	GOMAP-1.2
GOMAP	Sevir.1G004400	Sevir.1G004400		GO:0031514	GOMAP:0000	IEA		C			gene	taxon:4556	11052019	GOMAP-1.2
GOMAP	Sevir.1G004400	Sevir.1G004400		GO:0031982	GOMAP:0000	IEA		C			gene	taxon:4556	11052019	GOMAP-1.2
GOMAP	Sevir.1G004400	Sevir.1G004400		GO:0044421	GOMAP:0000	IEA		C			gene	taxon:4556	11052019	GOMAP-1.2
GOMAP	Sevir.1G004500	Sevir.1G004500		GO:0000166	GOMAP:0000	IEA	RBH:AT4G17260	F			gene	taxon:4556	10212019	GOMAP-1.2
GOMAP	Sevir.1G004500	Sevir.1G004500		GO:0004459	GOMAP:0000	IEA	ProSitePatterns:PS00064	F			gene	taxon:4556	10242019	GOMAP-1.2
GOMAP	Sevir.1G004500	Sevir.1G004500		GO:0001666	GOMAP:0000	IEA		P			gene	taxon:4556	11052019	GOMAP-1.2
GOMAP	Sevir.1G004500	Sevir.1G004500		GO:0006007	GOMAP:0000	IEA		P			gene	taxon:4556	11052019	GOMAP-1.2
GOMAP	Sevir.1G004500	Sevir.1G004500		GO:0006096	GOMAP:0000	IEA	RBH:AT4G17260	P			gene	taxon:4556	10212019	GOMAP-1.2
GOMAP	Sevir.1G004500	Sevir.1G004500		GO:0006754	GOMAP:0000	IEA		P			gene	taxon:4556	11052019	GOMAP-1.2
GOMAP	Sevir.1G004500	Sevir.1G004500		GO:0007584	GOMAP:0000	IEA		P			gene	taxon:4556	11052019	GOMAP-1.2
GOMAP	Sevir.1G004500	Sevir.1G004500		GO:0009651	GOMAP:0000	IEA	RBH:AT4G17260	P			gene	taxon:4556	10212019	GOMAP-1.2
GOMAP	Sevir.1G004500	Sevir.1G004500		GO:0009737	GOMAP:0000	IEA	RBH:AT4G17260	P			gene	taxon:4556	10212019	GOMAP-1.2
GOMAP	Sevir.1G004500	Sevir.1G004500		GO:0009749	GOMAP:0000	IEA		P			gene	taxon:4556	11052019	GOMAP-1.2
GOMAP	Sevir.1G004500	Sevir.1G004500		GO:0017085	GOMAP:0000	IEA		P			gene	taxon:4556	11052019	GOMAP-1.2
GOMAP	Sevir.1G004500	Sevir.1G004500		GO:0019244	GOMAP:0000	IEA		P			gene	taxon:4556	11052019	GOMAP-1.2
GOMAP	Sevir.1G004500	Sevir.1G004500		GO:0019516	GOMAP:0000	IEA		P			gene	taxon:4556	11052019	GOMAP-1.2
GOMAP	Sevir.1G004500	Sevir.1G004500		GO:0019674	GOMAP:0000	IEA		P			gene	taxon:4556	11052019	GOMAP-1.2
GOMAP	Sevir.1G004500	Sevir.1G004500		GO:0030317	GOMAP:0000	IEA		P			gene	taxon:4556	11052019	GOMAP-1.2
GOMAP	Sevir.1G004500	Sevir.1G004500		GO:0031668	GOMAP:0000	IEA		P			gene	taxon:4556	11052019	GOMAP-1.2
GOMAP	Sevir.1G004500	Sevir.1G004500		GO:0042180	GOMAP:0000	IEA		P			gene	taxon:4556	11052019	GOMAP-1.2
GOMAP	Sevir.1G004500	Sevir.1G004500		GO:0042493	GOMAP:0000	IEA		P			gene	taxon:4556	11052019	GOMAP-1.2
GOMAP	Sevir.1G004500	Sevir.1G004500		GO:0042542	GOMAP:0000	IEA		P			gene	taxon:4556	11052019	GOMAP-1.2
GOMAP	Sevir.1G004500	Sevir.1G004500		GO:0043065	GOMAP:0000	IEA		P			gene	taxon:4556	11052019	GOMAP-1.2
GOMAP	Sevir.1G004500	Sevir.1G004500		GO:0043627	GOMAP:0000	IEA		P			gene	taxon:4556	11052019	GOMAP-1.2
GOMAP	Sevir.1G004500	Sevir.1G004500		GO:0044262	GOMAP:0000	IEA	RBH:AT4G17260	P			gene	taxon:4556	10212019	GOMAP-1.2
GOMAP	Sevir.1G004500	Sevir.1G004500		GO:0048545	GOMAP:0000	IEA		P			gene	taxon:4556	11052019	GOMAP-1.2
GOMAP	Sevir.1G004500	Sevir.1G004500		GO:0048569	GOMAP:0000	IEA		P			gene	taxon:4556	11052019	GOMAP-1.2
GOMAP	Sevir.1G004500	Sevir.1G004500		GO:0051591	GOMAP:0000	IEA		P			gene	taxon:4556	11052019	GOMAP-1.2
GOMAP	Sevir.1G004500	Sevir.1G004500		GO:0005739	GOMAP:0000	IEA		C			gene	taxon:4556	11052019	GOMAP-1.2
GOMAP	Sevir.1G004500	Sevir.1G004500		GO:0005829	GOMAP:0000	IEA	RBH:AT4G17260	C			gene	taxon:4556	10212019	GOMAP-1.2
GOMAP	Sevir.1G004500	Sevir.1G004500		GO:0005886	GOMAP:0000	IEA	RBH:AT4G17260	C			gene	taxon:4556	10212019	GOMAP-1.2
GOMAP	Sevir.1G004500	Sevir.1G004500		GO:0031514	GOMAP:0000	IEA		C			gene	taxon:4556	11052019	GOMAP-1.2
GOMAP	Sevir.1G004500	Sevir.1G004500		GO:0031982	GOMAP:0000	IEA		C			gene	taxon:4556	11052019	GOMAP-1.2
GOMAP	Sevir.1G004500	Sevir.1G004500		GO:0044421	GOMAP:0000	IEA		C			gene	taxon:4556	11052019	GOMAP-1.2
GOMAP	Sevir.1G004600	Sevir.1G004600		GO:0005516	GOMAP:0000	IEA	RBH:AT5G62390	F			gene	taxon:4556	10212019	GOMAP-1.2
GOMAP	Sevir.1G004600	Sevir.1G004600		GO:0051087	GOMAP:0000	IEA	Gene3D:G3DSA:1.20.58.120	F			gene	taxon:4556	10242019	GOMAP-1.2
GOMAP	Sevir.1G004600	Sevir.1G004600		GO:0005783	GOMAP:0000	IEA	RBH:AT5G62390	C			gene	taxon:4556	10212019	GOMAP-1.2
GOMAP	Sevir.1G004600	Sevir.1G004600		GO:0005886	GOMAP:0000	IEA	RBH:AT5G62390	C			gene	taxon:4556	10212019	GOMAP-1.2
GOMAP	Sevir.1G004600	Sevir.1G004600		GO:0009506	GOMAP:0000	IEA	RBH:AT5G62390	C			gene	taxon:4556	10212019	GOMAP-1.2
GOMAP	Sevir.1G004600	Sevir.1G004600		GO:0009507	GOMAP:0000	IEA	RBH:AT5G62390	C			gene	taxon:4556	10212019	GOMAP-1.2
GOMAP	Sevir.1G004600	Sevir.1G004600		GO:0006457	GOMAP:0000	IEA	RBH:AT5G62390	P			gene	taxon:4556	10212019	GOMAP-1.2
GOMAP	Sevir.1G004600	Sevir.1G004600		GO:0007275	GOMAP:0000	IEA		P			gene	taxon:4556	11052019	GOMAP-1.2
GOMAP	Sevir.1G004600	Sevir.1G004600		GO:0034605	GOMAP:0000	IEA	RBH:AT5G62390	P			gene	taxon:4556	10212019	GOMAP-1.2
GOMAP	Sevir.1G004600	Sevir.1G004600		GO:0034620	GOMAP:0000	IEA	RBH:AT5G62390	P			gene	taxon:4556	10212019	GOMAP-1.2
GOMAP	Sevir.1G004600	Sevir.1G004600		GO:0043207	GOMAP:0000	IEA		P			gene	taxon:4556	11052019	GOMAP-1.2
GOMAP	Sevir.1G004600	Sevir.1G004600		GO:0046685	GOMAP:0000	IEA	RBH:AT5G62390	P			gene	taxon:4556	10212019	GOMAP-1.2
GOMAP	Sevir.1G004600	Sevir.1G004600		GO:0050789	GOMAP:0000	IEA		P			gene	taxon:4556	11052019	GOMAP-1.2
GOMAP	Sevir.1G004600	Sevir.1G004600		GO:0070417	GOMAP:0000	IEA	RBH:AT5G62390	P			gene	taxon:4556	10212019	GOMAP-1.2
GOMAP	Sevir.1G004700	Sevir.1G004700		GO:0000325	GOMAP:0000	IEA		C			gene	taxon:4556	11052019	GOMAP-1.2
GOMAP	Sevir.1G004700	Sevir.1G004700		GO:0009505	GOMAP:0000	IEA		C			gene	taxon:4556	11052019	GOMAP-1.2
GOMAP	Sevir.1G004700	Sevir.1G004700		GO:0016021	GOMAP:0000	IEA		C			gene	taxon:4556	11052019	GOMAP-1.2
GOMAP	Sevir.1G004700	Sevir.1G004700		GO:0004558	GOMAP:0000	IEA		F			gene	taxon:4556	11052019	GOMAP-1.2
GOMAP	Sevir.1G004700	Sevir.1G004700		GO:0004575	GOMAP:0000	IEA	Pfam:PF11837	F			gene	taxon:4556	10242019	GOMAP-1.2
GOMAP	Sevir.1G004700	Sevir.1G004700		GO:0033881	GOMAP:0000	IEA		F			gene	taxon:4556	11052019	GOMAP-1.2
GOMAP	Sevir.1G004700	Sevir.1G004700		GO:0050306	GOMAP:0000	IEA		F			gene	taxon:4556	11052019	GOMAP-1.2
GOMAP	Sevir.1G004700	Sevir.1G004700		GO:0051669	GOMAP:0000	IEA		F			gene	taxon:4556	11052019	GOMAP-1.2
GOMAP	Sevir.1G004700	Sevir.1G004700		GO:0005975	GOMAP:0000	IEA	ProSitePatterns:PS00609	P			gene	taxon:4556	10242019	GOMAP-1.2
GOMAP	Sevir.1G004700	Sevir.1G004700		GO:0006807	GOMAP:0000	IEA		P			gene	taxon:4556	11052019	GOMAP-1.2
GOMAP	Sevir.1G004700	Sevir.1G004700		GO:0006950	GOMAP:0000	IEA		P			gene	taxon:4556	11052019	GOMAP-1.2
GOMAP	Sevir.1G004700	Sevir.1G004700		GO:0009617	GOMAP:0000	IEA	RBH:Q43348	P			gene	taxon:4556	10212019	GOMAP-1.2
GOMAP	Sevir.1G004700	Sevir.1G004700		GO:0044237	GOMAP:0000	IEA		P			gene	taxon:4556	11052019	GOMAP-1.2
GOMAP	Sevir.1G004700	Sevir.1G004700		GO:0044710	GOMAP:0000	IEA		P			gene	taxon:4556	11052019	GOMAP-1.2
GOMAP	Sevir.1G004700	Sevir.1G004700		GO:0071370	GOMAP:0000	IEA	RBH:Q43348	P			gene	taxon:4556	10212019	GOMAP-1.2
GOMAP	Sevir.1G004800	Sevir.1G004800		GO:0004672	GOMAP:0000	IEA	ProSiteProfiles:PS50011	F			gene	taxon:4556	10242019	GOMAP-1.2
GOMAP	Sevir.1G004800	Sevir.1G004800		GO:0005524	GOMAP:0000	IEA	ProSiteProfiles:PS50011	F			gene	taxon:4556	10242019	GOMAP-1.2
GOMAP	Sevir.1G004800	Sevir.1G004800		GO:0006468	GOMAP:0000	IEA	ProSiteProfiles:PS50011	P			gene	taxon:4556	10242019	GOMAP-1.2
GOMAP	Sevir.1G004800	Sevir.1G004800		GO:0007165	GOMAP:0000	IEA		P			gene	taxon:4556	11052019	GOMAP-1.2
GOMAP	Sevir.1G004800	Sevir.1G004800		GO:0032501	GOMAP:0000	IEA		P			gene	taxon:4556	11052019	GOMAP-1.2
GOMAP	Sevir.1G004800	Sevir.1G004800		GO:0048856	GOMAP:0000	IEA		P			gene	taxon:4556	11052019	GOMAP-1.2
GOMAP	Sevir.1G004800	Sevir.1G004800		GO:0016021	GOMAP:0000	IEA		C			gene	taxon:4556	11052019	GOMAP-1.2
GOMAP	Sevir.1G004900	Sevir.1G004900		GO:0004674	GOMAP:0000	IEA		F			gene	taxon:4556	11052019	GOMAP-1.2
GOMAP	Sevir.1G004900	Sevir.1G004900		GO:0005524	GOMAP:0000	IEA	ProSitePatterns:PS00107	F			gene	taxon:4556	10242019	GOMAP-1.2
GOMAP	Sevir.1G004900	Sevir.1G004900		GO:0030246	GOMAP:0000	IEA	CDD:cd06899	F			gene	taxon:4556	10242019	GOMAP-1.2
GOMAP	Sevir.1G004900	Sevir.1G004900		GO:0005886	GOMAP:0000	IEA		C			gene	taxon:4556	11052019	GOMAP-1.2
GOMAP	Sevir.1G004900	Sevir.1G004900		GO:0016021	GOMAP:0000	IEA		C			gene	taxon:4556	11052019	GOMAP-1.2
GOMAP	Sevir.1G004900	Sevir.1G004900		GO:0006468	GOMAP:0000	IEA	SMART:SM00220	P			gene	taxon:4556	10242019	GOMAP-1.2
GOMAP	Sevir.1G004900	Sevir.1G004900		GO:0006950	GOMAP:0000	IEA		P			gene	taxon:4556	11052019	GOMAP-1.2
GOMAP	Sevir.1G004900	Sevir.1G004900		GO:0007165	GOMAP:0000	IEA		P			gene	taxon:4556	11052019	GOMAP-1.2
GOMAP	Sevir.1G004900	Sevir.1G004900		GO:0007275	GOMAP:0000	IEA		P			gene	taxon:4556	11052019	GOMAP-1.2
GOMAP	Sevir.1G004900	Sevir.1G004900		GO:0044710	GOMAP:0000	IEA		P			gene	taxon:4556	11052019	GOMAP-1.2
GOMAP	Sevir.1G005000	Sevir.1G005000		GO:0000172	GOMAP:0000	IEA		C			gene	taxon:4556	11052019	GOMAP-1.2
GOMAP	Sevir.1G005000	Sevir.1G005000		GO:0005576	GOMAP:0000	IEA		C			gene	taxon:4556	11052019	GOMAP-1.2
GOMAP	Sevir.1G005000	Sevir.1G005000		GO:0005634	GOMAP:0000	IEA		C			gene	taxon:4556	11052019	GOMAP-1.2
GOMAP	Sevir.1G005000	Sevir.1G005000		GO:0005737	GOMAP:0000	IEA		C			gene	taxon:4556	11052019	GOMAP-1.2
GOMAP	Sevir.1G005000	Sevir.1G005000		GO:0016021	GOMAP:0000	IEA		C			gene	taxon:4556	11052019	GOMAP-1.2
GOMAP	Sevir.1G005000	Sevir.1G005000		GO:0030677	GOMAP:0000	IEA		C			gene	taxon:4556	11052019	GOMAP-1.2
GOMAP	Sevir.1G005000	Sevir.1G005000		GO:0006396	GOMAP:0000	IEA		P			gene	taxon:4556	11052019	GOMAP-1.2
GOMAP	Sevir.1G005000	Sevir.1G005000		GO:0006464	GOMAP:0000	IEA		P			gene	taxon:4556	11052019	GOMAP-1.2
GOMAP	Sevir.1G005000	Sevir.1G005000		GO:0016043	GOMAP:0000	IEA		P			gene	taxon:4556	11052019	GOMAP-1.2
GOMAP	Sevir.1G005000	Sevir.1G005000		GO:0032501	GOMAP:0000	IEA		P			gene	taxon:4556	11052019	GOMAP-1.2
GOMAP	Sevir.1G005000	Sevir.1G005000		GO:0032502	GOMAP:0000	IEA		P			gene	taxon:4556	11052019	GOMAP-1.2
GOMAP	Sevir.1G005000	Sevir.1G005000		GO:0065007	GOMAP:0000	IEA		P			gene	taxon:4556	11052019	GOMAP-1.2
GOMAP	Sevir.1G005000	Sevir.1G005000		GO:0016740	GOMAP:0000	IEA		F			gene	taxon:4556	11052019	GOMAP-1.2
GOMAP	Sevir.1G005000	Sevir.1G005000		GO:0016788	GOMAP:0000	IEA		F			gene	taxon:4556	11052019	GOMAP-1.2
GOMAP	Sevir.1G005100	Sevir.1G005100		GO:0005488	GOMAP:0000	IEA		F			gene	taxon:4556	11052019	GOMAP-1.2
GOMAP	Sevir.1G005100	Sevir.1G005100		GO:0006810	GOMAP:0000	IEA		P			gene	taxon:4556	11052019	GOMAP-1.2
GOMAP	Sevir.1G005100	Sevir.1G005100		GO:0008202	GOMAP:0000	IEA		P			gene	taxon:4556	11052019	GOMAP-1.2
GOMAP	Sevir.1G005100	Sevir.1G005100		GO:0009987	GOMAP:0000	IEA		P			gene	taxon:4556	11052019	GOMAP-1.2
GOMAP	Sevir.1G005100	Sevir.1G005100		GO:0033036	GOMAP:0000	IEA		P			gene	taxon:4556	11052019	GOMAP-1.2
GOMAP	Sevir.1G005100	Sevir.1G005100		GO:0044281	GOMAP:0000	IEA		P			gene	taxon:4556	11052019	GOMAP-1.2
GOMAP	Sevir.1G005100	Sevir.1G005100		GO:0050789	GOMAP:0000	IEA		P			gene	taxon:4556	11052019	GOMAP-1.2
GOMAP	Sevir.1G005200	Sevir.1G005200		GO:0008270	GOMAP:0000	IEA	Pfam:PF14432	F			gene	taxon:4556	10242019	GOMAP-1.2
GOMAP	Sevir.1G005200	Sevir.1G005200		GO:0009451	GOMAP:0000	IEA		P			gene	taxon:4556	11052019	GOMAP-1.2
GOMAP	Sevir.1G005200	Sevir.1G005200		GO:0090305	GOMAP:0000	IEA		P			gene	taxon:4556	11052019	GOMAP-1.2
GOMAP	Sevir.1G005200	Sevir.1G005200		GO:0043231	GOMAP:0000	IEA		C			gene	taxon:4556	11052019	GOMAP-1.2
GOMAP	Sevir.1G005300	Sevir.1G005300		GO:0008270	GOMAP:0000	IEA		F			gene	taxon:4556	11052019	GOMAP-1.2
GOMAP	Sevir.1G005300	Sevir.1G005300		GO:0061630	GOMAP:0000	IEA	RBH:I1GQM0	F			gene	taxon:4556	10212019	GOMAP-1.2
GOMAP	Sevir.1G005300	Sevir.1G005300		GO:0010200	GOMAP:0000	IEA		P			gene	taxon:4556	11052019	GOMAP-1.2
GOMAP	Sevir.1G005300	Sevir.1G005300		GO:0016567	GOMAP:0000	IEA		P			gene	taxon:4556	11052019	GOMAP-1.2
GOMAP	Sevir.1G005300	Sevir.1G005300		GO:0043161	GOMAP:0000	IEA		P			gene	taxon:4556	11052019	GOMAP-1.2
GOMAP	Sevir.1G005300	Sevir.1G005300		GO:0048443	GOMAP:0000	IEA		P			gene	taxon:4556	11052019	GOMAP-1.2
GOMAP	Sevir.1G005300	Sevir.1G005300		GO:0016021	GOMAP:0000	IEA		C			gene	taxon:4556	11052019	GOMAP-1.2
GOMAP	Sevir.1G005400	Sevir.1G005400		GO:0008270	GOMAP:0000	IEA		F			gene	taxon:4556	11052019	GOMAP-1.2
GOMAP	Sevir.1G005400	Sevir.1G005400		GO:0009744	GOMAP:0000	IEA		P			gene	taxon:4556	11052019	GOMAP-1.2
GOMAP	Sevir.1G005400	Sevir.1G005400		GO:0009750	GOMAP:0000	IEA		P			gene	taxon:4556	11052019	GOMAP-1.2
GOMAP	Sevir.1G005400	Sevir.1G005400		GO:0009855	GOMAP:0000	IEA		P			gene	taxon:4556	11052019	GOMAP-1.2
GOMAP	Sevir.1G005400	Sevir.1G005400		GO:0009944	GOMAP:0000	IEA		P			gene	taxon:4556	11052019	GOMAP-1.2
GOMAP	Sevir.1G005400	Sevir.1G005400		GO:0010014	GOMAP:0000	IEA		P			gene	taxon:4556	11052019	GOMAP-1.2
GOMAP	Sevir.1G005400	Sevir.1G005400		GO:0010075	GOMAP:0000	IEA		P			gene	taxon:4556	11052019	GOMAP-1.2
GOMAP	Sevir.1G005400	Sevir.1G005400		GO:0010200	GOMAP:0000	IEA		P			gene	taxon:4556	11052019	GOMAP-1.2
GOMAP	Sevir.1G005400	Sevir.1G005400		GO:0010413	GOMAP:0000	IEA		P			gene	taxon:4556	11052019	GOMAP-1.2
GOMAP	Sevir.1G005400	Sevir.1G005400		GO:0016567	GOMAP:0000	IEA		P			gene	taxon:4556	11052019	GOMAP-1.2
GOMAP	Sevir.1G005400	Sevir.1G005400		GO:0043161	GOMAP:0000	IEA		P			gene	taxon:4556	11052019	GOMAP-1.2
GOMAP	Sevir.1G005400	Sevir.1G005400		GO:0045492	GOMAP:0000	IEA		P			gene	taxon:4556	11052019	GOMAP-1.2
GOMAP	Sevir.1G005400	Sevir.1G005400		GO:0048513	GOMAP:0000	IEA		P			gene	taxon:4556	11052019	GOMAP-1.2
GOMAP	Sevir.1G005400	Sevir.1G005400		GO:0048646	GOMAP:0000	IEA		P			gene	taxon:4556	11052019	GOMAP-1.2
GOMAP	Sevir.1G005400	Sevir.1G005400		GO:2000026	GOMAP:0000	IEA		P			gene	taxon:4556	11052019	GOMAP-1.2
GOMAP	Sevir.1G005400	Sevir.1G005400		GO:0016021	GOMAP:0000	IEA		C			gene	taxon:4556	11052019	GOMAP-1.2
GOMAP	Sevir.1G005500	Sevir.1G005500		GO:0000166	GOMAP:0000	IEA		F			gene	taxon:4556	11052019	GOMAP-1.2
GOMAP	Sevir.1G005500	Sevir.1G005500		GO:0003676	GOMAP:0000	IEA		F			gene	taxon:4556	11052019	GOMAP-1.2
GOMAP	Sevir.1G005500	Sevir.1G005500		GO:0002376	GOMAP:0000	IEA		P			gene	taxon:4556	11052019	GOMAP-1.2
GOMAP	Sevir.1G005500	Sevir.1G005500		GO:0006139	GOMAP:0000	IEA		P			gene	taxon:4556	11052019	GOMAP-1.2
GOMAP	Sevir.1G005500	Sevir.1G005500		GO:0006810	GOMAP:0000	IEA		P			gene	taxon:4556	11052019	GOMAP-1.2
GOMAP	Sevir.1G005500	Sevir.1G005500		GO:0006950	GOMAP:0000	IEA		P			gene	taxon:4556	11052019	GOMAP-1.2
GOMAP	Sevir.1G005500	Sevir.1G005500		GO:0044260	GOMAP:0000	IEA		P			gene	taxon:4556	11052019	GOMAP-1.2
GOMAP	Sevir.1G005500	Sevir.1G005500		GO:0048518	GOMAP:0000	IEA		P			gene	taxon:4556	11052019	GOMAP-1.2
GOMAP	Sevir.1G005500	Sevir.1G005500		GO:0005737	GOMAP:0000	IEA		C			gene	taxon:4556	11052019	GOMAP-1.2
GOMAP	Sevir.1G005500	Sevir.1G005500		GO:0016021	GOMAP:0000	IEA		C			gene	taxon:4556	11052019	GOMAP-1.2
GOMAP	Sevir.1G005600	Sevir.1G005600		GO:0009507	GOMAP:0000	IEA	RBH:AT5G24680	C			gene	taxon:4556	10212019	GOMAP-1.2
GOMAP	Sevir.1G005600	Sevir.1G005600		GO:0016021	GOMAP:0000	IEA		C			gene	taxon:4556	11052019	GOMAP-1.2
GOMAP	Sevir.1G005600	Sevir.1G005600		GO:0007126	GOMAP:0000	IEA		P			gene	taxon:4556	11052019	GOMAP-1.2
GOMAP	Sevir.1G005600	Sevir.1G005600		GO:0016070	GOMAP:0000	IEA		P			gene	taxon:4556	11052019	GOMAP-1.2
GOMAP	Sevir.1G005600	Sevir.1G005600		GO:0051327	GOMAP:0000	IEA		P			gene	taxon:4556	11052019	GOMAP-1.2
GOMAP	Sevir.1G005600	Sevir.1G005600		GO:0008270	GOMAP:0000	IEA		F			gene	taxon:4556	11052019	GOMAP-1.2
GOMAP	Sevir.1G005600	Sevir.1G005600		GO:0016790	GOMAP:0000	IEA		F			gene	taxon:4556	11052019	GOMAP-1.2
GOMAP	Sevir.1G005600	Sevir.1G005600		GO:0019783	GOMAP:0000	IEA		F			gene	taxon:4556	11052019	GOMAP-1.2
GOMAP	Sevir.1G005700	Sevir.1G005700		GO:0003779	GOMAP:0000	IEA		F			gene	taxon:4556	11052019	GOMAP-1.2
GOMAP	Sevir.1G005700	Sevir.1G005700		GO:0004721	GOMAP:0000	IEA		F			gene	taxon:4556	11052019	GOMAP-1.2
GOMAP	Sevir.1G005700	Sevir.1G005700		GO:0006470	GOMAP:0000	IEA		P			gene	taxon:4556	11052019	GOMAP-1.2
GOMAP	Sevir.1G005700	Sevir.1G005700		GO:0006996	GOMAP:0000	IEA		P			gene	taxon:4556	11052019	GOMAP-1.2
GOMAP	Sevir.1G005700	Sevir.1G005700		GO:0065007	GOMAP:0000	IEA		P			gene	taxon:4556	11052019	GOMAP-1.2
GOMAP	Sevir.1G005700	Sevir.1G005700		GO:0016021	GOMAP:0000	IEA	PANTHER:PTHR21433	C			gene	taxon:4556	10242019	GOMAP-1.2
GOMAP	Sevir.1G005800	Sevir.1G005800		GO:0004674	GOMAP:0000	IEA		F			gene	taxon:4556	11052019	GOMAP-1.2
GOMAP	Sevir.1G005800	Sevir.1G005800		GO:0005524	GOMAP:0000	IEA	ProSitePatterns:PS00107	F			gene	taxon:4556	10242019	GOMAP-1.2
GOMAP	Sevir.1G005800	Sevir.1G005800		GO:0005886	GOMAP:0000	IEA		C			gene	taxon:4556	11052019	GOMAP-1.2
GOMAP	Sevir.1G005800	Sevir.1G005800		GO:0016021	GOMAP:0000	IEA		C			gene	taxon:4556	11052019	GOMAP-1.2
GOMAP	Sevir.1G005800	Sevir.1G005800		GO:0006468	GOMAP:0000	IEA	ProSitePatterns:PS00109	P			gene	taxon:4556	10242019	GOMAP-1.2
GOMAP	Sevir.1G005800	Sevir.1G005800		GO:0007165	GOMAP:0000	IEA		P			gene	taxon:4556	11052019	GOMAP-1.2
GOMAP	Sevir.1G005800	Sevir.1G005800		GO:0009611	GOMAP:0000	IEA		P			gene	taxon:4556	11052019	GOMAP-1.2
GOMAP	Sevir.1G005800	Sevir.1G005800		GO:0009620	GOMAP:0000	IEA		P			gene	taxon:4556	11052019	GOMAP-1.2
GOMAP	Sevir.1G005800	Sevir.1G005800		GO:0009695	GOMAP:0000	IEA		P			gene	taxon:4556	11052019	GOMAP-1.2
GOMAP	Sevir.1G005800	Sevir.1G005800		GO:0009753	GOMAP:0000	IEA		P			gene	taxon:4556	11052019	GOMAP-1.2
GOMAP	Sevir.1G005800	Sevir.1G005800		GO:0032501	GOMAP:0000	IEA		P			gene	taxon:4556	11052019	GOMAP-1.2
GOMAP	Sevir.1G005800	Sevir.1G005800		GO:0048856	GOMAP:0000	IEA		P			gene	taxon:4556	11052019	GOMAP-1.2
GOMAP	Sevir.1G005800	Sevir.1G005800		GO:0051704	GOMAP:0000	IEA		P			gene	taxon:4556	11052019	GOMAP-1.2
GOMAP	Sevir.1G005900	Sevir.1G005900		GO:0000087	GOMAP:0000	IEA		P			gene	taxon:4556	11052019	GOMAP-1.2
GOMAP	Sevir.1G005900	Sevir.1G005900		GO:0000354	GOMAP:0000	IEA		P			gene	taxon:4556	11052019	GOMAP-1.2
GOMAP	Sevir.1G005900	Sevir.1G005900		GO:0000381	GOMAP:0000	IEA		P			gene	taxon:4556	11052019	GOMAP-1.2
GOMAP	Sevir.1G005900	Sevir.1G005900		GO:0000388	GOMAP:0000	IEA		P			gene	taxon:4556	11052019	GOMAP-1.2
GOMAP	Sevir.1G005900	Sevir.1G005900		GO:0006259	GOMAP:0000	IEA	RBH:AT1G20960	P			gene	taxon:4556	10212019	GOMAP-1.2
GOMAP	Sevir.1G005900	Sevir.1G005900		GO:0007067	GOMAP:0000	IEA		P			gene	taxon:4556	11052019	GOMAP-1.2
GOMAP	Sevir.1G005900	Sevir.1G005900		GO:0007126	GOMAP:0000	IEA	RBH:AT1G20960	P			gene	taxon:4556	10212019	GOMAP-1.2
GOMAP	Sevir.1G005900	Sevir.1G005900		GO:0009154	GOMAP:0000	IEA		P			gene	taxon:4556	11052019	GOMAP-1.2
GOMAP	Sevir.1G005900	Sevir.1G005900		GO:0009165	GOMAP:0000	IEA	RBH:AT1G20960	P			gene	taxon:4556	10212019	GOMAP-1.2
GOMAP	Sevir.1G005900	Sevir.1G005900		GO:0009207	GOMAP:0000	IEA		P			gene	taxon:4556	11052019	GOMAP-1.2
GOMAP	Sevir.1G005900	Sevir.1G005900		GO:0009793	GOMAP:0000	IEA	RBH:AT1G20960	P			gene	taxon:4556	10212019	GOMAP-1.2
GOMAP	Sevir.1G005900	Sevir.1G005900		GO:0010228	GOMAP:0000	IEA	RBH:Q9SYP1	P			gene	taxon:4556	10212019	GOMAP-1.2
GOMAP	Sevir.1G005900	Sevir.1G005900		GO:0010501	GOMAP:0000	IEA	RBH:I1GZC0	P			gene	taxon:4556	10212019	GOMAP-1.2
GOMAP	Sevir.1G005900	Sevir.1G005900		GO:0033044	GOMAP:0000	IEA	RBH:AT1G20960	P			gene	taxon:4556	10212019	GOMAP-1.2
GOMAP	Sevir.1G005900	Sevir.1G005900		GO:0046034	GOMAP:0000	IEA		P			gene	taxon:4556	11052019	GOMAP-1.2
GOMAP	Sevir.1G005900	Sevir.1G005900		GO:0046130	GOMAP:0000	IEA		P			gene	taxon:4556	11052019	GOMAP-1.2
GOMAP	Sevir.1G005900	Sevir.1G005900		GO:0003676	GOMAP:0000	IEA	Pfam:PF00270	F			gene	taxon:4556	10242019	GOMAP-1.2
GOMAP	Sevir.1G005900	Sevir.1G005900		GO:0004004	GOMAP:0000	IEA		F			gene	taxon:4556	11052019	GOMAP-1.2
GOMAP	Sevir.1G005900	Sevir.1G005900		GO:0005524	GOMAP:0000	IEA	Pfam:PF00270	F			gene	taxon:4556	10242019	GOMAP-1.2
GOMAP	Sevir.1G005900	Sevir.1G005900		GO:0005654	GOMAP:0000	IEA		C			gene	taxon:4556	11052019	GOMAP-1.2
GOMAP	Sevir.1G005900	Sevir.1G005900		GO:0005682	GOMAP:0000	IEA		C			gene	taxon:4556	11052019	GOMAP-1.2
GOMAP	Sevir.1G005900	Sevir.1G005900		GO:0005730	GOMAP:0000	IEA	RBH:AT1G20960	C			gene	taxon:4556	10212019	GOMAP-1.2
GOMAP	Sevir.1G005900	Sevir.1G005900		GO:0005829	GOMAP:0000	IEA	RBH:AT1G20960	C			gene	taxon:4556	10212019	GOMAP-1.2
GOMAP	Sevir.1G005900	Sevir.1G005900		GO:0016020	GOMAP:0000	IEA	RBH:AT1G20960	C			gene	taxon:4556	10212019	GOMAP-1.2
GOMAP	Sevir.1G005900	Sevir.1G005900		GO:0019013	GOMAP:0000	IEA		C			gene	taxon:4556	11052019	GOMAP-1.2
GOMAP	Sevir.1G005900	Sevir.1G005900		GO:0046540	GOMAP:0000	IEA		C			gene	taxon:4556	11052019	GOMAP-1.2
GOMAP	Sevir.1G005900	Sevir.1G005900		GO:0071011	GOMAP:0000	IEA		C			gene	taxon:4556	11052019	GOMAP-1.2
GOMAP	Sevir.1G005900	Sevir.1G005900		GO:0071013	GOMAP:0000	IEA		C			gene	taxon:4556	11052019	GOMAP-1.2
GOMAP	Sevir.1G005900	Sevir.1G005900		GO:0071014	GOMAP:0000	IEA		C			gene	taxon:4556	11052019	GOMAP-1.2
GOMAP	Sevir.1G006000	Sevir.1G006000		GO:0000165	GOMAP:0000	IEA		P			gene	taxon:4556	11052019	GOMAP-1.2
GOMAP	Sevir.1G006000	Sevir.1G006000		GO:0019222	GOMAP:0000	IEA		P			gene	taxon:4556	11052019	GOMAP-1.2
GOMAP	Sevir.1G006000	Sevir.1G006000		GO:0048869	GOMAP:0000	IEA		P			gene	taxon:4556	11052019	GOMAP-1.2
GOMAP	Sevir.1G006000	Sevir.1G006000		GO:0009507	GOMAP:0000	IEA		C			gene	taxon:4556	11052019	GOMAP-1.2
GOMAP	Sevir.1G006100	Sevir.1G006100		GO:0004497	GOMAP:0000	IEA		F			gene	taxon:4556	11052019	GOMAP-1.2
GOMAP	Sevir.1G006100	Sevir.1G006100		GO:0005506	GOMAP:0000	IEA	Pfam:PF00067	F			gene	taxon:4556	10242019	GOMAP-1.2
GOMAP	Sevir.1G006100	Sevir.1G006100		GO:0016705	GOMAP:0000	IEA	Pfam:PF00067	F			gene	taxon:4556	10242019	GOMAP-1.2
GOMAP	Sevir.1G006100	Sevir.1G006100		GO:0020037	GOMAP:0000	IEA	Pfam:PF00067	F			gene	taxon:4556	10242019	GOMAP-1.2
GOMAP	Sevir.1G006100	Sevir.1G006100		GO:0009058	GOMAP:0000	IEA		P			gene	taxon:4556	11052019	GOMAP-1.2
GOMAP	Sevir.1G006100	Sevir.1G006100		GO:0044237	GOMAP:0000	IEA		P			gene	taxon:4556	11052019	GOMAP-1.2
GOMAP	Sevir.1G006100	Sevir.1G006100		GO:0044238	GOMAP:0000	IEA		P			gene	taxon:4556	11052019	GOMAP-1.2
GOMAP	Sevir.1G006100	Sevir.1G006100		GO:0044281	GOMAP:0000	IEA		P			gene	taxon:4556	11052019	GOMAP-1.2
GOMAP	Sevir.1G006100	Sevir.1G006100		GO:0050896	GOMAP:0000	IEA		P			gene	taxon:4556	11052019	GOMAP-1.2
GOMAP	Sevir.1G006100	Sevir.1G006100		GO:0055114	GOMAP:0000	IEA	Pfam:PF00067	P			gene	taxon:4556	10242019	GOMAP-1.2
GOMAP	Sevir.1G006100	Sevir.1G006100		GO:0016021	GOMAP:0000	IEA		C			gene	taxon:4556	11052019	GOMAP-1.2
GOMAP	Sevir.1G006200	Sevir.1G006200		GO:0003676	GOMAP:0000	IEA		F			gene	taxon:4556	11052019	GOMAP-1.2
GOMAP	Sevir.1G006200	Sevir.1G006200		GO:0016491	GOMAP:0000	IEA		F			gene	taxon:4556	11052019	GOMAP-1.2
GOMAP	Sevir.1G006200	Sevir.1G006200		GO:0009059	GOMAP:0000	IEA		P			gene	taxon:4556	11052019	GOMAP-1.2
GOMAP	Sevir.1G006200	Sevir.1G006200		GO:0010467	GOMAP:0000	IEA		P			gene	taxon:4556	11052019	GOMAP-1.2
GOMAP	Sevir.1G006200	Sevir.1G006200		GO:0016043	GOMAP:0000	IEA		P			gene	taxon:4556	11052019	GOMAP-1.2
GOMAP	Sevir.1G006200	Sevir.1G006200		GO:0044260	GOMAP:0000	IEA		P			gene	taxon:4556	11052019	GOMAP-1.2
GOMAP	Sevir.1G006200	Sevir.1G006200		GO:0048354	GOMAP:0000	IEA		P			gene	taxon:4556	11052019	GOMAP-1.2
GOMAP	Sevir.1G006200	Sevir.1G006200		GO:0050794	GOMAP:0000	IEA		P			gene	taxon:4556	11052019	GOMAP-1.2
GOMAP	Sevir.1G006200	Sevir.1G006200		GO:0051234	GOMAP:0000	IEA		P			gene	taxon:4556	11052019	GOMAP-1.2
GOMAP	Sevir.1G006200	Sevir.1G006200		GO:0090304	GOMAP:0000	IEA		P			gene	taxon:4556	11052019	GOMAP-1.2
GOMAP	Sevir.1G006200	Sevir.1G006200		GO:0016021	GOMAP:0000	IEA		C			gene	taxon:4556	11052019	GOMAP-1.2
GOMAP	Sevir.1G006300	Sevir.1G006300		GO:0000785	GOMAP:0000	IEA		C			gene	taxon:4556	11052019	GOMAP-1.2
GOMAP	Sevir.1G006300	Sevir.1G006300		GO:0005634	GOMAP:0000	IEA		C			gene	taxon:4556	11052019	GOMAP-1.2
GOMAP	Sevir.1G006300	Sevir.1G006300		GO:0016020	GOMAP:0000	IEA		C			gene	taxon:4556	11052019	GOMAP-1.2
GOMAP	Sevir.1G006300	Sevir.1G006300		GO:0000976	GOMAP:0000	IEA	RBH:I1HW78	F			gene	taxon:4556	10212019	GOMAP-1.2
GOMAP	Sevir.1G006300	Sevir.1G006300		GO:0008270	GOMAP:0000	IEA		F			gene	taxon:4556	11052019	GOMAP-1.2
GOMAP	Sevir.1G006300	Sevir.1G006300		GO:0031490	GOMAP:0000	IEA	RBH:I1HW78	F			gene	taxon:4556	10212019	GOMAP-1.2
GOMAP	Sevir.1G006300	Sevir.1G006300		GO:0032454	GOMAP:0000	IEA	RBH:I1HW78	F			gene	taxon:4556	10212019	GOMAP-1.2
GOMAP	Sevir.1G006300	Sevir.1G006300		GO:0006351	GOMAP:0000	IEA		P			gene	taxon:4556	11052019	GOMAP-1.2
GOMAP	Sevir.1G006300	Sevir.1G006300		GO:0006355	GOMAP:0000	IEA		P			gene	taxon:4556	11052019	GOMAP-1.2
GOMAP	Sevir.1G006300	Sevir.1G006300		GO:0032259	GOMAP:0000	IEA		P			gene	taxon:4556	11052019	GOMAP-1.2
GOMAP	Sevir.1G006300	Sevir.1G006300		GO:0033169	GOMAP:0000	IEA		P			gene	taxon:4556	11052019	GOMAP-1.2
GOMAP	Sevir.1G006300	Sevir.1G006300		GO:0042742	GOMAP:0000	IEA	RBH:Q8VYB9	P			gene	taxon:4556	10212019	GOMAP-1.2
GOMAP	Sevir.1G006300	Sevir.1G006300		GO:2000028	GOMAP:0000	IEA	RBH:Q8VYB9	P			gene	taxon:4556	10212019	GOMAP-1.2
GOMAP	Sevir.1G006400	Sevir.1G006400		GO:0003777	GOMAP:0000	IEA		F			gene	taxon:4556	11052019	GOMAP-1.2
GOMAP	Sevir.1G006400	Sevir.1G006400		GO:0016779	GOMAP:0000	IEA		F			gene	taxon:4556	11052019	GOMAP-1.2
GOMAP	Sevir.1G006400	Sevir.1G006400		GO:0005634	GOMAP:0000	IEA	RBH:AT4G10840	C			gene	taxon:4556	10212019	GOMAP-1.2
GOMAP	Sevir.1G006400	Sevir.1G006400		GO:0005737	GOMAP:0000	IEA		C			gene	taxon:4556	11052019	GOMAP-1.2
GOMAP	Sevir.1G006400	Sevir.1G006400		GO:0005871	GOMAP:0000	IEA		C			gene	taxon:4556	11052019	GOMAP-1.2
GOMAP	Sevir.1G006400	Sevir.1G006400		GO:0005874	GOMAP:0000	IEA		C			gene	taxon:4556	11052019	GOMAP-1.2
GOMAP	Sevir.1G006400	Sevir.1G006400		GO:0005886	GOMAP:0000	IEA	RBH:AT4G10840	C			gene	taxon:4556	10212019	GOMAP-1.2
GOMAP	Sevir.1G006400	Sevir.1G006400		GO:0006457	GOMAP:0000	IEA		P			gene	taxon:4556	11052019	GOMAP-1.2
GOMAP	Sevir.1G006400	Sevir.1G006400		GO:0009220	GOMAP:0000	IEA		P			gene	taxon:4556	11052019	GOMAP-1.2
GOMAP	Sevir.1G006400	Sevir.1G006400		GO:0009408	GOMAP:0000	IEA		P			gene	taxon:4556	11052019	GOMAP-1.2
GOMAP	Sevir.1G006400	Sevir.1G006400		GO:0009644	GOMAP:0000	IEA		P			gene	taxon:4556	11052019	GOMAP-1.2
GOMAP	Sevir.1G006400	Sevir.1G006400		GO:0009860	GOMAP:0000	IEA		P			gene	taxon:4556	11052019	GOMAP-1.2
GOMAP	Sevir.1G006400	Sevir.1G006400		GO:0031347	GOMAP:0000	IEA		P			gene	taxon:4556	11052019	GOMAP-1.2
GOMAP	Sevir.1G006400	Sevir.1G006400		GO:0034976	GOMAP:0000	IEA		P			gene	taxon:4556	11052019	GOMAP-1.2
GOMAP	Sevir.1G006400	Sevir.1G006400		GO:0035295	GOMAP:0000	IEA		P			gene	taxon:4556	11052019	GOMAP-1.2
GOMAP	Sevir.1G006400	Sevir.1G006400		GO:0042542	GOMAP:0000	IEA		P			gene	taxon:4556	11052019	GOMAP-1.2
GOMAP	Sevir.1G006400	Sevir.1G006400		GO:0048646	GOMAP:0000	IEA		P			gene	taxon:4556	11052019	GOMAP-1.2
GOMAP	Sevir.1G006400	Sevir.1G006400		GO:0051641	GOMAP:0000	IEA		P			gene	taxon:4556	11052019	GOMAP-1.2
GOMAP	Sevir.1G006500	Sevir.1G006500		GO:0005886	GOMAP:0000	IEA	RBH:Q6Z392	C			gene	taxon:4556	10212019	GOMAP-1.2
GOMAP	Sevir.1G006500	Sevir.1G006500		GO:0006952	GOMAP:0000	IEA		P			gene	taxon:4556	11052019	GOMAP-1.2
GOMAP	Sevir.1G006500	Sevir.1G006500		GO:0009607	GOMAP:0000	IEA		P			gene	taxon:4556	11052019	GOMAP-1.2
GOMAP	Sevir.1G006500	Sevir.1G006500		GO:0023014	GOMAP:0000	IEA		P			gene	taxon:4556	11052019	GOMAP-1.2
GOMAP	Sevir.1G006500	Sevir.1G006500		GO:0051704	GOMAP:0000	IEA		P			gene	taxon:4556	11052019	GOMAP-1.2
GOMAP	Sevir.1G006500	Sevir.1G006500		GO:0043531	GOMAP:0000	IEA	Pfam:PF00931	F			gene	taxon:4556	10242019	GOMAP-1.2
GOMAP	Sevir.1G006600	Sevir.1G006600		GO:0003746	GOMAP:0000	IEA		F			gene	taxon:4556	11052019	GOMAP-1.2
GOMAP	Sevir.1G006600	Sevir.1G006600		GO:0016787	GOMAP:0000	IEA		F			gene	taxon:4556	11052019	GOMAP-1.2
GOMAP	Sevir.1G006600	Sevir.1G006600		GO:0009220	GOMAP:0000	IEA	RBH:AT1G28530	P			gene	taxon:4556	10212019	GOMAP-1.2
GOMAP	Sevir.1G006600	Sevir.1G006600		GO:0010027	GOMAP:0000	IEA		P			gene	taxon:4556	11052019	GOMAP-1.2
GOMAP	Sevir.1G006600	Sevir.1G006600		GO:0032501	GOMAP:0000	IEA		P			gene	taxon:4556	11052019	GOMAP-1.2
GOMAP	Sevir.1G006600	Sevir.1G006600		GO:0065007	GOMAP:0000	IEA		P			gene	taxon:4556	11052019	GOMAP-1.2
GOMAP	Sevir.1G006600	Sevir.1G006600		GO:0090391	GOMAP:0000	IEA		P			gene	taxon:4556	11052019	GOMAP-1.2
GOMAP	Sevir.1G006600	Sevir.1G006600		GO:1903866	GOMAP:0000	IEA		P			gene	taxon:4556	11052019	GOMAP-1.2
GOMAP	Sevir.1G006600	Sevir.1G006600		GO:0009507	GOMAP:0000	IEA	RBH:AT1G28530	C			gene	taxon:4556	10212019	GOMAP-1.2
GOMAP	Sevir.1G006600	Sevir.1G006600		GO:0016021	GOMAP:0000	IEA		C			gene	taxon:4556	11052019	GOMAP-1.2
GOMAP	Sevir.1G006700	Sevir.1G006700		GO:0005488	GOMAP:0000	IEA		F			gene	taxon:4556	11052019	GOMAP-1.2
GOMAP	Sevir.1G006700	Sevir.1G006700		GO:0010467	GOMAP:0000	IEA		P			gene	taxon:4556	11052019	GOMAP-1.2
GOMAP	Sevir.1G006700	Sevir.1G006700		GO:0016070	GOMAP:0000	IEA		P			gene	taxon:4556	11052019	GOMAP-1.2
GOMAP	Sevir.1G006700	Sevir.1G006700		GO:0031326	GOMAP:0000	IEA		P			gene	taxon:4556	11052019	GOMAP-1.2
GOMAP	Sevir.1G006700	Sevir.1G006700		GO:0034645	GOMAP:0000	IEA		P			gene	taxon:4556	11052019	GOMAP-1.2
GOMAP	Sevir.1G006700	Sevir.1G006700		GO:0060255	GOMAP:0000	IEA		P			gene	taxon:4556	11052019	GOMAP-1.2
GOMAP	Sevir.1G006700	Sevir.1G006700		GO:0080090	GOMAP:0000	IEA		P			gene	taxon:4556	11052019	GOMAP-1.2
GOMAP	Sevir.1G006800	Sevir.1G006800		GO:0004672	GOMAP:0000	IEA		F			gene	taxon:4556	11052019	GOMAP-1.2
GOMAP	Sevir.1G006800	Sevir.1G006800		GO:0005524	GOMAP:0000	IEA		F			gene	taxon:4556	11052019	GOMAP-1.2
GOMAP	Sevir.1G006800	Sevir.1G006800		GO:0051020	GOMAP:0000	IEA		F			gene	taxon:4556	11052019	GOMAP-1.2
GOMAP	Sevir.1G006800	Sevir.1G006800		GO:0005886	GOMAP:0000	IEA		C			gene	taxon:4556	11052019	GOMAP-1.2
GOMAP	Sevir.1G006800	Sevir.1G006800		GO:0010008	GOMAP:0000	IEA		C			gene	taxon:4556	11052019	GOMAP-1.2
GOMAP	Sevir.1G006800	Sevir.1G006800		GO:0016021	GOMAP:0000	IEA		C			gene	taxon:4556	11052019	GOMAP-1.2
GOMAP	Sevir.1G006800	Sevir.1G006800		GO:0006468	GOMAP:0000	IEA		P			gene	taxon:4556	11052019	GOMAP-1.2
GOMAP	Sevir.1G006800	Sevir.1G006800		GO:0010089	GOMAP:0000	IEA		P			gene	taxon:4556	11052019	GOMAP-1.2
GOMAP	Sevir.1G006800	Sevir.1G006800		GO:0065007	GOMAP:0000	IEA		P			gene	taxon:4556	11052019	GOMAP-1.2
GOMAP	Sevir.1G006900	Sevir.1G006900		GO:0005634	GOMAP:0000	IEA		C			gene	taxon:4556	11052019	GOMAP-1.2
GOMAP	Sevir.1G006900	Sevir.1G006900		GO:0006351	GOMAP:0000	IEA		P			gene	taxon:4556	11052019	GOMAP-1.2
GOMAP	Sevir.1G006900	Sevir.1G006900		GO:0006355	GOMAP:0000	IEA		P			gene	taxon:4556	11052019	GOMAP-1.2
GOMAP	Sevir.1G006900	Sevir.1G006900		GO:0008270	GOMAP:0000	IEA		F			gene	taxon:4556	11052019	GOMAP-1.2
GOMAP	Sevir.1G007000	Sevir.1G007000		GO:0003824	GOMAP:0000	IEA		F			gene	taxon:4556	11052019	GOMAP-1.2
GOMAP	Sevir.1G007000	Sevir.1G007000		GO:0008270	GOMAP:0000	IEA		F			gene	taxon:4556	11052019	GOMAP-1.2
GOMAP	Sevir.1G007000	Sevir.1G007000		GO:0005634	GOMAP:0000	IEA		C			gene	taxon:4556	11052019	GOMAP-1.2
GOMAP	Sevir.1G007000	Sevir.1G007000		GO:0012505	GOMAP:0000	IEA		C			gene	taxon:4556	11052019	GOMAP-1.2
GOMAP	Sevir.1G007000	Sevir.1G007000		GO:0032991	GOMAP:0000	IEA		C			gene	taxon:4556	11052019	GOMAP-1.2
GOMAP	Sevir.1G007000	Sevir.1G007000		GO:0044422	GOMAP:0000	IEA		C			gene	taxon:4556	11052019	GOMAP-1.2
GOMAP	Sevir.1G007000	Sevir.1G007000		GO:0044444	GOMAP:0000	IEA		C			gene	taxon:4556	11052019	GOMAP-1.2
GOMAP	Sevir.1G007000	Sevir.1G007000		GO:0006351	GOMAP:0000	IEA		P			gene	taxon:4556	11052019	GOMAP-1.2
GOMAP	Sevir.1G007000	Sevir.1G007000		GO:0006355	GOMAP:0000	IEA		P			gene	taxon:4556	11052019	GOMAP-1.2
GOMAP	Sevir.1G007000	Sevir.1G007000		GO:0044763	GOMAP:0000	IEA		P			gene	taxon:4556	11052019	GOMAP-1.2
GOMAP	Sevir.1G007000	Sevir.1G007000		GO:0044767	GOMAP:0000	IEA		P			gene	taxon:4556	11052019	GOMAP-1.2
GOMAP	Sevir.1G007000	Sevir.1G007000		GO:0050896	GOMAP:0000	IEA		P			gene	taxon:4556	11052019	GOMAP-1.2
GOMAP	Sevir.1G007100	Sevir.1G007100		GO:0004497	GOMAP:0000	IEA	PRINTS:PR00465	F			gene	taxon:4556	10242019	GOMAP-1.2
GOMAP	Sevir.1G007100	Sevir.1G007100		GO:0005506	GOMAP:0000	IEA	Pfam:PF00067	F			gene	taxon:4556	10242019	GOMAP-1.2
GOMAP	Sevir.1G007100	Sevir.1G007100		GO:0009055	GOMAP:0000	IEA	RBH:AT4G15440	F			gene	taxon:4556	10212019	GOMAP-1.2
GOMAP	Sevir.1G007100	Sevir.1G007100		GO:0016705	GOMAP:0000	IEA	Pfam:PF00067	F			gene	taxon:4556	10242019	GOMAP-1.2
GOMAP	Sevir.1G007100	Sevir.1G007100		GO:0020037	GOMAP:0000	IEA	Pfam:PF00067	F			gene	taxon:4556	10242019	GOMAP-1.2
GOMAP	Sevir.1G007100	Sevir.1G007100		GO:0047987	GOMAP:0000	IEA		F			gene	taxon:4556	11052019	GOMAP-1.2
GOMAP	Sevir.1G007100	Sevir.1G007100		GO:0005739	GOMAP:0000	IEA		C			gene	taxon:4556	11052019	GOMAP-1.2
GOMAP	Sevir.1G007100	Sevir.1G007100		GO:0009535	GOMAP:0000	IEA		C			gene	taxon:4556	11052019	GOMAP-1.2
GOMAP	Sevir.1G007100	Sevir.1G007100		GO:0009941	GOMAP:0000	IEA	RBH:AT4G15440	C			gene	taxon:4556	10212019	GOMAP-1.2
GOMAP	Sevir.1G007100	Sevir.1G007100		GO:0010287	GOMAP:0000	IEA		C			gene	taxon:4556	11052019	GOMAP-1.2
GOMAP	Sevir.1G007100	Sevir.1G007100		GO:0016021	GOMAP:0000	IEA		C			gene	taxon:4556	11052019	GOMAP-1.2
GOMAP	Sevir.1G007100	Sevir.1G007100		GO:0006569	GOMAP:0000	IEA	RBH:AT4G15440	P			gene	taxon:4556	10212019	GOMAP-1.2
GOMAP	Sevir.1G007100	Sevir.1G007100		GO:0009611	GOMAP:0000	IEA	RBH:AT4G15440	P			gene	taxon:4556	10212019	GOMAP-1.2
GOMAP	Sevir.1G007100	Sevir.1G007100		GO:0009684	GOMAP:0000	IEA	RBH:AT4G15440	P			gene	taxon:4556	10212019	GOMAP-1.2
GOMAP	Sevir.1G007100	Sevir.1G007100		GO:0010597	GOMAP:0000	IEA	RBH:Q9ZSY9	P			gene	taxon:4556	10212019	GOMAP-1.2
GOMAP	Sevir.1G007100	Sevir.1G007100		GO:0016125	GOMAP:0000	IEA	RBH:I1HW83	P			gene	taxon:4556	10212019	GOMAP-1.2
GOMAP	Sevir.1G007100	Sevir.1G007100		GO:0031408	GOMAP:0000	IEA		P			gene	taxon:4556	11052019	GOMAP-1.2
GOMAP	Sevir.1G007100	Sevir.1G007100		GO:0042180	GOMAP:0000	IEA		P			gene	taxon:4556	11052019	GOMAP-1.2
GOMAP	Sevir.1G007100	Sevir.1G007100		GO:0055114	GOMAP:0000	IEA	Pfam:PF00067	P			gene	taxon:4556	10242019	GOMAP-1.2
GOMAP	Sevir.1G007200	Sevir.1G007200		GO:0003677	GOMAP:0000	IEA	SUPERFAMILY:SSF46689	F			gene	taxon:4556	10242019	GOMAP-1.2
GOMAP	Sevir.1G007200	Sevir.1G007200		GO:0006351	GOMAP:0000	IEA		P			gene	taxon:4556	11052019	GOMAP-1.2
GOMAP	Sevir.1G007200	Sevir.1G007200		GO:0006355	GOMAP:0000	IEA		P			gene	taxon:4556	11052019	GOMAP-1.2
GOMAP	Sevir.1G007200	Sevir.1G007200		GO:0009751	GOMAP:0000	IEA		P			gene	taxon:4556	11052019	GOMAP-1.2
GOMAP	Sevir.1G007200	Sevir.1G007200		GO:0032465	GOMAP:0000	IEA		P			gene	taxon:4556	11052019	GOMAP-1.2
GOMAP	Sevir.1G007200	Sevir.1G007200		GO:0032502	GOMAP:0000	IEA		P			gene	taxon:4556	11052019	GOMAP-1.2
GOMAP	Sevir.1G007200	Sevir.1G007200		GO:0032875	GOMAP:0000	IEA		P			gene	taxon:4556	11052019	GOMAP-1.2
GOMAP	Sevir.1G007300	Sevir.1G007300		GO:0000981	GOMAP:0000	IEA	RBH:I1HZF9	F			gene	taxon:4556	10212019	GOMAP-1.2
GOMAP	Sevir.1G007300	Sevir.1G007300		GO:0001135	GOMAP:0000	IEA	RBH:I1HZF9	F			gene	taxon:4556	10212019	GOMAP-1.2
GOMAP	Sevir.1G007300	Sevir.1G007300		GO:0043565	GOMAP:0000	IEA	RBH:I1HZF9	F			gene	taxon:4556	10212019	GOMAP-1.2
GOMAP	Sevir.1G007300	Sevir.1G007300		GO:0044212	GOMAP:0000	IEA	RBH:I1HZF9	F			gene	taxon:4556	10212019	GOMAP-1.2
GOMAP	Sevir.1G007300	Sevir.1G007300		GO:0005634	GOMAP:0000	IEA	RBH:I1HZF9	C			gene	taxon:4556	10212019	GOMAP-1.2
GOMAP	Sevir.1G007300	Sevir.1G007300		GO:0006351	GOMAP:0000	IEA		P			gene	taxon:4556	11052019	GOMAP-1.2
GOMAP	Sevir.1G007300	Sevir.1G007300		GO:0006357	GOMAP:0000	IEA	RBH:I1HZF9	P			gene	taxon:4556	10212019	GOMAP-1.2
GOMAP	Sevir.1G007300	Sevir.1G007300		GO:0030154	GOMAP:0000	IEA	RBH:I1HZF9	P			gene	taxon:4556	10212019	GOMAP-1.2
GOMAP	Sevir.1G007300	Sevir.1G007300		GO:0050896	GOMAP:0000	IEA		P			gene	taxon:4556	11052019	GOMAP-1.2
GOMAP	Sevir.1G007400	Sevir.1G007400		GO:0003677	GOMAP:0000	IEA		F			gene	taxon:4556	11052019	GOMAP-1.2
GOMAP	Sevir.1G007400	Sevir.1G007400		GO:0003899	GOMAP:0000	IEA	Gene3D:G3DSA:2.170.120.12	F			gene	taxon:4556	10242019	GOMAP-1.2
GOMAP	Sevir.1G007400	Sevir.1G007400		GO:0046983	GOMAP:0000	IEA	Gene3D:G3DSA:2.170.120.12	F			gene	taxon:4556	10242019	GOMAP-1.2
GOMAP	Sevir.1G007400	Sevir.1G007400		GO:0006351	GOMAP:0000	IEA	Gene3D:G3DSA:2.170.120.12	P			gene	taxon:4556	10242019	GOMAP-1.2
GOMAP	Sevir.1G007400	Sevir.1G007400		GO:0006355	GOMAP:0000	IEA		P			gene	taxon:4556	11052019	GOMAP-1.2
GOMAP	Sevir.1G007400	Sevir.1G007400		GO:0048522	GOMAP:0000	IEA		P			gene	taxon:4556	11052019	GOMAP-1.2
GOMAP	Sevir.1G007400	Sevir.1G007400		GO:0051276	GOMAP:0000	IEA		P			gene	taxon:4556	11052019	GOMAP-1.2
GOMAP	Sevir.1G007400	Sevir.1G007400		GO:0009507	GOMAP:0000	IEA		C			gene	taxon:4556	11052019	GOMAP-1.2
GOMAP	Sevir.1G007466	Sevir.1G007466		GO:0004672	GOMAP:0000	IEA		F			gene	taxon:4556	11052019	GOMAP-1.2
GOMAP	Sevir.1G007466	Sevir.1G007466		GO:0005524	GOMAP:0000	IEA	ProSitePatterns:PS00107	F			gene	taxon:4556	10242019	GOMAP-1.2
GOMAP	Sevir.1G007466	Sevir.1G007466		GO:0006468	GOMAP:0000	IEA		P			gene	taxon:4556	11052019	GOMAP-1.2
GOMAP	Sevir.1G007466	Sevir.1G007466		GO:0006950	GOMAP:0000	IEA		P			gene	taxon:4556	11052019	GOMAP-1.2
GOMAP	Sevir.1G007466	Sevir.1G007466		GO:0042221	GOMAP:0000	IEA		P			gene	taxon:4556	11052019	GOMAP-1.2
GOMAP	Sevir.1G007466	Sevir.1G007466		GO:0016021	GOMAP:0000	IEA		C			gene	taxon:4556	11052019	GOMAP-1.2
GOMAP	Sevir.1G007532	Sevir.1G007532		GO:0044238	GOMAP:0000	IEA		P			gene	taxon:4556	11052019	GOMAP-1.2
GOMAP	Sevir.1G007532	Sevir.1G007532		GO:0044249	GOMAP:0000	IEA		P			gene	taxon:4556	11052019	GOMAP-1.2
GOMAP	Sevir.1G007532	Sevir.1G007532		GO:0044260	GOMAP:0000	IEA		P			gene	taxon:4556	11052019	GOMAP-1.2
GOMAP	Sevir.1G007532	Sevir.1G007532		GO:0065007	GOMAP:0000	IEA		P			gene	taxon:4556	11052019	GOMAP-1.2
GOMAP	Sevir.1G007600	Sevir.1G007600		GO:0006810	GOMAP:0000	IEA		P			gene	taxon:4556	11052019	GOMAP-1.2
GOMAP	Sevir.1G007600	Sevir.1G007600		GO:0009987	GOMAP:0000	IEA		P			gene	taxon:4556	11052019	GOMAP-1.2
GOMAP	Sevir.1G007600	Sevir.1G007600		GO:0032501	GOMAP:0000	IEA		P			gene	taxon:4556	11052019	GOMAP-1.2
GOMAP	Sevir.1G007600	Sevir.1G007600		GO:0032502	GOMAP:0000	IEA		P			gene	taxon:4556	11052019	GOMAP-1.2
GOMAP	Sevir.1G007700	Sevir.1G007700		GO:0000003	GOMAP:0000	IEA		P			gene	taxon:4556	11052019	GOMAP-1.2
GOMAP	Sevir.1G007700	Sevir.1G007700		GO:0006508	GOMAP:0000	IEA	Gene3D:G3DSA:3.40.50.200	P			gene	taxon:4556	10242019	GOMAP-1.2
GOMAP	Sevir.1G007700	Sevir.1G007700		GO:0009682	GOMAP:0000	IEA	RBH:Q9MAP5	P			gene	taxon:4556	10212019	GOMAP-1.2
GOMAP	Sevir.1G007700	Sevir.1G007700		GO:0019222	GOMAP:0000	IEA		P			gene	taxon:4556	11052019	GOMAP-1.2
GOMAP	Sevir.1G007700	Sevir.1G007700		GO:0043086	GOMAP:0000	IEA		P			gene	taxon:4556	11052019	GOMAP-1.2
GOMAP	Sevir.1G007700	Sevir.1G007700		GO:0044237	GOMAP:0000	IEA		P			gene	taxon:4556	11052019	GOMAP-1.2
GOMAP	Sevir.1G007700	Sevir.1G007700		GO:0044710	GOMAP:0000	IEA		P			gene	taxon:4556	11052019	GOMAP-1.2
GOMAP	Sevir.1G007700	Sevir.1G007700		GO:0004252	GOMAP:0000	IEA	Gene3D:G3DSA:3.40.50.200	F			gene	taxon:4556	10242019	GOMAP-1.2
GOMAP	Sevir.1G007700	Sevir.1G007700		GO:0042802	GOMAP:0000	IEA		F			gene	taxon:4556	11052019	GOMAP-1.2
GOMAP	Sevir.1G007700	Sevir.1G007700		GO:0009505	GOMAP:0000	IEA	RBH:Q9MAP5	C			gene	taxon:4556	10212019	GOMAP-1.2
GOMAP	Sevir.1G007700	Sevir.1G007700		GO:0016021	GOMAP:0000	IEA		C			gene	taxon:4556	11052019	GOMAP-1.2
GOMAP	Sevir.1G007700	Sevir.1G007700		GO:0031012	GOMAP:0000	IEA	RBH:Q9MAP5	C			gene	taxon:4556	10212019	GOMAP-1.2
GOMAP	Sevir.1G007733	Sevir.1G007733		GO:0006351	GOMAP:0000	IEA		P			gene	taxon:4556	11052019	GOMAP-1.2
GOMAP	Sevir.1G007733	Sevir.1G007733		GO:0006355	GOMAP:0000	IEA		P			gene	taxon:4556	11052019	GOMAP-1.2
GOMAP	Sevir.1G007766	Sevir.1G007766		GO:0009987	GOMAP:0000	IEA		P			gene	taxon:4556	11052019	GOMAP-1.2
GOMAP	Sevir.1G007766	Sevir.1G007766		GO:0051179	GOMAP:0000	IEA		P			gene	taxon:4556	11052019	GOMAP-1.2
GOMAP	Sevir.1G007800	Sevir.1G007800		GO:0008092	GOMAP:0000	IEA	RBH:I1HZF4	F			gene	taxon:4556	10212019	GOMAP-1.2
GOMAP	Sevir.1G007800	Sevir.1G007800	contributes_to	GO:0008574	GOMAP:0000	IEA	RBH:I1HZF4	F			gene	taxon:4556	10212019	GOMAP-1.2
GOMAP	Sevir.1G007800	Sevir.1G007800		GO:0045505	GOMAP:0000	IEA	RBH:I1HZF4	F			gene	taxon:4556	10212019	GOMAP-1.2
GOMAP	Sevir.1G007800	Sevir.1G007800		GO:0051959	GOMAP:0000	IEA	RBH:I1HZF4	F			gene	taxon:4556	10212019	GOMAP-1.2
GOMAP	Sevir.1G007800	Sevir.1G007800		GO:0005737	GOMAP:0000	IEA	RBH:AT3G16120	C			gene	taxon:4556	10212019	GOMAP-1.2
GOMAP	Sevir.1G007800	Sevir.1G007800		GO:0005868	GOMAP:0000	IEA	RBH:I1HZF4	C			gene	taxon:4556	10212019	GOMAP-1.2
GOMAP	Sevir.1G007800	Sevir.1G007800		GO:0042995	GOMAP:0000	IEA		C			gene	taxon:4556	11052019	GOMAP-1.2
GOMAP	Sevir.1G007800	Sevir.1G007800		GO:0007275	GOMAP:0000	IEA		P			gene	taxon:4556	11052019	GOMAP-1.2
GOMAP	Sevir.1G007800	Sevir.1G007800		GO:0010970	GOMAP:0000	IEA	RBH:I1HZF4	P			gene	taxon:4556	10212019	GOMAP-1.2
GOMAP	Sevir.1G007800	Sevir.1G007800		GO:0060271	GOMAP:0000	IEA	RBH:I1HZF4	P			gene	taxon:4556	10212019	GOMAP-1.2
GOMAP	Sevir.1G007800	Sevir.1G007800		GO:2000582	GOMAP:0000	IEA	RBH:I1HZF4	P			gene	taxon:4556	10212019	GOMAP-1.2
GOMAP	Sevir.1G007900	Sevir.1G007900		GO:0000151	GOMAP:0000	IEA		C			gene	taxon:4556	11052019	GOMAP-1.2
GOMAP	Sevir.1G007900	Sevir.1G007900		GO:0005634	GOMAP:0000	IEA	RBH:I1JCC6	C			gene	taxon:4556	10212019	GOMAP-1.2
GOMAP	Sevir.1G007900	Sevir.1G007900		GO:0005694	GOMAP:0000	IEA	RBH:I1JCC6	C			gene	taxon:4556	10212019	GOMAP-1.2
GOMAP	Sevir.1G007900	Sevir.1G007900		GO:0005737	GOMAP:0000	IEA		C			gene	taxon:4556	11052019	GOMAP-1.2
GOMAP	Sevir.1G007900	Sevir.1G007900		GO:0016020	GOMAP:0000	IEA		C			gene	taxon:4556	11052019	GOMAP-1.2
GOMAP	Sevir.1G007900	Sevir.1G007900		GO:0000724	GOMAP:0000	IEA	RBH:I1JCC6	P			gene	taxon:4556	10212019	GOMAP-1.2
GOMAP	Sevir.1G007900	Sevir.1G007900		GO:0006260	GOMAP:0000	IEA	RBH:I1JCC6	P			gene	taxon:4556	10212019	GOMAP-1.2
GOMAP	Sevir.1G007900	Sevir.1G007900		GO:0006284	GOMAP:0000	IEA	RBH:I1JCC6	P			gene	taxon:4556	10212019	GOMAP-1.2
GOMAP	Sevir.1G007900	Sevir.1G007900		GO:0006351	GOMAP:0000	IEA		P			gene	taxon:4556	11052019	GOMAP-1.2
GOMAP	Sevir.1G007900	Sevir.1G007900		GO:0010468	GOMAP:0000	IEA		P			gene	taxon:4556	11052019	GOMAP-1.2
GOMAP	Sevir.1G007900	Sevir.1G007900		GO:0010556	GOMAP:0000	IEA		P			gene	taxon:4556	11052019	GOMAP-1.2
GOMAP	Sevir.1G007900	Sevir.1G007900		GO:0019219	GOMAP:0000	IEA		P			gene	taxon:4556	11052019	GOMAP-1.2
GOMAP	Sevir.1G007900	Sevir.1G007900		GO:0031326	GOMAP:0000	IEA		P			gene	taxon:4556	11052019	GOMAP-1.2
GOMAP	Sevir.1G007900	Sevir.1G007900		GO:0032508	GOMAP:0000	IEA	RBH:I1JCC6	P			gene	taxon:4556	10212019	GOMAP-1.2
GOMAP	Sevir.1G007900	Sevir.1G007900		GO:0003677	GOMAP:0000	IEA	RBH:I1JCC6	F			gene	taxon:4556	10212019	GOMAP-1.2
GOMAP	Sevir.1G007900	Sevir.1G007900		GO:0009378	GOMAP:0000	IEA	RBH:I1JCC6	F			gene	taxon:4556	10212019	GOMAP-1.2
GOMAP	Sevir.1G007900	Sevir.1G007900		GO:0016740	GOMAP:0000	IEA		F			gene	taxon:4556	11052019	GOMAP-1.2
GOMAP	Sevir.1G007900	Sevir.1G007900		GO:0043140	GOMAP:0000	IEA	RBH:I1JCC6	F			gene	taxon:4556	10212019	GOMAP-1.2
GOMAP	Sevir.1G008000	Sevir.1G008000		GO:0003746	GOMAP:0000	IEA		F			gene	taxon:4556	11052019	GOMAP-1.2
GOMAP	Sevir.1G008000	Sevir.1G008000		GO:0016757	GOMAP:0000	IEA		F			gene	taxon:4556	11052019	GOMAP-1.2
GOMAP	Sevir.1G008000	Sevir.1G008000		GO:0005768	GOMAP:0000	IEA		C			gene	taxon:4556	11052019	GOMAP-1.2
GOMAP	Sevir.1G008000	Sevir.1G008000		GO:0005802	GOMAP:0000	IEA		C			gene	taxon:4556	11052019	GOMAP-1.2
GOMAP	Sevir.1G008000	Sevir.1G008000		GO:0016021	GOMAP:0000	IEA		C			gene	taxon:4556	11052019	GOMAP-1.2
GOMAP	Sevir.1G008000	Sevir.1G008000		GO:0009987	GOMAP:0000	IEA		P			gene	taxon:4556	11052019	GOMAP-1.2
GOMAP	Sevir.1G008000	Sevir.1G008000		GO:0010222	GOMAP:0000	IEA		P			gene	taxon:4556	11052019	GOMAP-1.2
GOMAP	Sevir.1G008000	Sevir.1G008000		GO:0065007	GOMAP:0000	IEA		P			gene	taxon:4556	11052019	GOMAP-1.2
GOMAP	Sevir.1G008100	Sevir.1G008100		GO:0000166	GOMAP:0000	IEA		F			gene	taxon:4556	11052019	GOMAP-1.2
GOMAP	Sevir.1G008100	Sevir.1G008100		GO:0003676	GOMAP:0000	IEA		F			gene	taxon:4556	11052019	GOMAP-1.2
GOMAP	Sevir.1G008100	Sevir.1G008100		GO:0016788	GOMAP:0000	IEA		F			gene	taxon:4556	11052019	GOMAP-1.2
GOMAP	Sevir.1G008100	Sevir.1G008100		GO:0045735	GOMAP:0000	IEA		F			gene	taxon:4556	11052019	GOMAP-1.2
GOMAP	Sevir.1G008100	Sevir.1G008100		GO:0005576	GOMAP:0000	IEA	PRINTS:PR01225	C			gene	taxon:4556	10242019	GOMAP-1.2
GOMAP	Sevir.1G008100	Sevir.1G008100		GO:0005618	GOMAP:0000	IEA		C			gene	taxon:4556	11052019	GOMAP-1.2
GOMAP	Sevir.1G008100	Sevir.1G008100		GO:0016020	GOMAP:0000	IEA		C			gene	taxon:4556	11052019	GOMAP-1.2
GOMAP	Sevir.1G008100	Sevir.1G008100		GO:0009664	GOMAP:0000	IEA	PRINTS:PR01226	P			gene	taxon:4556	10242019	GOMAP-1.2
GOMAP	Sevir.1G008100	Sevir.1G008100		GO:0048646	GOMAP:0000	IEA		P			gene	taxon:4556	11052019	GOMAP-1.2
GOMAP	Sevir.1G008200	Sevir.1G008200		GO:0000166	GOMAP:0000	IEA		F			gene	taxon:4556	11052019	GOMAP-1.2
GOMAP	Sevir.1G008200	Sevir.1G008200		GO:0003676	GOMAP:0000	IEA		F			gene	taxon:4556	11052019	GOMAP-1.2
GOMAP	Sevir.1G008200	Sevir.1G008200		GO:0016788	GOMAP:0000	IEA		F			gene	taxon:4556	11052019	GOMAP-1.2
GOMAP	Sevir.1G008200	Sevir.1G008200		GO:0045735	GOMAP:0000	IEA		F			gene	taxon:4556	11052019	GOMAP-1.2
GOMAP	Sevir.1G008200	Sevir.1G008200		GO:0005576	GOMAP:0000	IEA	PRINTS:PR01225	C			gene	taxon:4556	10242019	GOMAP-1.2
GOMAP	Sevir.1G008200	Sevir.1G008200		GO:0005618	GOMAP:0000	IEA		C			gene	taxon:4556	11052019	GOMAP-1.2
GOMAP	Sevir.1G008200	Sevir.1G008200		GO:0016020	GOMAP:0000	IEA		C			gene	taxon:4556	11052019	GOMAP-1.2
GOMAP	Sevir.1G008200	Sevir.1G008200		GO:0009664	GOMAP:0000	IEA	PRINTS:PR01226	P			gene	taxon:4556	10242019	GOMAP-1.2
GOMAP	Sevir.1G008200	Sevir.1G008200		GO:0048646	GOMAP:0000	IEA		P			gene	taxon:4556	11052019	GOMAP-1.2
GOMAP	Sevir.1G008300	Sevir.1G008300		GO:0000776	GOMAP:0000	IEA		C			gene	taxon:4556	11052019	GOMAP-1.2
GOMAP	Sevir.1G008300	Sevir.1G008300		GO:0005654	GOMAP:0000	IEA		C			gene	taxon:4556	11052019	GOMAP-1.2
GOMAP	Sevir.1G008300	Sevir.1G008300		GO:0005680	GOMAP:0000	IEA		C			gene	taxon:4556	11052019	GOMAP-1.2
GOMAP	Sevir.1G008300	Sevir.1G008300		GO:0005737	GOMAP:0000	IEA		C			gene	taxon:4556	11052019	GOMAP-1.2
GOMAP	Sevir.1G008300	Sevir.1G008300		GO:0005815	GOMAP:0000	IEA		C			gene	taxon:4556	11052019	GOMAP-1.2
GOMAP	Sevir.1G008300	Sevir.1G008300		GO:0005819	GOMAP:0000	IEA		C			gene	taxon:4556	11052019	GOMAP-1.2
GOMAP	Sevir.1G008300	Sevir.1G008300		GO:0016020	GOMAP:0000	IEA		C			gene	taxon:4556	11052019	GOMAP-1.2
GOMAP	Sevir.1G008300	Sevir.1G008300		GO:0033597	GOMAP:0000	IEA		C			gene	taxon:4556	11052019	GOMAP-1.2
GOMAP	Sevir.1G008300	Sevir.1G008300		GO:0010997	GOMAP:0000	IEA	PANTHER:PTHR19918	F			gene	taxon:4556	10242019	GOMAP-1.2
GOMAP	Sevir.1G008300	Sevir.1G008300		GO:0019900	GOMAP:0000	IEA	RBH:Q9SZA4	F			gene	taxon:4556	10212019	GOMAP-1.2
GOMAP	Sevir.1G008300	Sevir.1G008300		GO:0097027	GOMAP:0000	IEA	PANTHER:PTHR19918	F			gene	taxon:4556	10242019	GOMAP-1.2
GOMAP	Sevir.1G008300	Sevir.1G008300		GO:0016567	GOMAP:0000	IEA		P			gene	taxon:4556	11052019	GOMAP-1.2
GOMAP	Sevir.1G008300	Sevir.1G008300		GO:0044249	GOMAP:0000	IEA		P			gene	taxon:4556	11052019	GOMAP-1.2
GOMAP	Sevir.1G008300	Sevir.1G008300		GO:0051301	GOMAP:0000	IEA		P			gene	taxon:4556	11052019	GOMAP-1.2
GOMAP	Sevir.1G008300	Sevir.1G008300		GO:0090304	GOMAP:0000	IEA		P			gene	taxon:4556	11052019	GOMAP-1.2
GOMAP	Sevir.1G008300	Sevir.1G008300		GO:1904668	GOMAP:0000	IEA	PANTHER:PTHR19918	P			gene	taxon:4556	10242019	GOMAP-1.2
GOMAP	Sevir.1G008400	Sevir.1G008400		GO:0000166	GOMAP:0000	IEA		F			gene	taxon:4556	11052019	GOMAP-1.2
GOMAP	Sevir.1G008400	Sevir.1G008400		GO:0003676	GOMAP:0000	IEA		F			gene	taxon:4556	11052019	GOMAP-1.2
GOMAP	Sevir.1G008400	Sevir.1G008400		GO:0016788	GOMAP:0000	IEA		F			gene	taxon:4556	11052019	GOMAP-1.2
GOMAP	Sevir.1G008400	Sevir.1G008400		GO:0045735	GOMAP:0000	IEA		F			gene	taxon:4556	11052019	GOMAP-1.2
GOMAP	Sevir.1G008400	Sevir.1G008400		GO:0005576	GOMAP:0000	IEA	PRINTS:PR01225	C			gene	taxon:4556	10242019	GOMAP-1.2
GOMAP	Sevir.1G008400	Sevir.1G008400		GO:0005618	GOMAP:0000	IEA		C			gene	taxon:4556	11052019	GOMAP-1.2
GOMAP	Sevir.1G008400	Sevir.1G008400		GO:0016020	GOMAP:0000	IEA		C			gene	taxon:4556	11052019	GOMAP-1.2
GOMAP	Sevir.1G008400	Sevir.1G008400		GO:0009664	GOMAP:0000	IEA	PRINTS:PR01226	P			gene	taxon:4556	10242019	GOMAP-1.2
GOMAP	Sevir.1G008400	Sevir.1G008400		GO:0048646	GOMAP:0000	IEA		P			gene	taxon:4556	11052019	GOMAP-1.2
GOMAP	Sevir.1G008500	Sevir.1G008500		GO:0004175	GOMAP:0000	IEA		F			gene	taxon:4556	11052019	GOMAP-1.2
GOMAP	Sevir.1G008500	Sevir.1G008500		GO:0008236	GOMAP:0000	IEA	ProSitePatterns:PS00501	F			gene	taxon:4556	10242019	GOMAP-1.2
GOMAP	Sevir.1G008500	Sevir.1G008500		GO:0006364	GOMAP:0000	IEA	RBH:AT3G24590	P			gene	taxon:4556	10212019	GOMAP-1.2
GOMAP	Sevir.1G008500	Sevir.1G008500		GO:0006508	GOMAP:0000	IEA	TIGRFAM:TIGR02227	P			gene	taxon:4556	10242019	GOMAP-1.2
GOMAP	Sevir.1G008500	Sevir.1G008500		GO:0009902	GOMAP:0000	IEA	RBH:AT3G24590	P			gene	taxon:4556	10212019	GOMAP-1.2
GOMAP	Sevir.1G008500	Sevir.1G008500		GO:0010027	GOMAP:0000	IEA	RBH:AT3G24590	P			gene	taxon:4556	10212019	GOMAP-1.2
GOMAP	Sevir.1G008500	Sevir.1G008500		GO:0010207	GOMAP:0000	IEA	RBH:AT3G24590	P			gene	taxon:4556	10212019	GOMAP-1.2
GOMAP	Sevir.1G008500	Sevir.1G008500		GO:0010267	GOMAP:0000	IEA	RBH:AT3G24590	P			gene	taxon:4556	10212019	GOMAP-1.2
GOMAP	Sevir.1G008500	Sevir.1G008500		GO:0016138	GOMAP:0000	IEA		P			gene	taxon:4556	11052019	GOMAP-1.2
GOMAP	Sevir.1G008500	Sevir.1G008500		GO:0019761	GOMAP:0000	IEA	RBH:AT3G24590	P			gene	taxon:4556	10212019	GOMAP-1.2
GOMAP	Sevir.1G008500	Sevir.1G008500		GO:0035196	GOMAP:0000	IEA	RBH:AT3G24590	P			gene	taxon:4556	10212019	GOMAP-1.2
GOMAP	Sevir.1G008500	Sevir.1G008500		GO:0035304	GOMAP:0000	IEA	RBH:AT3G24590	P			gene	taxon:4556	10212019	GOMAP-1.2
GOMAP	Sevir.1G008500	Sevir.1G008500		GO:0042793	GOMAP:0000	IEA	RBH:AT3G24590	P			gene	taxon:4556	10212019	GOMAP-1.2
GOMAP	Sevir.1G008500	Sevir.1G008500		GO:0045893	GOMAP:0000	IEA	RBH:AT3G24590	P			gene	taxon:4556	10212019	GOMAP-1.2
GOMAP	Sevir.1G008500	Sevir.1G008500		GO:0051604	GOMAP:0000	IEA	RBH:AT3G24590	P			gene	taxon:4556	10212019	GOMAP-1.2
GOMAP	Sevir.1G008500	Sevir.1G008500		GO:0051607	GOMAP:0000	IEA	RBH:AT3G24590	P			gene	taxon:4556	10212019	GOMAP-1.2
GOMAP	Sevir.1G008500	Sevir.1G008500		GO:0009535	GOMAP:0000	IEA	RBH:AT3G24590	C			gene	taxon:4556	10212019	GOMAP-1.2
GOMAP	Sevir.1G008500	Sevir.1G008500		GO:0009941	GOMAP:0000	IEA		C			gene	taxon:4556	11052019	GOMAP-1.2
GOMAP	Sevir.1G008500	Sevir.1G008500		GO:0016021	GOMAP:0000	IEA	ProSitePatterns:PS00501	C			gene	taxon:4556	10242019	GOMAP-1.2
GOMAP	Sevir.1G008600	Sevir.1G008600		GO:0006508	GOMAP:0000	IEA		P			gene	taxon:4556	11052019	GOMAP-1.2
GOMAP	Sevir.1G008600	Sevir.1G008600		GO:0009987	GOMAP:0000	IEA		P			gene	taxon:4556	11052019	GOMAP-1.2
GOMAP	Sevir.1G008600	Sevir.1G008600		GO:0032501	GOMAP:0000	IEA		P			gene	taxon:4556	11052019	GOMAP-1.2
GOMAP	Sevir.1G008600	Sevir.1G008600		GO:0032502	GOMAP:0000	IEA		P			gene	taxon:4556	11052019	GOMAP-1.2
GOMAP	Sevir.1G008600	Sevir.1G008600		GO:0050896	GOMAP:0000	IEA		P			gene	taxon:4556	11052019	GOMAP-1.2
GOMAP	Sevir.1G008600	Sevir.1G008600		GO:0008234	GOMAP:0000	IEA	PANTHER:PTHR12411	F			gene	taxon:4556	10242019	GOMAP-1.2
GOMAP	Sevir.1G008600	Sevir.1G008600		GO:0016021	GOMAP:0000	IEA		C			gene	taxon:4556	11052019	GOMAP-1.2
GOMAP	Sevir.1G008700	Sevir.1G008700		GO:0004674	GOMAP:0000	IEA		F			gene	taxon:4556	11052019	GOMAP-1.2
GOMAP	Sevir.1G008700	Sevir.1G008700		GO:0005524	GOMAP:0000	IEA	ProSiteProfiles:PS50011	F			gene	taxon:4556	10242019	GOMAP-1.2
GOMAP	Sevir.1G008700	Sevir.1G008700		GO:0005886	GOMAP:0000	IEA	RBH:C0LGP4	C			gene	taxon:4556	10212019	GOMAP-1.2
GOMAP	Sevir.1G008700	Sevir.1G008700		GO:0016021	GOMAP:0000	IEA		C			gene	taxon:4556	11052019	GOMAP-1.2
GOMAP	Sevir.1G008700	Sevir.1G008700		GO:0006468	GOMAP:0000	IEA	ProSiteProfiles:PS50011	P			gene	taxon:4556	10242019	GOMAP-1.2
GOMAP	Sevir.1G008700	Sevir.1G008700		GO:0007275	GOMAP:0000	IEA		P			gene	taxon:4556	11052019	GOMAP-1.2
GOMAP	Sevir.1G008700	Sevir.1G008700		GO:0023052	GOMAP:0000	IEA		P			gene	taxon:4556	11052019	GOMAP-1.2
GOMAP	Sevir.1G008700	Sevir.1G008700		GO:0044710	GOMAP:0000	IEA		P			gene	taxon:4556	11052019	GOMAP-1.2
GOMAP	Sevir.1G008700	Sevir.1G008700		GO:0050794	GOMAP:0000	IEA		P			gene	taxon:4556	11052019	GOMAP-1.2
GOMAP	Sevir.1G008700	Sevir.1G008700		GO:0050896	GOMAP:0000	IEA		P			gene	taxon:4556	11052019	GOMAP-1.2
GOMAP	Sevir.1G008801	Sevir.1G008801		GO:0005524	GOMAP:0000	IEA	Hamap:MF_01161	F			gene	taxon:4556	10242019	GOMAP-1.2
GOMAP	Sevir.1G008801	Sevir.1G008801		GO:0016879	GOMAP:0000	IEA	Hamap:MF_01161	F			gene	taxon:4556	10242019	GOMAP-1.2
GOMAP	Sevir.1G008801	Sevir.1G008801		GO:0009507	GOMAP:0000	IEA	RBH:AT3G24560	C			gene	taxon:4556	10212019	GOMAP-1.2
GOMAP	Sevir.1G008801	Sevir.1G008801		GO:0006400	GOMAP:0000	IEA		P			gene	taxon:4556	11052019	GOMAP-1.2
GOMAP	Sevir.1G008801	Sevir.1G008801		GO:0009658	GOMAP:0000	IEA	RBH:AT3G24560	P			gene	taxon:4556	10212019	GOMAP-1.2
GOMAP	Sevir.1G008801	Sevir.1G008801		GO:0009793	GOMAP:0000	IEA	RBH:AT3G24560	P			gene	taxon:4556	10212019	GOMAP-1.2
GOMAP	Sevir.1G008801	Sevir.1G008801		GO:0010098	GOMAP:0000	IEA	RBH:AT3G24560	P			gene	taxon:4556	10212019	GOMAP-1.2
GOMAP	Sevir.1G008801	Sevir.1G008801		GO:0044710	GOMAP:0000	IEA		P			gene	taxon:4556	11052019	GOMAP-1.2
GOMAP	Sevir.1G008900	Sevir.1G008900		GO:0006357	GOMAP:0000	IEA		P			gene	taxon:4556	11052019	GOMAP-1.2
GOMAP	Sevir.1G008900	Sevir.1G008900		GO:0006366	GOMAP:0000	IEA		P			gene	taxon:4556	11052019	GOMAP-1.2
GOMAP	Sevir.1G008900	Sevir.1G008900		GO:0016043	GOMAP:0000	IEA		P			gene	taxon:4556	11052019	GOMAP-1.2
GOMAP	Sevir.1G008900	Sevir.1G008900		GO:0045892	GOMAP:0000	IEA		P			gene	taxon:4556	11052019	GOMAP-1.2
GOMAP	Sevir.1G008900	Sevir.1G008900		GO:0045893	GOMAP:0000	IEA		P			gene	taxon:4556	11052019	GOMAP-1.2
GOMAP	Sevir.1G009000	Sevir.1G009000		GO:0005524	GOMAP:0000	IEA	PRINTS:PR00819	F			gene	taxon:4556	10242019	GOMAP-1.2
GOMAP	Sevir.1G009000	Sevir.1G009000		GO:0016887	GOMAP:0000	IEA	RBH:AT3G24530	F			gene	taxon:4556	10212019	GOMAP-1.2
GOMAP	Sevir.1G009000	Sevir.1G009000		GO:0005886	GOMAP:0000	IEA	RBH:AT3G24530	C			gene	taxon:4556	10212019	GOMAP-1.2
GOMAP	Sevir.1G009000	Sevir.1G009000		GO:0009507	GOMAP:0000	IEA	RBH:AT3G24530	C			gene	taxon:4556	10212019	GOMAP-1.2
GOMAP	Sevir.1G009000	Sevir.1G009000		GO:0019538	GOMAP:0000	IEA	RBH:AT3G24530	P			gene	taxon:4556	10212019	GOMAP-1.2
GOMAP	Sevir.1G009000	Sevir.1G009000		GO:0032501	GOMAP:0000	IEA		P			gene	taxon:4556	11052019	GOMAP-1.2
GOMAP	Sevir.1G009000	Sevir.1G009000		GO:0044237	GOMAP:0000	IEA		P			gene	taxon:4556	11052019	GOMAP-1.2
GOMAP	Sevir.1G009000	Sevir.1G009000		GO:0048856	GOMAP:0000	IEA		P			gene	taxon:4556	11052019	GOMAP-1.2
GOMAP	Sevir.1G009000	Sevir.1G009000		GO:0050794	GOMAP:0000	IEA		P			gene	taxon:4556	11052019	GOMAP-1.2
GOMAP	Sevir.1G009100	Sevir.1G009100		GO:0000966	GOMAP:0000	IEA		P			gene	taxon:4556	11052019	GOMAP-1.2
GOMAP	Sevir.1G009100	Sevir.1G009100		GO:0009451	GOMAP:0000	IEA		P			gene	taxon:4556	11052019	GOMAP-1.2
GOMAP	Sevir.1G009100	Sevir.1G009100		GO:0009793	GOMAP:0000	IEA		P			gene	taxon:4556	11052019	GOMAP-1.2
GOMAP	Sevir.1G009100	Sevir.1G009100		GO:0009845	GOMAP:0000	IEA		P			gene	taxon:4556	11052019	GOMAP-1.2
GOMAP	Sevir.1G009100	Sevir.1G009100		GO:0010027	GOMAP:0000	IEA		P			gene	taxon:4556	11052019	GOMAP-1.2
GOMAP	Sevir.1G009100	Sevir.1G009100		GO:0010103	GOMAP:0000	IEA		P			gene	taxon:4556	11052019	GOMAP-1.2
GOMAP	Sevir.1G009100	Sevir.1G009100		GO:0010228	GOMAP:0000	IEA		P			gene	taxon:4556	11052019	GOMAP-1.2
GOMAP	Sevir.1G009100	Sevir.1G009100		GO:0048445	GOMAP:0000	IEA		P			gene	taxon:4556	11052019	GOMAP-1.2
GOMAP	Sevir.1G009100	Sevir.1G009100		GO:0048451	GOMAP:0000	IEA		P			gene	taxon:4556	11052019	GOMAP-1.2
GOMAP	Sevir.1G009100	Sevir.1G009100		GO:0048453	GOMAP:0000	IEA		P			gene	taxon:4556	11052019	GOMAP-1.2
GOMAP	Sevir.1G009100	Sevir.1G009100		GO:0048481	GOMAP:0000	IEA		P			gene	taxon:4556	11052019	GOMAP-1.2
GOMAP	Sevir.1G009100	Sevir.1G009100		GO:0048563	GOMAP:0000	IEA		P			gene	taxon:4556	11052019	GOMAP-1.2
GOMAP	Sevir.1G009100	Sevir.1G009100		GO:0048645	GOMAP:0000	IEA		P			gene	taxon:4556	11052019	GOMAP-1.2
GOMAP	Sevir.1G009100	Sevir.1G009100		GO:0090305	GOMAP:0000	IEA		P			gene	taxon:4556	11052019	GOMAP-1.2
GOMAP	Sevir.1G009100	Sevir.1G009100		GO:0003723	GOMAP:0000	IEA		F			gene	taxon:4556	11052019	GOMAP-1.2
GOMAP	Sevir.1G009100	Sevir.1G009100		GO:0004519	GOMAP:0000	IEA		F			gene	taxon:4556	11052019	GOMAP-1.2
GOMAP	Sevir.1G009100	Sevir.1G009100		GO:0005739	GOMAP:0000	IEA	RBH:AT3G16010	C			gene	taxon:4556	10212019	GOMAP-1.2
GOMAP	Sevir.1G009100	Sevir.1G009100		GO:0009507	GOMAP:0000	IEA		C			gene	taxon:4556	11052019	GOMAP-1.2
GOMAP	Sevir.1G009100	Sevir.1G009100		GO:0016020	GOMAP:0000	IEA		C			gene	taxon:4556	11052019	GOMAP-1.2
GOMAP	Sevir.1G009200	Sevir.1G009200		GO:0000243	GOMAP:0000	IEA		C			gene	taxon:4556	11052019	GOMAP-1.2
GOMAP	Sevir.1G009200	Sevir.1G009200		GO:0005685	GOMAP:0000	IEA	Hamap:MF_03153	C			gene	taxon:4556	10242019	GOMAP-1.2
GOMAP	Sevir.1G009200	Sevir.1G009200		GO:0071004	GOMAP:0000	IEA		C			gene	taxon:4556	11052019	GOMAP-1.2
GOMAP	Sevir.1G009200	Sevir.1G009200		GO:0000387	GOMAP:0000	IEA	Hamap:MF_03153	P			gene	taxon:4556	10242019	GOMAP-1.2
GOMAP	Sevir.1G009200	Sevir.1G009200		GO:0000395	GOMAP:0000	IEA		P			gene	taxon:4556	11052019	GOMAP-1.2
GOMAP	Sevir.1G009200	Sevir.1G009200		GO:0007275	GOMAP:0000	IEA		P			gene	taxon:4556	11052019	GOMAP-1.2
GOMAP	Sevir.1G009200	Sevir.1G009200		GO:0050789	GOMAP:0000	IEA		P			gene	taxon:4556	11052019	GOMAP-1.2
GOMAP	Sevir.1G009200	Sevir.1G009200		GO:0003729	GOMAP:0000	IEA		F			gene	taxon:4556	11052019	GOMAP-1.2
GOMAP	Sevir.1G009200	Sevir.1G009200		GO:0008270	GOMAP:0000	IEA	SMART:SM00451	F			gene	taxon:4556	10242019	GOMAP-1.2
GOMAP	Sevir.1G009200	Sevir.1G009200		GO:0030619	GOMAP:0000	IEA		F			gene	taxon:4556	11052019	GOMAP-1.2
GOMAP	Sevir.1G009200	Sevir.1G009200		GO:0030627	GOMAP:0000	IEA	RBH:I1HZD7	F			gene	taxon:4556	10212019	GOMAP-1.2
GOMAP	Sevir.1G009300	Sevir.1G009300		GO:0000162	GOMAP:0000	IEA	RBH:AT1G07780	P			gene	taxon:4556	10212019	GOMAP-1.2
GOMAP	Sevir.1G009300	Sevir.1G009300		GO:0006575	GOMAP:0000	IEA		P			gene	taxon:4556	11052019	GOMAP-1.2
GOMAP	Sevir.1G009300	Sevir.1G009300		GO:0007275	GOMAP:0000	IEA		P			gene	taxon:4556	11052019	GOMAP-1.2
GOMAP	Sevir.1G009300	Sevir.1G009300		GO:0009411	GOMAP:0000	IEA		P			gene	taxon:4556	11052019	GOMAP-1.2
GOMAP	Sevir.1G009300	Sevir.1G009300		GO:0040007	GOMAP:0000	IEA		P			gene	taxon:4556	11052019	GOMAP-1.2
GOMAP	Sevir.1G009300	Sevir.1G009300		GO:0042180	GOMAP:0000	IEA		P			gene	taxon:4556	11052019	GOMAP-1.2
GOMAP	Sevir.1G009300	Sevir.1G009300		GO:0042398	GOMAP:0000	IEA		P			gene	taxon:4556	11052019	GOMAP-1.2
GOMAP	Sevir.1G009300	Sevir.1G009300		GO:0043648	GOMAP:0000	IEA		P			gene	taxon:4556	11052019	GOMAP-1.2
GOMAP	Sevir.1G009300	Sevir.1G009300		GO:0004640	GOMAP:0000	IEA	CDD:cd00405	F			gene	taxon:4556	10242019	GOMAP-1.2
GOMAP	Sevir.1G009300	Sevir.1G009300		GO:0009507	GOMAP:0000	IEA	RBH:AT1G07780	C			gene	taxon:4556	10212019	GOMAP-1.2
GOMAP	Sevir.1G009400	Sevir.1G009400		GO:0003676	GOMAP:0000	IEA		F			gene	taxon:4556	11052019	GOMAP-1.2
GOMAP	Sevir.1G009400	Sevir.1G009400		GO:0005774	GOMAP:0000	IEA		C			gene	taxon:4556	11052019	GOMAP-1.2
GOMAP	Sevir.1G009400	Sevir.1G009400		GO:0005794	GOMAP:0000	IEA		C			gene	taxon:4556	11052019	GOMAP-1.2
GOMAP	Sevir.1G009400	Sevir.1G009400		GO:0005886	GOMAP:0000	IEA		C			gene	taxon:4556	11052019	GOMAP-1.2
GOMAP	Sevir.1G009400	Sevir.1G009400		GO:0009506	GOMAP:0000	IEA		C			gene	taxon:4556	11052019	GOMAP-1.2
GOMAP	Sevir.1G009400	Sevir.1G009400		GO:0031301	GOMAP:0000	IEA		C			gene	taxon:4556	11052019	GOMAP-1.2
GOMAP	Sevir.1G009400	Sevir.1G009400		GO:0071458	GOMAP:0000	IEA		C			gene	taxon:4556	11052019	GOMAP-1.2
GOMAP	Sevir.1G009400	Sevir.1G009400		GO:0071782	GOMAP:0000	IEA		C			gene	taxon:4556	11052019	GOMAP-1.2
GOMAP	Sevir.1G009400	Sevir.1G009400		GO:0006007	GOMAP:0000	IEA		P			gene	taxon:4556	11052019	GOMAP-1.2
GOMAP	Sevir.1G009400	Sevir.1G009400		GO:0006810	GOMAP:0000	IEA		P			gene	taxon:4556	11052019	GOMAP-1.2
GOMAP	Sevir.1G009400	Sevir.1G009400		GO:0007165	GOMAP:0000	IEA		P			gene	taxon:4556	11052019	GOMAP-1.2
GOMAP	Sevir.1G009400	Sevir.1G009400		GO:0010286	GOMAP:0000	IEA		P			gene	taxon:4556	11052019	GOMAP-1.2
GOMAP	Sevir.1G009400	Sevir.1G009400		GO:0048513	GOMAP:0000	IEA		P			gene	taxon:4556	11052019	GOMAP-1.2
GOMAP	Sevir.1G009400	Sevir.1G009400		GO:0048519	GOMAP:0000	IEA		P			gene	taxon:4556	11052019	GOMAP-1.2
GOMAP	Sevir.1G009400	Sevir.1G009400		GO:0048812	GOMAP:0000	IEA		P			gene	taxon:4556	11052019	GOMAP-1.2
GOMAP	Sevir.1G009400	Sevir.1G009400		GO:0071786	GOMAP:0000	IEA		P			gene	taxon:4556	11052019	GOMAP-1.2
GOMAP	Sevir.1G009400	Sevir.1G009400		GO:0080167	GOMAP:0000	IEA		P			gene	taxon:4556	11052019	GOMAP-1.2
GOMAP	Sevir.1G009500	Sevir.1G009500		GO:0001816	GOMAP:0000	IEA		P			gene	taxon:4556	11052019	GOMAP-1.2
GOMAP	Sevir.1G009500	Sevir.1G009500		GO:0002684	GOMAP:0000	IEA		P			gene	taxon:4556	11052019	GOMAP-1.2
GOMAP	Sevir.1G009500	Sevir.1G009500		GO:0002700	GOMAP:0000	IEA		P			gene	taxon:4556	11052019	GOMAP-1.2
GOMAP	Sevir.1G009500	Sevir.1G009500		GO:0006955	GOMAP:0000	IEA		P			gene	taxon:4556	11052019	GOMAP-1.2
GOMAP	Sevir.1G009500	Sevir.1G009500		GO:0007166	GOMAP:0000	IEA		P			gene	taxon:4556	11052019	GOMAP-1.2
GOMAP	Sevir.1G009500	Sevir.1G009500		GO:0007267	GOMAP:0000	IEA		P			gene	taxon:4556	11052019	GOMAP-1.2
GOMAP	Sevir.1G009500	Sevir.1G009500		GO:0008284	GOMAP:0000	IEA		P			gene	taxon:4556	11052019	GOMAP-1.2
GOMAP	Sevir.1G009500	Sevir.1G009500		GO:0009059	GOMAP:0000	IEA		P			gene	taxon:4556	11052019	GOMAP-1.2
GOMAP	Sevir.1G009500	Sevir.1G009500		GO:0009269	GOMAP:0000	IEA		P			gene	taxon:4556	11052019	GOMAP-1.2
GOMAP	Sevir.1G009500	Sevir.1G009500		GO:0009605	GOMAP:0000	IEA		P			gene	taxon:4556	11052019	GOMAP-1.2
GOMAP	Sevir.1G009500	Sevir.1G009500		GO:0009888	GOMAP:0000	IEA		P			gene	taxon:4556	11052019	GOMAP-1.2
GOMAP	Sevir.1G009500	Sevir.1G009500		GO:0009966	GOMAP:0000	IEA		P			gene	taxon:4556	11052019	GOMAP-1.2
GOMAP	Sevir.1G009500	Sevir.1G009500		GO:0015074	GOMAP:0000	IEA		P			gene	taxon:4556	11052019	GOMAP-1.2
GOMAP	Sevir.1G009500	Sevir.1G009500		GO:0018108	GOMAP:0000	IEA		P			gene	taxon:4556	11052019	GOMAP-1.2
GOMAP	Sevir.1G009500	Sevir.1G009500		GO:0030182	GOMAP:0000	IEA		P			gene	taxon:4556	11052019	GOMAP-1.2
GOMAP	Sevir.1G009500	Sevir.1G009500		GO:0032101	GOMAP:0000	IEA		P			gene	taxon:4556	11052019	GOMAP-1.2
GOMAP	Sevir.1G009500	Sevir.1G009500		GO:0032943	GOMAP:0000	IEA		P			gene	taxon:4556	11052019	GOMAP-1.2
GOMAP	Sevir.1G009500	Sevir.1G009500		GO:0035556	GOMAP:0000	IEA		P			gene	taxon:4556	11052019	GOMAP-1.2
GOMAP	Sevir.1G009500	Sevir.1G009500		GO:0042107	GOMAP:0000	IEA		P			gene	taxon:4556	11052019	GOMAP-1.2
GOMAP	Sevir.1G009500	Sevir.1G009500		GO:0043065	GOMAP:0000	IEA		P			gene	taxon:4556	11052019	GOMAP-1.2
GOMAP	Sevir.1G009500	Sevir.1G009500		GO:0044249	GOMAP:0000	IEA		P			gene	taxon:4556	11052019	GOMAP-1.2
GOMAP	Sevir.1G009500	Sevir.1G009500		GO:0045321	GOMAP:0000	IEA		P			gene	taxon:4556	11052019	GOMAP-1.2
GOMAP	Sevir.1G009500	Sevir.1G009500		GO:0045580	GOMAP:0000	IEA		P			gene	taxon:4556	11052019	GOMAP-1.2
GOMAP	Sevir.1G009500	Sevir.1G009500		GO:0045944	GOMAP:0000	IEA		P			gene	taxon:4556	11052019	GOMAP-1.2
GOMAP	Sevir.1G009500	Sevir.1G009500		GO:0048523	GOMAP:0000	IEA		P			gene	taxon:4556	11052019	GOMAP-1.2
GOMAP	Sevir.1G009500	Sevir.1G009500		GO:0048534	GOMAP:0000	IEA		P			gene	taxon:4556	11052019	GOMAP-1.2
GOMAP	Sevir.1G009500	Sevir.1G009500		GO:0048584	GOMAP:0000	IEA		P			gene	taxon:4556	11052019	GOMAP-1.2
GOMAP	Sevir.1G009500	Sevir.1G009500		GO:0051050	GOMAP:0000	IEA		P			gene	taxon:4556	11052019	GOMAP-1.2
GOMAP	Sevir.1G009500	Sevir.1G009500		GO:0051641	GOMAP:0000	IEA		P			gene	taxon:4556	11052019	GOMAP-1.2
GOMAP	Sevir.1G009500	Sevir.1G009500		GO:0051704	GOMAP:0000	IEA		P			gene	taxon:4556	11052019	GOMAP-1.2
GOMAP	Sevir.1G009500	Sevir.1G009500		GO:0065009	GOMAP:0000	IEA		P			gene	taxon:4556	11052019	GOMAP-1.2
GOMAP	Sevir.1G009500	Sevir.1G009500		GO:0008270	GOMAP:0000	IEA		F			gene	taxon:4556	11052019	GOMAP-1.2
GOMAP	Sevir.1G009500	Sevir.1G009500		GO:0005886	GOMAP:0000	IEA		C			gene	taxon:4556	11052019	GOMAP-1.2
GOMAP	Sevir.1G009500	Sevir.1G009500		GO:0016021	GOMAP:0000	IEA		C			gene	taxon:4556	11052019	GOMAP-1.2
GOMAP	Sevir.1G009600	Sevir.1G009600		GO:0004930	GOMAP:0000	IEA		F			gene	taxon:4556	11052019	GOMAP-1.2
GOMAP	Sevir.1G009600	Sevir.1G009600		GO:0004970	GOMAP:0000	IEA	SMART:SM00079	F			gene	taxon:4556	10242019	GOMAP-1.2
GOMAP	Sevir.1G009600	Sevir.1G009600		GO:0005217	GOMAP:0000	IEA	RBH:AT2G29120	F			gene	taxon:4556	10212019	GOMAP-1.2
GOMAP	Sevir.1G009600	Sevir.1G009600		GO:0005234	GOMAP:0000	IEA	RBH:AT2G29120	F			gene	taxon:4556	10212019	GOMAP-1.2
GOMAP	Sevir.1G009600	Sevir.1G009600		GO:0005262	GOMAP:0000	IEA	RBH:Q8LGN0	F			gene	taxon:4556	10212019	GOMAP-1.2
GOMAP	Sevir.1G009600	Sevir.1G009600		GO:0005488	GOMAP:0000	IEA		F			gene	taxon:4556	11052019	GOMAP-1.2
GOMAP	Sevir.1G009600	Sevir.1G009600		GO:0022839	GOMAP:0000	IEA		F			gene	taxon:4556	11052019	GOMAP-1.2
GOMAP	Sevir.1G009600	Sevir.1G009600		GO:0005634	GOMAP:0000	IEA	RBH:AT2G29120	C			gene	taxon:4556	10212019	GOMAP-1.2
GOMAP	Sevir.1G009600	Sevir.1G009600		GO:0005773	GOMAP:0000	IEA	RBH:AT2G29120	C			gene	taxon:4556	10212019	GOMAP-1.2
GOMAP	Sevir.1G009600	Sevir.1G009600		GO:0005886	GOMAP:0000	IEA	RBH:Q8LGN0	C			gene	taxon:4556	10212019	GOMAP-1.2
GOMAP	Sevir.1G009600	Sevir.1G009600		GO:0016021	GOMAP:0000	IEA		C			gene	taxon:4556	11052019	GOMAP-1.2
GOMAP	Sevir.1G009600	Sevir.1G009600		GO:0030288	GOMAP:0000	IEA		C			gene	taxon:4556	11052019	GOMAP-1.2
GOMAP	Sevir.1G009600	Sevir.1G009600		GO:0044462	GOMAP:0000	IEA		C			gene	taxon:4556	11052019	GOMAP-1.2
GOMAP	Sevir.1G009600	Sevir.1G009600		GO:0006816	GOMAP:0000	IEA	RBH:Q8LGN0	P			gene	taxon:4556	10212019	GOMAP-1.2
GOMAP	Sevir.1G009600	Sevir.1G009600		GO:0006874	GOMAP:0000	IEA	RBH:AT2G29120	P			gene	taxon:4556	10212019	GOMAP-1.2
GOMAP	Sevir.1G009600	Sevir.1G009600		GO:0007186	GOMAP:0000	IEA		P			gene	taxon:4556	11052019	GOMAP-1.2
GOMAP	Sevir.1G009600	Sevir.1G009600		GO:0009416	GOMAP:0000	IEA	RBH:AT2G29120	P			gene	taxon:4556	10212019	GOMAP-1.2
GOMAP	Sevir.1G009600	Sevir.1G009600		GO:0009624	GOMAP:0000	IEA		P			gene	taxon:4556	11052019	GOMAP-1.2
GOMAP	Sevir.1G009600	Sevir.1G009600		GO:0009627	GOMAP:0000	IEA	RBH:AT2G29120	P			gene	taxon:4556	10212019	GOMAP-1.2
GOMAP	Sevir.1G009600	Sevir.1G009600		GO:0019226	GOMAP:0000	IEA		P			gene	taxon:4556	11052019	GOMAP-1.2
GOMAP	Sevir.1G009600	Sevir.1G009600		GO:0019722	GOMAP:0000	IEA	RBH:Q8LGN0	P			gene	taxon:4556	10212019	GOMAP-1.2
GOMAP	Sevir.1G009600	Sevir.1G009600		GO:0034220	GOMAP:0000	IEA		P			gene	taxon:4556	11052019	GOMAP-1.2
GOMAP	Sevir.1G009600	Sevir.1G009600		GO:0034976	GOMAP:0000	IEA	RBH:AT2G29120	P			gene	taxon:4556	10212019	GOMAP-1.2
GOMAP	Sevir.1G009600	Sevir.1G009600		GO:0035235	GOMAP:0000	IEA		P			gene	taxon:4556	11052019	GOMAP-1.2
GOMAP	Sevir.1G009600	Sevir.1G009600		GO:0071230	GOMAP:0000	IEA	RBH:Q8LGN0	P			gene	taxon:4556	10212019	GOMAP-1.2
GOMAP	Sevir.1G009700	Sevir.1G009700		GO:0005634	GOMAP:0000	IEA	RBH:AT1G64050	C			gene	taxon:4556	10212019	GOMAP-1.2
GOMAP	Sevir.1G009700	Sevir.1G009700		GO:0016021	GOMAP:0000	IEA		C			gene	taxon:4556	11052019	GOMAP-1.2
GOMAP	Sevir.1G009700	Sevir.1G009700		GO:0006520	GOMAP:0000	IEA		P			gene	taxon:4556	11052019	GOMAP-1.2
GOMAP	Sevir.1G009700	Sevir.1G009700		GO:0006576	GOMAP:0000	IEA		P			gene	taxon:4556	11052019	GOMAP-1.2
GOMAP	Sevir.1G009700	Sevir.1G009700		GO:0009309	GOMAP:0000	IEA		P			gene	taxon:4556	11052019	GOMAP-1.2
GOMAP	Sevir.1G009700	Sevir.1G009700		GO:0044283	GOMAP:0000	IEA		P			gene	taxon:4556	11052019	GOMAP-1.2
GOMAP	Sevir.1G009700	Sevir.1G009700		GO:0048518	GOMAP:0000	IEA		P			gene	taxon:4556	11052019	GOMAP-1.2
GOMAP	Sevir.1G009700	Sevir.1G009700		GO:0050896	GOMAP:0000	IEA		P			gene	taxon:4556	11052019	GOMAP-1.2
GOMAP	Sevir.1G009700	Sevir.1G009700		GO:0051179	GOMAP:0000	IEA		P			gene	taxon:4556	11052019	GOMAP-1.2
GOMAP	Sevir.1G009900	Sevir.1G009900		GO:0001881	GOMAP:0000	IEA	RBH:AT3G47810	P			gene	taxon:4556	10212019	GOMAP-1.2
GOMAP	Sevir.1G009900	Sevir.1G009900		GO:0006511	GOMAP:0000	IEA	RBH:AT3G47810	P			gene	taxon:4556	10212019	GOMAP-1.2
GOMAP	Sevir.1G009900	Sevir.1G009900		GO:0006623	GOMAP:0000	IEA	RBH:AT3G47810	P			gene	taxon:4556	10212019	GOMAP-1.2
GOMAP	Sevir.1G009900	Sevir.1G009900		GO:0008333	GOMAP:0000	IEA	RBH:AT3G47810	P			gene	taxon:4556	10212019	GOMAP-1.2
GOMAP	Sevir.1G009900	Sevir.1G009900		GO:0009853	GOMAP:0000	IEA	RBH:AT3G47810	P			gene	taxon:4556	10212019	GOMAP-1.2
GOMAP	Sevir.1G009900	Sevir.1G009900		GO:0042147	GOMAP:0000	IEA	CDD:cd07394	P			gene	taxon:4556	10242019	GOMAP-1.2
GOMAP	Sevir.1G009900	Sevir.1G009900		GO:0051788	GOMAP:0000	IEA	RBH:AT3G47810	P			gene	taxon:4556	10212019	GOMAP-1.2
GOMAP	Sevir.1G009900	Sevir.1G009900		GO:0061025	GOMAP:0000	IEA	RBH:AT3G47810	P			gene	taxon:4556	10212019	GOMAP-1.2
GOMAP	Sevir.1G009900	Sevir.1G009900		GO:0080129	GOMAP:0000	IEA	RBH:AT3G47810	P			gene	taxon:4556	10212019	GOMAP-1.2
GOMAP	Sevir.1G009900	Sevir.1G009900		GO:0004722	GOMAP:0000	IEA	RBH:AT3G47810	F			gene	taxon:4556	10212019	GOMAP-1.2
GOMAP	Sevir.1G009900	Sevir.1G009900		GO:0008270	GOMAP:0000	IEA	RBH:I1HZD2	F			gene	taxon:4556	10212019	GOMAP-1.2
GOMAP	Sevir.1G009900	Sevir.1G009900		GO:0008565	GOMAP:0000	IEA		F			gene	taxon:4556	11052019	GOMAP-1.2
GOMAP	Sevir.1G009900	Sevir.1G009900		GO:0005771	GOMAP:0000	IEA	RBH:AT3G47810	C			gene	taxon:4556	10212019	GOMAP-1.2
GOMAP	Sevir.1G009900	Sevir.1G009900		GO:0005829	GOMAP:0000	IEA		C			gene	taxon:4556	11052019	GOMAP-1.2
GOMAP	Sevir.1G009900	Sevir.1G009900		GO:0030904	GOMAP:0000	IEA	CDD:cd07394	C			gene	taxon:4556	10242019	GOMAP-1.2
GOMAP	Sevir.1G009900	Sevir.1G009900		GO:0043231	GOMAP:0000	IEA	RBH:AT3G47810	C			gene	taxon:4556	10212019	GOMAP-1.2
GOMAP	Sevir.1G010000	Sevir.1G010000		GO:0006351	GOMAP:0000	IEA		P			gene	taxon:4556	11052019	GOMAP-1.2
GOMAP	Sevir.1G010000	Sevir.1G010000		GO:0009889	GOMAP:0000	IEA		P			gene	taxon:4556	11052019	GOMAP-1.2
GOMAP	Sevir.1G010000	Sevir.1G010000		GO:0048513	GOMAP:0000	IEA		P			gene	taxon:4556	11052019	GOMAP-1.2
GOMAP	Sevir.1G010000	Sevir.1G010000		GO:0051252	GOMAP:0000	IEA		P			gene	taxon:4556	11052019	GOMAP-1.2
GOMAP	Sevir.1G010000	Sevir.1G010000		GO:0055114	GOMAP:0000	IEA		P			gene	taxon:4556	11052019	GOMAP-1.2
GOMAP	Sevir.1G010000	Sevir.1G010000		GO:0016021	GOMAP:0000	IEA		C			gene	taxon:4556	11052019	GOMAP-1.2
GOMAP	Sevir.1G010000	Sevir.1G010000		GO:0016491	GOMAP:0000	IEA		F			gene	taxon:4556	11052019	GOMAP-1.2
GOMAP	Sevir.1G010000	Sevir.1G010000		GO:0030246	GOMAP:0000	IEA		F			gene	taxon:4556	11052019	GOMAP-1.2
GOMAP	Sevir.1G010000	Sevir.1G010000		GO:0046872	GOMAP:0000	IEA		F			gene	taxon:4556	11052019	GOMAP-1.2
GOMAP	Sevir.1G010100	Sevir.1G010100		GO:0002679	GOMAP:0000	IEA	RBH:AT4G01250	P			gene	taxon:4556	10212019	GOMAP-1.2
GOMAP	Sevir.1G010100	Sevir.1G010100		GO:0006355	GOMAP:0000	IEA	SMART:SM00774	P			gene	taxon:4556	10242019	GOMAP-1.2
GOMAP	Sevir.1G010100	Sevir.1G010100		GO:0009607	GOMAP:0000	IEA		P			gene	taxon:4556	11052019	GOMAP-1.2
GOMAP	Sevir.1G010100	Sevir.1G010100		GO:0010150	GOMAP:0000	IEA	RBH:AT4G01250	P			gene	taxon:4556	10212019	GOMAP-1.2
GOMAP	Sevir.1G010100	Sevir.1G010100		GO:0010200	GOMAP:0000	IEA	RBH:AT4G01250	P			gene	taxon:4556	10212019	GOMAP-1.2
GOMAP	Sevir.1G010100	Sevir.1G010100		GO:0035556	GOMAP:0000	IEA	RBH:AT4G01250	P			gene	taxon:4556	10212019	GOMAP-1.2
GOMAP	Sevir.1G010100	Sevir.1G010100		GO:0044237	GOMAP:0000	IEA		P			gene	taxon:4556	11052019	GOMAP-1.2
GOMAP	Sevir.1G010100	Sevir.1G010100		GO:0051704	GOMAP:0000	IEA		P			gene	taxon:4556	11052019	GOMAP-1.2
GOMAP	Sevir.1G010100	Sevir.1G010100		GO:0003700	GOMAP:0000	IEA	SMART:SM00774	F			gene	taxon:4556	10242019	GOMAP-1.2
GOMAP	Sevir.1G010100	Sevir.1G010100		GO:0043565	GOMAP:0000	IEA	SMART:SM00774	F			gene	taxon:4556	10242019	GOMAP-1.2
GOMAP	Sevir.1G010100	Sevir.1G010100		GO:0005634	GOMAP:0000	IEA	RBH:AT4G01250	C			gene	taxon:4556	10212019	GOMAP-1.2
GOMAP	Sevir.1G010200	Sevir.1G010200		GO:0016021	GOMAP:0000	IEA		C			gene	taxon:4556	11052019	GOMAP-1.2
GOMAP	Sevir.1G010200	Sevir.1G010200		GO:0016043	GOMAP:0000	IEA		P			gene	taxon:4556	11052019	GOMAP-1.2
GOMAP	Sevir.1G010200	Sevir.1G010200		GO:0022414	GOMAP:0000	IEA		P			gene	taxon:4556	11052019	GOMAP-1.2
GOMAP	Sevir.1G010200	Sevir.1G010200		GO:0044260	GOMAP:0000	IEA		P			gene	taxon:4556	11052019	GOMAP-1.2
GOMAP	Sevir.1G010200	Sevir.1G010200		GO:0090304	GOMAP:0000	IEA		P			gene	taxon:4556	11052019	GOMAP-1.2
GOMAP	Sevir.1G010300	Sevir.1G010300		GO:0005488	GOMAP:0000	IEA		F			gene	taxon:4556	11052019	GOMAP-1.2
GOMAP	Sevir.1G010300	Sevir.1G010300		GO:0008252	GOMAP:0000	IEA		F			gene	taxon:4556	11052019	GOMAP-1.2
GOMAP	Sevir.1G010300	Sevir.1G010300		GO:0005829	GOMAP:0000	IEA		C			gene	taxon:4556	11052019	GOMAP-1.2
GOMAP	Sevir.1G010300	Sevir.1G010300		GO:0006351	GOMAP:0000	IEA		P			gene	taxon:4556	11052019	GOMAP-1.2
GOMAP	Sevir.1G010300	Sevir.1G010300		GO:0006355	GOMAP:0000	IEA		P			gene	taxon:4556	11052019	GOMAP-1.2
GOMAP	Sevir.1G010300	Sevir.1G010300		GO:0007275	GOMAP:0000	IEA		P			gene	taxon:4556	11052019	GOMAP-1.2
GOMAP	Sevir.1G010300	Sevir.1G010300		GO:0016311	GOMAP:0000	IEA		P			gene	taxon:4556	11052019	GOMAP-1.2
GOMAP	Sevir.1G010400	Sevir.1G010400		GO:0000166	GOMAP:0000	IEA		F			gene	taxon:4556	11052019	GOMAP-1.2
GOMAP	Sevir.1G010400	Sevir.1G010400		GO:0003676	GOMAP:0000	IEA		F			gene	taxon:4556	11052019	GOMAP-1.2
GOMAP	Sevir.1G010400	Sevir.1G010400		GO:0016788	GOMAP:0000	IEA		F			gene	taxon:4556	11052019	GOMAP-1.2
GOMAP	Sevir.1G010400	Sevir.1G010400		GO:0045735	GOMAP:0000	IEA		F			gene	taxon:4556	11052019	GOMAP-1.2
GOMAP	Sevir.1G010400	Sevir.1G010400		GO:0005576	GOMAP:0000	IEA	PRINTS:PR01225	C			gene	taxon:4556	10242019	GOMAP-1.2
GOMAP	Sevir.1G010400	Sevir.1G010400		GO:0005618	GOMAP:0000	IEA		C			gene	taxon:4556	11052019	GOMAP-1.2
GOMAP	Sevir.1G010400	Sevir.1G010400		GO:0016020	GOMAP:0000	IEA		C			gene	taxon:4556	11052019	GOMAP-1.2
GOMAP	Sevir.1G010400	Sevir.1G010400		GO:0009664	GOMAP:0000	IEA	PRINTS:PR01226	P			gene	taxon:4556	10242019	GOMAP-1.2
GOMAP	Sevir.1G010400	Sevir.1G010400		GO:0048646	GOMAP:0000	IEA		P			gene	taxon:4556	11052019	GOMAP-1.2
GOMAP	Sevir.1G010500	Sevir.1G010500		GO:0000166	GOMAP:0000	IEA		F			gene	taxon:4556	11052019	GOMAP-1.2
GOMAP	Sevir.1G010500	Sevir.1G010500		GO:0003676	GOMAP:0000	IEA		F			gene	taxon:4556	11052019	GOMAP-1.2
GOMAP	Sevir.1G010500	Sevir.1G010500		GO:0016788	GOMAP:0000	IEA		F			gene	taxon:4556	11052019	GOMAP-1.2
GOMAP	Sevir.1G010500	Sevir.1G010500		GO:0045735	GOMAP:0000	IEA		F			gene	taxon:4556	11052019	GOMAP-1.2
GOMAP	Sevir.1G010500	Sevir.1G010500		GO:0005576	GOMAP:0000	IEA	PRINTS:PR01225	C			gene	taxon:4556	10242019	GOMAP-1.2
GOMAP	Sevir.1G010500	Sevir.1G010500		GO:0005618	GOMAP:0000	IEA		C			gene	taxon:4556	11052019	GOMAP-1.2
GOMAP	Sevir.1G010500	Sevir.1G010500		GO:0016020	GOMAP:0000	IEA		C			gene	taxon:4556	11052019	GOMAP-1.2
GOMAP	Sevir.1G010500	Sevir.1G010500		GO:0009664	GOMAP:0000	IEA	PRINTS:PR01226	P			gene	taxon:4556	10242019	GOMAP-1.2
GOMAP	Sevir.1G010500	Sevir.1G010500		GO:0048646	GOMAP:0000	IEA		P			gene	taxon:4556	11052019	GOMAP-1.2
GOMAP	Sevir.1G010600	Sevir.1G010600		GO:0005739	GOMAP:0000	IEA	RBH:AT3G50430	C			gene	taxon:4556	10212019	GOMAP-1.2
GOMAP	Sevir.1G010600	Sevir.1G010600		GO:0016021	GOMAP:0000	IEA		C			gene	taxon:4556	11052019	GOMAP-1.2
GOMAP	Sevir.1G010600	Sevir.1G010600		GO:0006996	GOMAP:0000	IEA		P			gene	taxon:4556	11052019	GOMAP-1.2
GOMAP	Sevir.1G010600	Sevir.1G010600		GO:0022402	GOMAP:0000	IEA		P			gene	taxon:4556	11052019	GOMAP-1.2
GOMAP	Sevir.1G010600	Sevir.1G010600		GO:0022403	GOMAP:0000	IEA		P			gene	taxon:4556	11052019	GOMAP-1.2
GOMAP	Sevir.1G010600	Sevir.1G010600		GO:0044237	GOMAP:0000	IEA		P			gene	taxon:4556	11052019	GOMAP-1.2
GOMAP	Sevir.1G010600	Sevir.1G010600		GO:0044238	GOMAP:0000	IEA		P			gene	taxon:4556	11052019	GOMAP-1.2
GOMAP	Sevir.1G010600	Sevir.1G010600		GO:0050789	GOMAP:0000	IEA		P			gene	taxon:4556	11052019	GOMAP-1.2
GOMAP	Sevir.1G010700	Sevir.1G010700		GO:0005576	GOMAP:0000	IEA	PRINTS:PR01225	C			gene	taxon:4556	10242019	GOMAP-1.2
GOMAP	Sevir.1G010700	Sevir.1G010700		GO:0009505	GOMAP:0000	IEA		C			gene	taxon:4556	11052019	GOMAP-1.2
GOMAP	Sevir.1G010700	Sevir.1G010700		GO:0016020	GOMAP:0000	IEA		C			gene	taxon:4556	11052019	GOMAP-1.2
GOMAP	Sevir.1G010700	Sevir.1G010700		GO:0006949	GOMAP:0000	IEA		P			gene	taxon:4556	11052019	GOMAP-1.2
GOMAP	Sevir.1G010700	Sevir.1G010700		GO:0009664	GOMAP:0000	IEA	PRINTS:PR01226	P			gene	taxon:4556	10242019	GOMAP-1.2
GOMAP	Sevir.1G010700	Sevir.1G010700		GO:0010114	GOMAP:0000	IEA		P			gene	taxon:4556	11052019	GOMAP-1.2
GOMAP	Sevir.1G010700	Sevir.1G010700		GO:0010119	GOMAP:0000	IEA		P			gene	taxon:4556	11052019	GOMAP-1.2
GOMAP	Sevir.1G010700	Sevir.1G010700		GO:0045735	GOMAP:0000	IEA		F			gene	taxon:4556	11052019	GOMAP-1.2
GOMAP	Sevir.1G010800	Sevir.1G010800		GO:0003676	GOMAP:0000	IEA	SUPERFAMILY:SSF53098	F			gene	taxon:4556	10242019	GOMAP-1.2
GOMAP	Sevir.1G010800	Sevir.1G010800		GO:0046983	GOMAP:0000	IEA	Pfam:PF05699	F			gene	taxon:4556	10242019	GOMAP-1.2
GOMAP	Sevir.1G010800	Sevir.1G010800		GO:0005654	GOMAP:0000	IEA		C			gene	taxon:4556	11052019	GOMAP-1.2
GOMAP	Sevir.1G010800	Sevir.1G010800		GO:0005737	GOMAP:0000	IEA		C			gene	taxon:4556	11052019	GOMAP-1.2
GOMAP	Sevir.1G010800	Sevir.1G010800		GO:0016021	GOMAP:0000	IEA		C			gene	taxon:4556	11052019	GOMAP-1.2
GOMAP	Sevir.1G010800	Sevir.1G010800		GO:0006357	GOMAP:0000	IEA		P			gene	taxon:4556	11052019	GOMAP-1.2
GOMAP	Sevir.1G010800	Sevir.1G010800		GO:0044237	GOMAP:0000	IEA		P			gene	taxon:4556	11052019	GOMAP-1.2
GOMAP	Sevir.1G010800	Sevir.1G010800		GO:0044238	GOMAP:0000	IEA		P			gene	taxon:4556	11052019	GOMAP-1.2
GOMAP	Sevir.1G010800	Sevir.1G010800		GO:0050896	GOMAP:0000	IEA		P			gene	taxon:4556	11052019	GOMAP-1.2
GOMAP	Sevir.1G010900	Sevir.1G010900		GO:0002376	GOMAP:0000	IEA		P			gene	taxon:4556	11052019	GOMAP-1.2
GOMAP	Sevir.1G010900	Sevir.1G010900		GO:0006355	GOMAP:0000	IEA		P			gene	taxon:4556	11052019	GOMAP-1.2
GOMAP	Sevir.1G010900	Sevir.1G010900		GO:0006950	GOMAP:0000	IEA		P			gene	taxon:4556	11052019	GOMAP-1.2
GOMAP	Sevir.1G010900	Sevir.1G010900		GO:0007275	GOMAP:0000	IEA		P			gene	taxon:4556	11052019	GOMAP-1.2
GOMAP	Sevir.1G010900	Sevir.1G010900		GO:0008361	GOMAP:0000	IEA		P			gene	taxon:4556	11052019	GOMAP-1.2
GOMAP	Sevir.1G010900	Sevir.1G010900		GO:0009966	GOMAP:0000	IEA		P			gene	taxon:4556	11052019	GOMAP-1.2
GOMAP	Sevir.1G010900	Sevir.1G010900		GO:0010033	GOMAP:0000	IEA		P			gene	taxon:4556	11052019	GOMAP-1.2
GOMAP	Sevir.1G010900	Sevir.1G010900		GO:0012502	GOMAP:0000	IEA		P			gene	taxon:4556	11052019	GOMAP-1.2
GOMAP	Sevir.1G010900	Sevir.1G010900		GO:0016567	GOMAP:0000	IEA		P			gene	taxon:4556	11052019	GOMAP-1.2
GOMAP	Sevir.1G010900	Sevir.1G010900		GO:0031146	GOMAP:0000	IEA		P			gene	taxon:4556	11052019	GOMAP-1.2
GOMAP	Sevir.1G010900	Sevir.1G010900		GO:0031329	GOMAP:0000	IEA		P			gene	taxon:4556	11052019	GOMAP-1.2
GOMAP	Sevir.1G010900	Sevir.1G010900		GO:0048869	GOMAP:0000	IEA		P			gene	taxon:4556	11052019	GOMAP-1.2
GOMAP	Sevir.1G010900	Sevir.1G010900		GO:0051704	GOMAP:0000	IEA		P			gene	taxon:4556	11052019	GOMAP-1.2
GOMAP	Sevir.1G010900	Sevir.1G010900		GO:0055085	GOMAP:0000	IEA		P			gene	taxon:4556	11052019	GOMAP-1.2
GOMAP	Sevir.1G010900	Sevir.1G010900		GO:0070887	GOMAP:0000	IEA		P			gene	taxon:4556	11052019	GOMAP-1.2
GOMAP	Sevir.1G010900	Sevir.1G010900		GO:0004842	GOMAP:0000	IEA		F			gene	taxon:4556	11052019	GOMAP-1.2
GOMAP	Sevir.1G010900	Sevir.1G010900		GO:0016788	GOMAP:0000	IEA		F			gene	taxon:4556	11052019	GOMAP-1.2
GOMAP	Sevir.1G010900	Sevir.1G010900		GO:0016021	GOMAP:0000	IEA		C			gene	taxon:4556	11052019	GOMAP-1.2
GOMAP	Sevir.1G010900	Sevir.1G010900		GO:0019005	GOMAP:0000	IEA		C			gene	taxon:4556	11052019	GOMAP-1.2
GOMAP	Sevir.1G010950	Sevir.1G010950		GO:0005488	GOMAP:0000	IEA		F			gene	taxon:4556	11052019	GOMAP-1.2
GOMAP	Sevir.1G010950	Sevir.1G010950		GO:0006357	GOMAP:0000	IEA		P			gene	taxon:4556	11052019	GOMAP-1.2
GOMAP	Sevir.1G010950	Sevir.1G010950		GO:0006366	GOMAP:0000	IEA		P			gene	taxon:4556	11052019	GOMAP-1.2
GOMAP	Sevir.1G010950	Sevir.1G010950		GO:0006396	GOMAP:0000	IEA		P			gene	taxon:4556	11052019	GOMAP-1.2
GOMAP	Sevir.1G010950	Sevir.1G010950		GO:0010557	GOMAP:0000	IEA		P			gene	taxon:4556	11052019	GOMAP-1.2
GOMAP	Sevir.1G010950	Sevir.1G010950		GO:0016043	GOMAP:0000	IEA		P			gene	taxon:4556	11052019	GOMAP-1.2
GOMAP	Sevir.1G010950	Sevir.1G010950		GO:0043687	GOMAP:0000	IEA		P			gene	taxon:4556	11052019	GOMAP-1.2
GOMAP	Sevir.1G010950	Sevir.1G010950		GO:0045934	GOMAP:0000	IEA		P			gene	taxon:4556	11052019	GOMAP-1.2
GOMAP	Sevir.1G011000	Sevir.1G011000		GO:0005507	GOMAP:0000	IEA		F			gene	taxon:4556	11052019	GOMAP-1.2
GOMAP	Sevir.1G011000	Sevir.1G011000		GO:0008168	GOMAP:0000	IEA		F			gene	taxon:4556	11052019	GOMAP-1.2
GOMAP	Sevir.1G011000	Sevir.1G011000		GO:0016301	GOMAP:0000	IEA		F			gene	taxon:4556	11052019	GOMAP-1.2
GOMAP	Sevir.1G011000	Sevir.1G011000		GO:0005761	GOMAP:0000	IEA		C			gene	taxon:4556	11052019	GOMAP-1.2
GOMAP	Sevir.1G011000	Sevir.1G011000		GO:0006807	GOMAP:0000	IEA		P			gene	taxon:4556	11052019	GOMAP-1.2
GOMAP	Sevir.1G011000	Sevir.1G011000		GO:0016310	GOMAP:0000	IEA		P			gene	taxon:4556	11052019	GOMAP-1.2
GOMAP	Sevir.1G011000	Sevir.1G011000		GO:0019752	GOMAP:0000	IEA		P			gene	taxon:4556	11052019	GOMAP-1.2
GOMAP	Sevir.1G011000	Sevir.1G011000		GO:0042180	GOMAP:0000	IEA		P			gene	taxon:4556	11052019	GOMAP-1.2
GOMAP	Sevir.1G011000	Sevir.1G011000		GO:0044238	GOMAP:0000	IEA		P			gene	taxon:4556	11052019	GOMAP-1.2
GOMAP	Sevir.1G011066	Sevir.1G011066		GO:0005634	GOMAP:0000	IEA		C			gene	taxon:4556	11052019	GOMAP-1.2
GOMAP	Sevir.1G011066	Sevir.1G011066		GO:0009507	GOMAP:0000	IEA		C			gene	taxon:4556	11052019	GOMAP-1.2
GOMAP	Sevir.1G011066	Sevir.1G011066		GO:0034414	GOMAP:0000	IEA		P			gene	taxon:4556	11052019	GOMAP-1.2
GOMAP	Sevir.1G011066	Sevir.1G011066		GO:0065007	GOMAP:0000	IEA		P			gene	taxon:4556	11052019	GOMAP-1.2
GOMAP	Sevir.1G011066	Sevir.1G011066		GO:0042781	GOMAP:0000	IEA		F			gene	taxon:4556	11052019	GOMAP-1.2
GOMAP	Sevir.1G011132	Sevir.1G011132		GO:0005634	GOMAP:0000	IEA		C			gene	taxon:4556	11052019	GOMAP-1.2
GOMAP	Sevir.1G011132	Sevir.1G011132		GO:0009507	GOMAP:0000	IEA		C			gene	taxon:4556	11052019	GOMAP-1.2
GOMAP	Sevir.1G011132	Sevir.1G011132		GO:0016021	GOMAP:0000	IEA		C			gene	taxon:4556	11052019	GOMAP-1.2
GOMAP	Sevir.1G011132	Sevir.1G011132		GO:0034414	GOMAP:0000	IEA		P			gene	taxon:4556	11052019	GOMAP-1.2
GOMAP	Sevir.1G011132	Sevir.1G011132		GO:0065007	GOMAP:0000	IEA		P			gene	taxon:4556	11052019	GOMAP-1.2
GOMAP	Sevir.1G011132	Sevir.1G011132		GO:0042781	GOMAP:0000	IEA		F			gene	taxon:4556	11052019	GOMAP-1.2
GOMAP	Sevir.1G011200	Sevir.1G011200		GO:0009707	GOMAP:0000	IEA	RBH:AT5G53280	C			gene	taxon:4556	10212019	GOMAP-1.2
GOMAP	Sevir.1G011200	Sevir.1G011200		GO:0016021	GOMAP:0000	IEA		C			gene	taxon:4556	11052019	GOMAP-1.2
GOMAP	Sevir.1G011200	Sevir.1G011200		GO:0010020	GOMAP:0000	IEA	RBH:AT5G53280	P			gene	taxon:4556	10212019	GOMAP-1.2
GOMAP	Sevir.1G011200	Sevir.1G011200		GO:0019222	GOMAP:0000	IEA		P			gene	taxon:4556	11052019	GOMAP-1.2
GOMAP	Sevir.1G011200	Sevir.1G011200		GO:0023052	GOMAP:0000	IEA		P			gene	taxon:4556	11052019	GOMAP-1.2
GOMAP	Sevir.1G011200	Sevir.1G011200		GO:0044238	GOMAP:0000	IEA		P			gene	taxon:4556	11052019	GOMAP-1.2
GOMAP	Sevir.1G011200	Sevir.1G011200		GO:0044260	GOMAP:0000	IEA		P			gene	taxon:4556	11052019	GOMAP-1.2
GOMAP	Sevir.1G011200	Sevir.1G011200		GO:0048731	GOMAP:0000	IEA		P			gene	taxon:4556	11052019	GOMAP-1.2
GOMAP	Sevir.1G011200	Sevir.1G011200		GO:0050794	GOMAP:0000	IEA		P			gene	taxon:4556	11052019	GOMAP-1.2
GOMAP	Sevir.1G011200	Sevir.1G011200		GO:0016746	GOMAP:0000	IEA		F			gene	taxon:4556	11052019	GOMAP-1.2
GOMAP	Sevir.1G011300	Sevir.1G011300		GO:0000904	GOMAP:0000	IEA		P			gene	taxon:4556	11052019	GOMAP-1.2
GOMAP	Sevir.1G011300	Sevir.1G011300		GO:0007166	GOMAP:0000	IEA		P			gene	taxon:4556	11052019	GOMAP-1.2
GOMAP	Sevir.1G011300	Sevir.1G011300		GO:0008152	GOMAP:0000	IEA		P			gene	taxon:4556	11052019	GOMAP-1.2
GOMAP	Sevir.1G011300	Sevir.1G011300		GO:0009887	GOMAP:0000	IEA		P			gene	taxon:4556	11052019	GOMAP-1.2
GOMAP	Sevir.1G011300	Sevir.1G011300		GO:0010646	GOMAP:0000	IEA		P			gene	taxon:4556	11052019	GOMAP-1.2
GOMAP	Sevir.1G011300	Sevir.1G011300		GO:0048812	GOMAP:0000	IEA		P			gene	taxon:4556	11052019	GOMAP-1.2
GOMAP	Sevir.1G011366	Sevir.1G011366		GO:0010467	GOMAP:0000	IEA		P			gene	taxon:4556	11052019	GOMAP-1.2
GOMAP	Sevir.1G011366	Sevir.1G011366		GO:0016070	GOMAP:0000	IEA		P			gene	taxon:4556	11052019	GOMAP-1.2
GOMAP	Sevir.1G011366	Sevir.1G011366		GO:0019222	GOMAP:0000	IEA		P			gene	taxon:4556	11052019	GOMAP-1.2
GOMAP	Sevir.1G011366	Sevir.1G011366		GO:0044249	GOMAP:0000	IEA		P			gene	taxon:4556	11052019	GOMAP-1.2
GOMAP	Sevir.1G011366	Sevir.1G011366		GO:0050794	GOMAP:0000	IEA		P			gene	taxon:4556	11052019	GOMAP-1.2
GOMAP	Sevir.1G011366	Sevir.1G011366		GO:0043531	GOMAP:0000	IEA		F			gene	taxon:4556	11052019	GOMAP-1.2
GOMAP	Sevir.1G011432	Sevir.1G011432		GO:0005886	GOMAP:0000	IEA	RBH:I1IFM9	C			gene	taxon:4556	10212019	GOMAP-1.2
GOMAP	Sevir.1G011432	Sevir.1G011432		GO:0016021	GOMAP:0000	IEA		C			gene	taxon:4556	11052019	GOMAP-1.2
GOMAP	Sevir.1G011432	Sevir.1G011432		GO:0006468	GOMAP:0000	IEA		P			gene	taxon:4556	11052019	GOMAP-1.2
GOMAP	Sevir.1G011432	Sevir.1G011432		GO:0006508	GOMAP:0000	IEA		P			gene	taxon:4556	11052019	GOMAP-1.2
GOMAP	Sevir.1G011432	Sevir.1G011432		GO:0006952	GOMAP:0000	IEA		P			gene	taxon:4556	11052019	GOMAP-1.2
GOMAP	Sevir.1G011432	Sevir.1G011432		GO:0007165	GOMAP:0000	IEA	RBH:I1IFM9	P			gene	taxon:4556	10212019	GOMAP-1.2
GOMAP	Sevir.1G011432	Sevir.1G011432		GO:0051704	GOMAP:0000	IEA		P			gene	taxon:4556	11052019	GOMAP-1.2
GOMAP	Sevir.1G011432	Sevir.1G011432		GO:0051707	GOMAP:0000	IEA		P			gene	taxon:4556	11052019	GOMAP-1.2
GOMAP	Sevir.1G011432	Sevir.1G011432		GO:0043531	GOMAP:0000	IEA	Pfam:PF00931	F			gene	taxon:4556	10242019	GOMAP-1.2
GOMAP	Sevir.1G011500	Sevir.1G011500		GO:0000398	GOMAP:0000	IEA	RBH:AT1G74700	P			gene	taxon:4556	10212019	GOMAP-1.2
GOMAP	Sevir.1G011500	Sevir.1G011500		GO:0006364	GOMAP:0000	IEA		P			gene	taxon:4556	11052019	GOMAP-1.2
GOMAP	Sevir.1G011500	Sevir.1G011500		GO:0009658	GOMAP:0000	IEA		P			gene	taxon:4556	11052019	GOMAP-1.2
GOMAP	Sevir.1G011500	Sevir.1G011500		GO:0016556	GOMAP:0000	IEA		P			gene	taxon:4556	11052019	GOMAP-1.2
GOMAP	Sevir.1G011500	Sevir.1G011500		GO:0030422	GOMAP:0000	IEA	RBH:AT1G74700	P			gene	taxon:4556	10212019	GOMAP-1.2
GOMAP	Sevir.1G011500	Sevir.1G011500		GO:0034414	GOMAP:0000	IEA		P			gene	taxon:4556	11052019	GOMAP-1.2
GOMAP	Sevir.1G011500	Sevir.1G011500		GO:0035196	GOMAP:0000	IEA	RBH:AT1G74700	P			gene	taxon:4556	10212019	GOMAP-1.2
GOMAP	Sevir.1G011500	Sevir.1G011500		GO:0043687	GOMAP:0000	IEA	RBH:AT1G74700	P			gene	taxon:4556	10212019	GOMAP-1.2
GOMAP	Sevir.1G011500	Sevir.1G011500		GO:0044710	GOMAP:0000	IEA		P			gene	taxon:4556	11052019	GOMAP-1.2
GOMAP	Sevir.1G011500	Sevir.1G011500		GO:0045893	GOMAP:0000	IEA	RBH:AT1G74700	P			gene	taxon:4556	10212019	GOMAP-1.2
GOMAP	Sevir.1G011500	Sevir.1G011500		GO:0005634	GOMAP:0000	IEA	RBH:AT1G74700	C			gene	taxon:4556	10212019	GOMAP-1.2
GOMAP	Sevir.1G011500	Sevir.1G011500		GO:0009507	GOMAP:0000	IEA		C			gene	taxon:4556	11052019	GOMAP-1.2
GOMAP	Sevir.1G011500	Sevir.1G011500		GO:0016021	GOMAP:0000	IEA		C			gene	taxon:4556	11052019	GOMAP-1.2
GOMAP	Sevir.1G011500	Sevir.1G011500		GO:0042781	GOMAP:0000	IEA	RBH:AT1G74700	F			gene	taxon:4556	10212019	GOMAP-1.2
GOMAP	Sevir.1G011550	Sevir.1G011550		GO:0006468	GOMAP:0000	IEA		P			gene	taxon:4556	11052019	GOMAP-1.2
GOMAP	Sevir.1G011550	Sevir.1G011550		GO:0006508	GOMAP:0000	IEA		P			gene	taxon:4556	11052019	GOMAP-1.2
GOMAP	Sevir.1G011550	Sevir.1G011550		GO:0006952	GOMAP:0000	IEA		P			gene	taxon:4556	11052019	GOMAP-1.2
GOMAP	Sevir.1G011550	Sevir.1G011550		GO:0051704	GOMAP:0000	IEA		P			gene	taxon:4556	11052019	GOMAP-1.2
GOMAP	Sevir.1G011550	Sevir.1G011550		GO:0051707	GOMAP:0000	IEA		P			gene	taxon:4556	11052019	GOMAP-1.2
GOMAP	Sevir.1G011550	Sevir.1G011550		GO:0016021	GOMAP:0000	IEA		C			gene	taxon:4556	11052019	GOMAP-1.2
GOMAP	Sevir.1G011550	Sevir.1G011550		GO:0043531	GOMAP:0000	IEA	Pfam:PF00931	F			gene	taxon:4556	10242019	GOMAP-1.2
GOMAP	Sevir.1G011600	Sevir.1G011600		GO:0003824	GOMAP:0000	IEA		F			gene	taxon:4556	11052019	GOMAP-1.2
GOMAP	Sevir.1G011600	Sevir.1G011600		GO:0005216	GOMAP:0000	IEA		F			gene	taxon:4556	11052019	GOMAP-1.2
GOMAP	Sevir.1G011600	Sevir.1G011600		GO:0046983	GOMAP:0000	IEA		F			gene	taxon:4556	11052019	GOMAP-1.2
GOMAP	Sevir.1G011600	Sevir.1G011600		GO:0006811	GOMAP:0000	IEA		P			gene	taxon:4556	11052019	GOMAP-1.2
GOMAP	Sevir.1G011600	Sevir.1G011600		GO:0009653	GOMAP:0000	IEA		P			gene	taxon:4556	11052019	GOMAP-1.2
GOMAP	Sevir.1G011600	Sevir.1G011600		GO:0016043	GOMAP:0000	IEA		P			gene	taxon:4556	11052019	GOMAP-1.2
GOMAP	Sevir.1G011600	Sevir.1G011600		GO:0034645	GOMAP:0000	IEA		P			gene	taxon:4556	11052019	GOMAP-1.2
GOMAP	Sevir.1G011600	Sevir.1G011600		GO:0048731	GOMAP:0000	IEA		P			gene	taxon:4556	11052019	GOMAP-1.2
GOMAP	Sevir.1G011600	Sevir.1G011600		GO:0016021	GOMAP:0000	IEA		C			gene	taxon:4556	11052019	GOMAP-1.2
GOMAP	Sevir.1G011700	Sevir.1G011700		GO:0007275	GOMAP:0000	IEA		P			gene	taxon:4556	11052019	GOMAP-1.2
GOMAP	Sevir.1G011700	Sevir.1G011700		GO:0009987	GOMAP:0000	IEA		P			gene	taxon:4556	11052019	GOMAP-1.2
GOMAP	Sevir.1G011700	Sevir.1G011700		GO:0023052	GOMAP:0000	IEA		P			gene	taxon:4556	11052019	GOMAP-1.2
GOMAP	Sevir.1G011700	Sevir.1G011700		GO:0050794	GOMAP:0000	IEA		P			gene	taxon:4556	11052019	GOMAP-1.2
GOMAP	Sevir.1G011700	Sevir.1G011700		GO:0051179	GOMAP:0000	IEA		P			gene	taxon:4556	11052019	GOMAP-1.2
GOMAP	Sevir.1G011700	Sevir.1G011700		GO:0016021	GOMAP:0000	IEA		C			gene	taxon:4556	11052019	GOMAP-1.2
GOMAP	Sevir.1G011700	Sevir.1G011700		GO:0016874	GOMAP:0000	IEA		F			gene	taxon:4556	11052019	GOMAP-1.2
GOMAP	Sevir.1G011750	Sevir.1G011750		GO:0006810	GOMAP:0000	IEA		P			gene	taxon:4556	11052019	GOMAP-1.2
GOMAP	Sevir.1G011750	Sevir.1G011750		GO:0006996	GOMAP:0000	IEA		P			gene	taxon:4556	11052019	GOMAP-1.2
GOMAP	Sevir.1G011750	Sevir.1G011750		GO:0044238	GOMAP:0000	IEA		P			gene	taxon:4556	11052019	GOMAP-1.2
GOMAP	Sevir.1G011750	Sevir.1G011750		GO:0051649	GOMAP:0000	IEA		P			gene	taxon:4556	11052019	GOMAP-1.2
GOMAP	Sevir.1G011800	Sevir.1G011800		GO:0004842	GOMAP:0000	IEA		F			gene	taxon:4556	11052019	GOMAP-1.2
GOMAP	Sevir.1G011800	Sevir.1G011800		GO:0042803	GOMAP:0000	IEA	RBH:AT3G61600	F			gene	taxon:4556	10212019	GOMAP-1.2
GOMAP	Sevir.1G011800	Sevir.1G011800		GO:0046982	GOMAP:0000	IEA	RBH:AT3G61600	F			gene	taxon:4556	10212019	GOMAP-1.2
GOMAP	Sevir.1G011800	Sevir.1G011800		GO:0005634	GOMAP:0000	IEA	RBH:AT3G61600	C			gene	taxon:4556	10212019	GOMAP-1.2
GOMAP	Sevir.1G011800	Sevir.1G011800		GO:0005737	GOMAP:0000	IEA	RBH:AT3G61600	C			gene	taxon:4556	10212019	GOMAP-1.2
GOMAP	Sevir.1G011800	Sevir.1G011800		GO:0016021	GOMAP:0000	IEA		C			gene	taxon:4556	11052019	GOMAP-1.2
GOMAP	Sevir.1G011800	Sevir.1G011800		GO:0031463	GOMAP:0000	IEA		C			gene	taxon:4556	11052019	GOMAP-1.2
GOMAP	Sevir.1G011800	Sevir.1G011800		GO:0009886	GOMAP:0000	IEA		P			gene	taxon:4556	11052019	GOMAP-1.2
GOMAP	Sevir.1G011800	Sevir.1G011800		GO:0009954	GOMAP:0000	IEA	RBH:AT3G61600	P			gene	taxon:4556	10212019	GOMAP-1.2
GOMAP	Sevir.1G011800	Sevir.1G011800		GO:0010114	GOMAP:0000	IEA	RBH:AT3G61600	P			gene	taxon:4556	10212019	GOMAP-1.2
GOMAP	Sevir.1G011800	Sevir.1G011800		GO:0010227	GOMAP:0000	IEA	RBH:AT3G61600	P			gene	taxon:4556	10212019	GOMAP-1.2
GOMAP	Sevir.1G011800	Sevir.1G011800		GO:0016567	GOMAP:0000	IEA		P			gene	taxon:4556	11052019	GOMAP-1.2
GOMAP	Sevir.1G011800	Sevir.1G011800		GO:0048439	GOMAP:0000	IEA	RBH:AT3G61600	P			gene	taxon:4556	10212019	GOMAP-1.2
GOMAP	Sevir.1G011800	Sevir.1G011800		GO:0048569	GOMAP:0000	IEA		P			gene	taxon:4556	11052019	GOMAP-1.2
GOMAP	Sevir.1G011800	Sevir.1G011800		GO:0050794	GOMAP:0000	IEA		P			gene	taxon:4556	11052019	GOMAP-1.2
GOMAP	Sevir.1G011900	Sevir.1G011900		GO:0000902	GOMAP:0000	IEA		P			gene	taxon:4556	11052019	GOMAP-1.2
GOMAP	Sevir.1G011900	Sevir.1G011900		GO:0048731	GOMAP:0000	IEA		P			gene	taxon:4556	11052019	GOMAP-1.2
GOMAP	Sevir.1G011900	Sevir.1G011900		GO:0050794	GOMAP:0000	IEA		P			gene	taxon:4556	11052019	GOMAP-1.2
GOMAP	Sevir.1G011900	Sevir.1G011900		GO:0003824	GOMAP:0000	IEA		F			gene	taxon:4556	11052019	GOMAP-1.2
GOMAP	Sevir.1G011900	Sevir.1G011900		GO:0051087	GOMAP:0000	IEA		F			gene	taxon:4556	11052019	GOMAP-1.2
GOMAP	Sevir.1G011900	Sevir.1G011900		GO:0005886	GOMAP:0000	IEA	RBH:AT5G41620	C			gene	taxon:4556	10212019	GOMAP-1.2
GOMAP	Sevir.1G011900	Sevir.1G011900		GO:0009506	GOMAP:0000	IEA		C			gene	taxon:4556	11052019	GOMAP-1.2
GOMAP	Sevir.1G011900	Sevir.1G011900		GO:0009507	GOMAP:0000	IEA	RBH:AT5G41620	C			gene	taxon:4556	10212019	GOMAP-1.2
GOMAP	Sevir.1G012000	Sevir.1G012000		GO:0004842	GOMAP:0000	IEA	RBH:AT3G61590	F			gene	taxon:4556	10212019	GOMAP-1.2
GOMAP	Sevir.1G012000	Sevir.1G012000		GO:0016881	GOMAP:0000	IEA		F			gene	taxon:4556	11052019	GOMAP-1.2
GOMAP	Sevir.1G012000	Sevir.1G012000		GO:0005634	GOMAP:0000	IEA	RBH:AT3G61590	C			gene	taxon:4556	10212019	GOMAP-1.2
GOMAP	Sevir.1G012000	Sevir.1G012000		GO:0016021	GOMAP:0000	IEA		C			gene	taxon:4556	11052019	GOMAP-1.2
GOMAP	Sevir.1G012000	Sevir.1G012000		GO:0019005	GOMAP:0000	IEA		C			gene	taxon:4556	11052019	GOMAP-1.2
GOMAP	Sevir.1G012000	Sevir.1G012000		GO:0006869	GOMAP:0000	IEA	RBH:AT3G61590	P			gene	taxon:4556	10212019	GOMAP-1.2
GOMAP	Sevir.1G012000	Sevir.1G012000		GO:0009887	GOMAP:0000	IEA		P			gene	taxon:4556	11052019	GOMAP-1.2
GOMAP	Sevir.1G012000	Sevir.1G012000		GO:0010305	GOMAP:0000	IEA		P			gene	taxon:4556	11052019	GOMAP-1.2
GOMAP	Sevir.1G012000	Sevir.1G012000		GO:0010928	GOMAP:0000	IEA		P			gene	taxon:4556	11052019	GOMAP-1.2
GOMAP	Sevir.1G012000	Sevir.1G012000		GO:0016567	GOMAP:0000	IEA		P			gene	taxon:4556	11052019	GOMAP-1.2
GOMAP	Sevir.1G012000	Sevir.1G012000		GO:0031146	GOMAP:0000	IEA		P			gene	taxon:4556	11052019	GOMAP-1.2
GOMAP	Sevir.1G012000	Sevir.1G012000		GO:0048646	GOMAP:0000	IEA		P			gene	taxon:4556	11052019	GOMAP-1.2
GOMAP	Sevir.1G012000	Sevir.1G012000		GO:0060776	GOMAP:0000	IEA		P			gene	taxon:4556	11052019	GOMAP-1.2
GOMAP	Sevir.1G012100	Sevir.1G012100		GO:0005516	GOMAP:0000	IEA	RBH:AT2G46240	F			gene	taxon:4556	10212019	GOMAP-1.2
GOMAP	Sevir.1G012100	Sevir.1G012100		GO:0051087	GOMAP:0000	IEA	SMART:SM00264	F			gene	taxon:4556	10242019	GOMAP-1.2
GOMAP	Sevir.1G012100	Sevir.1G012100		GO:0005634	GOMAP:0000	IEA	RBH:AT2G46240	C			gene	taxon:4556	10212019	GOMAP-1.2
GOMAP	Sevir.1G012100	Sevir.1G012100		GO:0009506	GOMAP:0000	IEA	RBH:AT2G46240	C			gene	taxon:4556	10212019	GOMAP-1.2
GOMAP	Sevir.1G012100	Sevir.1G012100		GO:0006457	GOMAP:0000	IEA	RBH:AT2G46240	P			gene	taxon:4556	10212019	GOMAP-1.2
GOMAP	Sevir.1G012100	Sevir.1G012100		GO:0006914	GOMAP:0000	IEA	RBH:O82345	P			gene	taxon:4556	10212019	GOMAP-1.2
GOMAP	Sevir.1G012100	Sevir.1G012100	NOT	GO:0009409	GOMAP:0000	IEA	RBH:O82345	P			gene	taxon:4556	10212019	GOMAP-1.2
GOMAP	Sevir.1G012100	Sevir.1G012100		GO:0009644	GOMAP:0000	IEA	RBH:AT2G46240	P			gene	taxon:4556	10212019	GOMAP-1.2
GOMAP	Sevir.1G012100	Sevir.1G012100		GO:0009817	GOMAP:0000	IEA	RBH:O82345	P			gene	taxon:4556	10212019	GOMAP-1.2
GOMAP	Sevir.1G012100	Sevir.1G012100		GO:0010228	GOMAP:0000	IEA	RBH:AT2G46240	P			gene	taxon:4556	10212019	GOMAP-1.2
GOMAP	Sevir.1G012100	Sevir.1G012100		GO:0010286	GOMAP:0000	IEA	RBH:AT2G46240	P			gene	taxon:4556	10212019	GOMAP-1.2
GOMAP	Sevir.1G012100	Sevir.1G012100		GO:0010508	GOMAP:0000	IEA	RBH:O82345	P			gene	taxon:4556	10212019	GOMAP-1.2
GOMAP	Sevir.1G012100	Sevir.1G012100		GO:0012502	GOMAP:0000	IEA	RBH:AT2G46240	P			gene	taxon:4556	10212019	GOMAP-1.2
GOMAP	Sevir.1G012100	Sevir.1G012100		GO:0034976	GOMAP:0000	IEA	RBH:AT2G46240	P			gene	taxon:4556	10212019	GOMAP-1.2
GOMAP	Sevir.1G012100	Sevir.1G012100		GO:0042542	GOMAP:0000	IEA	RBH:AT2G46240	P			gene	taxon:4556	10212019	GOMAP-1.2
GOMAP	Sevir.1G012100	Sevir.1G012100		GO:0044237	GOMAP:0000	IEA		P			gene	taxon:4556	11052019	GOMAP-1.2
GOMAP	Sevir.1G012100	Sevir.1G012100		GO:0044238	GOMAP:0000	IEA		P			gene	taxon:4556	11052019	GOMAP-1.2
GOMAP	Sevir.1G012200	Sevir.1G012200		GO:0000166	GOMAP:0000	IEA		F			gene	taxon:4556	11052019	GOMAP-1.2
GOMAP	Sevir.1G012200	Sevir.1G012200		GO:0003676	GOMAP:0000	IEA	ProSiteProfiles:PS50102	F			gene	taxon:4556	10242019	GOMAP-1.2
GOMAP	Sevir.1G012200	Sevir.1G012200		GO:0006355	GOMAP:0000	IEA		P			gene	taxon:4556	11052019	GOMAP-1.2
GOMAP	Sevir.1G012200	Sevir.1G012200		GO:0006366	GOMAP:0000	IEA		P			gene	taxon:4556	11052019	GOMAP-1.2
GOMAP	Sevir.1G012200	Sevir.1G012200		GO:0009891	GOMAP:0000	IEA		P			gene	taxon:4556	11052019	GOMAP-1.2
GOMAP	Sevir.1G012200	Sevir.1G012200		GO:0016043	GOMAP:0000	IEA		P			gene	taxon:4556	11052019	GOMAP-1.2
GOMAP	Sevir.1G012200	Sevir.1G012200		GO:0032501	GOMAP:0000	IEA		P			gene	taxon:4556	11052019	GOMAP-1.2
GOMAP	Sevir.1G012200	Sevir.1G012200		GO:0048522	GOMAP:0000	IEA		P			gene	taxon:4556	11052019	GOMAP-1.2
GOMAP	Sevir.1G012200	Sevir.1G012200		GO:0050896	GOMAP:0000	IEA		P			gene	taxon:4556	11052019	GOMAP-1.2
GOMAP	Sevir.1G012200	Sevir.1G012200		GO:0016021	GOMAP:0000	IEA		C			gene	taxon:4556	11052019	GOMAP-1.2
GOMAP	Sevir.1G012300	Sevir.1G012300		GO:0003723	GOMAP:0000	IEA	ProSitePatterns:PS01169	F			gene	taxon:4556	10242019	GOMAP-1.2
GOMAP	Sevir.1G012300	Sevir.1G012300		GO:0003735	GOMAP:0000	IEA	ProSitePatterns:PS01169	F			gene	taxon:4556	10242019	GOMAP-1.2
GOMAP	Sevir.1G012300	Sevir.1G012300		GO:0005634	GOMAP:0000	IEA	RBH:AT1G35680	C			gene	taxon:4556	10212019	GOMAP-1.2
GOMAP	Sevir.1G012300	Sevir.1G012300	NOT	GO:0005762	GOMAP:0000	IEA	RBH:I1HZC2	C			gene	taxon:4556	10212019	GOMAP-1.2
GOMAP	Sevir.1G012300	Sevir.1G012300		GO:0009570	GOMAP:0000	IEA	RBH:AT1G35680	C			gene	taxon:4556	10212019	GOMAP-1.2
GOMAP	Sevir.1G012300	Sevir.1G012300		GO:0009941	GOMAP:0000	IEA	RBH:AT1G35680	C			gene	taxon:4556	10212019	GOMAP-1.2
GOMAP	Sevir.1G012300	Sevir.1G012300		GO:0006364	GOMAP:0000	IEA	RBH:AT1G35680	P			gene	taxon:4556	10212019	GOMAP-1.2
GOMAP	Sevir.1G012300	Sevir.1G012300		GO:0006412	GOMAP:0000	IEA	ProSitePatterns:PS01169	P			gene	taxon:4556	10242019	GOMAP-1.2
GOMAP	Sevir.1G012300	Sevir.1G012300		GO:0009409	GOMAP:0000	IEA	RBH:AT1G35680	P			gene	taxon:4556	10212019	GOMAP-1.2
GOMAP	Sevir.1G012300	Sevir.1G012300		GO:0009793	GOMAP:0000	IEA	RBH:AT1G35680	P			gene	taxon:4556	10212019	GOMAP-1.2
GOMAP	Sevir.1G012300	Sevir.1G012300		GO:0009902	GOMAP:0000	IEA	RBH:AT1G35680	P			gene	taxon:4556	10212019	GOMAP-1.2
GOMAP	Sevir.1G012300	Sevir.1G012300		GO:0010027	GOMAP:0000	IEA	RBH:AT1G35680	P			gene	taxon:4556	10212019	GOMAP-1.2
GOMAP	Sevir.1G012300	Sevir.1G012300		GO:0010207	GOMAP:0000	IEA	RBH:AT1G35680	P			gene	taxon:4556	10212019	GOMAP-1.2
GOMAP	Sevir.1G012300	Sevir.1G012300		GO:0035304	GOMAP:0000	IEA	RBH:AT1G35680	P			gene	taxon:4556	10212019	GOMAP-1.2
GOMAP	Sevir.1G012300	Sevir.1G012300		GO:0042742	GOMAP:0000	IEA	RBH:AT1G35680	P			gene	taxon:4556	10212019	GOMAP-1.2
GOMAP	Sevir.1G012300	Sevir.1G012300		GO:0042793	GOMAP:0000	IEA	RBH:AT1G35680	P			gene	taxon:4556	10212019	GOMAP-1.2
GOMAP	Sevir.1G012300	Sevir.1G012300		GO:0044710	GOMAP:0000	IEA		P			gene	taxon:4556	11052019	GOMAP-1.2
GOMAP	Sevir.1G012300	Sevir.1G012300		GO:0045893	GOMAP:0000	IEA	RBH:AT1G35680	P			gene	taxon:4556	10212019	GOMAP-1.2
GOMAP	Sevir.1G012300	Sevir.1G012300		GO:0051704	GOMAP:0000	IEA		P			gene	taxon:4556	11052019	GOMAP-1.2
GOMAP	Sevir.1G012350	Sevir.1G012350		GO:0006464	GOMAP:0000	IEA		P			gene	taxon:4556	11052019	GOMAP-1.2
GOMAP	Sevir.1G012350	Sevir.1G012350		GO:0006796	GOMAP:0000	IEA		P			gene	taxon:4556	11052019	GOMAP-1.2
GOMAP	Sevir.1G012350	Sevir.1G012350		GO:0006950	GOMAP:0000	IEA		P			gene	taxon:4556	11052019	GOMAP-1.2
GOMAP	Sevir.1G012350	Sevir.1G012350		GO:0044249	GOMAP:0000	IEA		P			gene	taxon:4556	11052019	GOMAP-1.2
GOMAP	Sevir.1G012350	Sevir.1G012350		GO:0050794	GOMAP:0000	IEA		P			gene	taxon:4556	11052019	GOMAP-1.2
GOMAP	Sevir.1G012400	Sevir.1G012400		GO:0000166	GOMAP:0000	IEA		F			gene	taxon:4556	11052019	GOMAP-1.2
GOMAP	Sevir.1G012400	Sevir.1G012400		GO:0003677	GOMAP:0000	IEA		F			gene	taxon:4556	11052019	GOMAP-1.2
GOMAP	Sevir.1G012400	Sevir.1G012400		GO:0016301	GOMAP:0000	IEA		F			gene	taxon:4556	11052019	GOMAP-1.2
GOMAP	Sevir.1G012400	Sevir.1G012400		GO:0046872	GOMAP:0000	IEA		F			gene	taxon:4556	11052019	GOMAP-1.2
GOMAP	Sevir.1G012400	Sevir.1G012400		GO:0005634	GOMAP:0000	IEA		C			gene	taxon:4556	11052019	GOMAP-1.2
GOMAP	Sevir.1G012400	Sevir.1G012400		GO:0009941	GOMAP:0000	IEA		C			gene	taxon:4556	11052019	GOMAP-1.2
GOMAP	Sevir.1G012400	Sevir.1G012400		GO:0016021	GOMAP:0000	IEA		C			gene	taxon:4556	11052019	GOMAP-1.2
GOMAP	Sevir.1G012400	Sevir.1G012400		GO:0006351	GOMAP:0000	IEA		P			gene	taxon:4556	11052019	GOMAP-1.2
GOMAP	Sevir.1G012400	Sevir.1G012400		GO:0006355	GOMAP:0000	IEA		P			gene	taxon:4556	11052019	GOMAP-1.2
GOMAP	Sevir.1G012400	Sevir.1G012400		GO:0016310	GOMAP:0000	IEA		P			gene	taxon:4556	11052019	GOMAP-1.2
GOMAP	Sevir.1G012400	Sevir.1G012400		GO:0030001	GOMAP:0000	IEA		P			gene	taxon:4556	11052019	GOMAP-1.2
GOMAP	Sevir.1G012400	Sevir.1G012400		GO:0032501	GOMAP:0000	IEA		P			gene	taxon:4556	11052019	GOMAP-1.2
GOMAP	Sevir.1G012500	Sevir.1G012500		GO:0003677	GOMAP:0000	IEA		F			gene	taxon:4556	11052019	GOMAP-1.2
GOMAP	Sevir.1G012500	Sevir.1G012500		GO:0004003	GOMAP:0000	IEA		F			gene	taxon:4556	11052019	GOMAP-1.2
GOMAP	Sevir.1G012500	Sevir.1G012500		GO:0005524	GOMAP:0000	IEA		F			gene	taxon:4556	11052019	GOMAP-1.2
GOMAP	Sevir.1G012500	Sevir.1G012500		GO:0016021	GOMAP:0000	IEA		C			gene	taxon:4556	11052019	GOMAP-1.2
GOMAP	Sevir.1G012500	Sevir.1G012500		GO:0044267	GOMAP:0000	IEA		P			gene	taxon:4556	11052019	GOMAP-1.2
GOMAP	Sevir.1G012500	Sevir.1G012500		GO:0071281	GOMAP:0000	IEA		P			gene	taxon:4556	11052019	GOMAP-1.2
GOMAP	Sevir.1G012500	Sevir.1G012500		GO:0071369	GOMAP:0000	IEA		P			gene	taxon:4556	11052019	GOMAP-1.2
GOMAP	Sevir.1G012500	Sevir.1G012500		GO:0071732	GOMAP:0000	IEA		P			gene	taxon:4556	11052019	GOMAP-1.2
GOMAP	Sevir.1G012600	Sevir.1G012600		GO:0016021	GOMAP:0000	IEA		C			gene	taxon:4556	11052019	GOMAP-1.2
GOMAP	Sevir.1G012600	Sevir.1G012600		GO:0016310	GOMAP:0000	IEA		P			gene	taxon:4556	11052019	GOMAP-1.2
GOMAP	Sevir.1G012600	Sevir.1G012600		GO:0032259	GOMAP:0000	IEA		P			gene	taxon:4556	11052019	GOMAP-1.2
GOMAP	Sevir.1G012600	Sevir.1G012600		GO:0032501	GOMAP:0000	IEA		P			gene	taxon:4556	11052019	GOMAP-1.2
GOMAP	Sevir.1G012600	Sevir.1G012600		GO:0043170	GOMAP:0000	IEA		P			gene	taxon:4556	11052019	GOMAP-1.2
GOMAP	Sevir.1G012600	Sevir.1G012600		GO:0044238	GOMAP:0000	IEA		P			gene	taxon:4556	11052019	GOMAP-1.2
GOMAP	Sevir.1G012600	Sevir.1G012600		GO:0048856	GOMAP:0000	IEA		P			gene	taxon:4556	11052019	GOMAP-1.2
GOMAP	Sevir.1G012600	Sevir.1G012600		GO:0050794	GOMAP:0000	IEA		P			gene	taxon:4556	11052019	GOMAP-1.2
GOMAP	Sevir.1G012600	Sevir.1G012600		GO:0050896	GOMAP:0000	IEA		P			gene	taxon:4556	11052019	GOMAP-1.2
GOMAP	Sevir.1G012600	Sevir.1G012600		GO:0016740	GOMAP:0000	IEA		F			gene	taxon:4556	11052019	GOMAP-1.2
GOMAP	Sevir.1G012600	Sevir.1G012600		GO:0016874	GOMAP:0000	IEA		F			gene	taxon:4556	11052019	GOMAP-1.2
GOMAP	Sevir.1G012650	Sevir.1G012650		GO:0005488	GOMAP:0000	IEA		F			gene	taxon:4556	11052019	GOMAP-1.2
GOMAP	Sevir.1G012650	Sevir.1G012650		GO:0009653	GOMAP:0000	IEA		P			gene	taxon:4556	11052019	GOMAP-1.2
GOMAP	Sevir.1G012650	Sevir.1G012650		GO:0010467	GOMAP:0000	IEA		P			gene	taxon:4556	11052019	GOMAP-1.2
GOMAP	Sevir.1G012650	Sevir.1G012650		GO:0010468	GOMAP:0000	IEA		P			gene	taxon:4556	11052019	GOMAP-1.2
GOMAP	Sevir.1G012650	Sevir.1G012650		GO:0022402	GOMAP:0000	IEA		P			gene	taxon:4556	11052019	GOMAP-1.2
GOMAP	Sevir.1G012650	Sevir.1G012650		GO:0034641	GOMAP:0000	IEA		P			gene	taxon:4556	11052019	GOMAP-1.2
GOMAP	Sevir.1G012650	Sevir.1G012650		GO:0044238	GOMAP:0000	IEA		P			gene	taxon:4556	11052019	GOMAP-1.2
GOMAP	Sevir.1G012650	Sevir.1G012650		GO:0044249	GOMAP:0000	IEA		P			gene	taxon:4556	11052019	GOMAP-1.2
GOMAP	Sevir.1G012650	Sevir.1G012650		GO:0044260	GOMAP:0000	IEA		P			gene	taxon:4556	11052019	GOMAP-1.2
GOMAP	Sevir.1G012650	Sevir.1G012650		GO:0048518	GOMAP:0000	IEA		P			gene	taxon:4556	11052019	GOMAP-1.2
GOMAP	Sevir.1G012650	Sevir.1G012650		GO:0050794	GOMAP:0000	IEA		P			gene	taxon:4556	11052019	GOMAP-1.2
GOMAP	Sevir.1G012700	Sevir.1G012700		GO:0003824	GOMAP:0000	IEA		F			gene	taxon:4556	11052019	GOMAP-1.2
GOMAP	Sevir.1G012700	Sevir.1G012700		GO:0005622	GOMAP:0000	IEA		C			gene	taxon:4556	11052019	GOMAP-1.2
GOMAP	Sevir.1G012700	Sevir.1G012700		GO:0005886	GOMAP:0000	IEA		C			gene	taxon:4556	11052019	GOMAP-1.2
GOMAP	Sevir.1G012700	Sevir.1G012700		GO:0016021	GOMAP:0000	IEA		C			gene	taxon:4556	11052019	GOMAP-1.2
GOMAP	Sevir.1G012700	Sevir.1G012700		GO:0006351	GOMAP:0000	IEA		P			gene	taxon:4556	11052019	GOMAP-1.2
GOMAP	Sevir.1G012700	Sevir.1G012700		GO:0006996	GOMAP:0000	IEA		P			gene	taxon:4556	11052019	GOMAP-1.2
GOMAP	Sevir.1G012700	Sevir.1G012700		GO:0032502	GOMAP:0000	IEA		P			gene	taxon:4556	11052019	GOMAP-1.2
GOMAP	Sevir.1G012700	Sevir.1G012700		GO:0050794	GOMAP:0000	IEA		P			gene	taxon:4556	11052019	GOMAP-1.2
GOMAP	Sevir.1G012800	Sevir.1G012800		GO:0000226	GOMAP:0000	IEA		P			gene	taxon:4556	11052019	GOMAP-1.2
GOMAP	Sevir.1G012800	Sevir.1G012800		GO:0000279	GOMAP:0000	IEA		P			gene	taxon:4556	11052019	GOMAP-1.2
GOMAP	Sevir.1G012800	Sevir.1G012800		GO:0000911	GOMAP:0000	IEA		P			gene	taxon:4556	11052019	GOMAP-1.2
GOMAP	Sevir.1G012800	Sevir.1G012800		GO:0006084	GOMAP:0000	IEA		P			gene	taxon:4556	11052019	GOMAP-1.2
GOMAP	Sevir.1G012800	Sevir.1G012800		GO:0006357	GOMAP:0000	IEA		P			gene	taxon:4556	11052019	GOMAP-1.2
GOMAP	Sevir.1G012800	Sevir.1G012800		GO:0006366	GOMAP:0000	IEA		P			gene	taxon:4556	11052019	GOMAP-1.2
GOMAP	Sevir.1G012800	Sevir.1G012800		GO:0008283	GOMAP:0000	IEA		P			gene	taxon:4556	11052019	GOMAP-1.2
GOMAP	Sevir.1G012800	Sevir.1G012800		GO:0010557	GOMAP:0000	IEA		P			gene	taxon:4556	11052019	GOMAP-1.2
GOMAP	Sevir.1G012800	Sevir.1G012800		GO:0010583	GOMAP:0000	IEA		P			gene	taxon:4556	11052019	GOMAP-1.2
GOMAP	Sevir.1G012800	Sevir.1G012800		GO:0016572	GOMAP:0000	IEA		P			gene	taxon:4556	11052019	GOMAP-1.2
GOMAP	Sevir.1G012800	Sevir.1G012800		GO:0031328	GOMAP:0000	IEA		P			gene	taxon:4556	11052019	GOMAP-1.2
GOMAP	Sevir.1G012800	Sevir.1G012800		GO:0042127	GOMAP:0000	IEA		P			gene	taxon:4556	11052019	GOMAP-1.2
GOMAP	Sevir.1G012800	Sevir.1G012800		GO:0048513	GOMAP:0000	IEA		P			gene	taxon:4556	11052019	GOMAP-1.2
GOMAP	Sevir.1G012800	Sevir.1G012800		GO:0048523	GOMAP:0000	IEA		P			gene	taxon:4556	11052019	GOMAP-1.2
GOMAP	Sevir.1G012800	Sevir.1G012800		GO:0051173	GOMAP:0000	IEA		P			gene	taxon:4556	11052019	GOMAP-1.2
GOMAP	Sevir.1G012800	Sevir.1G012800		GO:0051276	GOMAP:0000	IEA		P			gene	taxon:4556	11052019	GOMAP-1.2
GOMAP	Sevir.1G012800	Sevir.1G012800		GO:0051322	GOMAP:0000	IEA		P			gene	taxon:4556	11052019	GOMAP-1.2
GOMAP	Sevir.1G012800	Sevir.1G012800		GO:0051329	GOMAP:0000	IEA		P			gene	taxon:4556	11052019	GOMAP-1.2
GOMAP	Sevir.1G012800	Sevir.1G012800		GO:0000794	GOMAP:0000	IEA	RBH:AT4G11080	C			gene	taxon:4556	10212019	GOMAP-1.2
GOMAP	Sevir.1G012800	Sevir.1G012800		GO:0003677	GOMAP:0000	IEA		F			gene	taxon:4556	11052019	GOMAP-1.2
GOMAP	Sevir.1G012800	Sevir.1G012800		GO:0003700	GOMAP:0000	IEA	RBH:AT4G11080	F			gene	taxon:4556	10212019	GOMAP-1.2
GOMAP	Sevir.1G012900	Sevir.1G012900		GO:0044238	GOMAP:0000	IEA		P			gene	taxon:4556	11052019	GOMAP-1.2
GOMAP	Sevir.1G012900	Sevir.1G012900		GO:0044260	GOMAP:0000	IEA		P			gene	taxon:4556	11052019	GOMAP-1.2
GOMAP	Sevir.1G012900	Sevir.1G012900		GO:0065007	GOMAP:0000	IEA		P			gene	taxon:4556	11052019	GOMAP-1.2
GOMAP	Sevir.1G013000	Sevir.1G013000		GO:0003008	GOMAP:0000	IEA		P			gene	taxon:4556	11052019	GOMAP-1.2
GOMAP	Sevir.1G013000	Sevir.1G013000		GO:0007165	GOMAP:0000	IEA		P			gene	taxon:4556	11052019	GOMAP-1.2
GOMAP	Sevir.1G013000	Sevir.1G013000		GO:0007267	GOMAP:0000	IEA		P			gene	taxon:4556	11052019	GOMAP-1.2
GOMAP	Sevir.1G013000	Sevir.1G013000		GO:0022613	GOMAP:0000	IEA		P			gene	taxon:4556	11052019	GOMAP-1.2
GOMAP	Sevir.1G013000	Sevir.1G013000		GO:0032502	GOMAP:0000	IEA		P			gene	taxon:4556	11052019	GOMAP-1.2
GOMAP	Sevir.1G013000	Sevir.1G013000		GO:0051179	GOMAP:0000	IEA		P			gene	taxon:4556	11052019	GOMAP-1.2
GOMAP	Sevir.1G013100	Sevir.1G013100		GO:0003677	GOMAP:0000	IEA	RBH:AT5G53210	F			gene	taxon:4556	10212019	GOMAP-1.2
GOMAP	Sevir.1G013100	Sevir.1G013100		GO:0003700	GOMAP:0000	IEA	RBH:AT5G53210	F			gene	taxon:4556	10212019	GOMAP-1.2
GOMAP	Sevir.1G013100	Sevir.1G013100		GO:0046983	GOMAP:0000	IEA	Pfam:PF00010	F			gene	taxon:4556	10242019	GOMAP-1.2
GOMAP	Sevir.1G013100	Sevir.1G013100		GO:0005634	GOMAP:0000	IEA	RBH:AT5G53210	C			gene	taxon:4556	10212019	GOMAP-1.2
GOMAP	Sevir.1G013100	Sevir.1G013100		GO:0005739	GOMAP:0000	IEA		C			gene	taxon:4556	11052019	GOMAP-1.2
GOMAP	Sevir.1G013100	Sevir.1G013100		GO:0016020	GOMAP:0000	IEA		C			gene	taxon:4556	11052019	GOMAP-1.2
GOMAP	Sevir.1G013100	Sevir.1G013100		GO:0006351	GOMAP:0000	IEA		P			gene	taxon:4556	11052019	GOMAP-1.2
GOMAP	Sevir.1G013100	Sevir.1G013100		GO:0006355	GOMAP:0000	IEA	RBH:AT5G53210	P			gene	taxon:4556	10212019	GOMAP-1.2
GOMAP	Sevir.1G013100	Sevir.1G013100		GO:0009886	GOMAP:0000	IEA		P			gene	taxon:4556	11052019	GOMAP-1.2
GOMAP	Sevir.1G013100	Sevir.1G013100		GO:0010103	GOMAP:0000	IEA	RBH:AT5G53210	P			gene	taxon:4556	10212019	GOMAP-1.2
GOMAP	Sevir.1G013100	Sevir.1G013100		GO:0042127	GOMAP:0000	IEA	RBH:AT5G53210	P			gene	taxon:4556	10212019	GOMAP-1.2
GOMAP	Sevir.1G013100	Sevir.1G013100		GO:0048513	GOMAP:0000	IEA		P			gene	taxon:4556	11052019	GOMAP-1.2
GOMAP	Sevir.1G013100	Sevir.1G013100		GO:0048646	GOMAP:0000	IEA		P			gene	taxon:4556	11052019	GOMAP-1.2
GOMAP	Sevir.1G013200	Sevir.1G013200		GO:0000165	GOMAP:0000	IEA	RBH:AT4G01050	P			gene	taxon:4556	10212019	GOMAP-1.2
GOMAP	Sevir.1G013200	Sevir.1G013200		GO:0005975	GOMAP:0000	IEA		P			gene	taxon:4556	11052019	GOMAP-1.2
GOMAP	Sevir.1G013200	Sevir.1G013200		GO:0006032	GOMAP:0000	IEA		P			gene	taxon:4556	11052019	GOMAP-1.2
GOMAP	Sevir.1G013200	Sevir.1G013200		GO:0006364	GOMAP:0000	IEA	RBH:AT4G01050	P			gene	taxon:4556	10212019	GOMAP-1.2
GOMAP	Sevir.1G013200	Sevir.1G013200		GO:0006546	GOMAP:0000	IEA	RBH:AT4G01050	P			gene	taxon:4556	10212019	GOMAP-1.2
GOMAP	Sevir.1G013200	Sevir.1G013200		GO:0006612	GOMAP:0000	IEA	RBH:AT4G01050	P			gene	taxon:4556	10212019	GOMAP-1.2
GOMAP	Sevir.1G013200	Sevir.1G013200		GO:0006636	GOMAP:0000	IEA	RBH:AT4G01050	P			gene	taxon:4556	10212019	GOMAP-1.2
GOMAP	Sevir.1G013200	Sevir.1G013200		GO:0006733	GOMAP:0000	IEA	RBH:AT4G01050	P			gene	taxon:4556	10212019	GOMAP-1.2
GOMAP	Sevir.1G013200	Sevir.1G013200		GO:0006766	GOMAP:0000	IEA	RBH:AT4G01050	P			gene	taxon:4556	10212019	GOMAP-1.2
GOMAP	Sevir.1G013200	Sevir.1G013200		GO:0009072	GOMAP:0000	IEA	RBH:AT4G01050	P			gene	taxon:4556	10212019	GOMAP-1.2
GOMAP	Sevir.1G013200	Sevir.1G013200		GO:0009106	GOMAP:0000	IEA	RBH:AT4G01050	P			gene	taxon:4556	10212019	GOMAP-1.2
GOMAP	Sevir.1G013200	Sevir.1G013200		GO:0009108	GOMAP:0000	IEA	RBH:AT4G01050	P			gene	taxon:4556	10212019	GOMAP-1.2
GOMAP	Sevir.1G013200	Sevir.1G013200		GO:0009117	GOMAP:0000	IEA	RBH:AT4G01050	P			gene	taxon:4556	10212019	GOMAP-1.2
GOMAP	Sevir.1G013200	Sevir.1G013200		GO:0009409	GOMAP:0000	IEA	RBH:AT4G01050	P			gene	taxon:4556	10212019	GOMAP-1.2
GOMAP	Sevir.1G013200	Sevir.1G013200		GO:0009595	GOMAP:0000	IEA	RBH:AT4G01050	P			gene	taxon:4556	10212019	GOMAP-1.2
GOMAP	Sevir.1G013200	Sevir.1G013200		GO:0009637	GOMAP:0000	IEA	RBH:AT4G01050	P			gene	taxon:4556	10212019	GOMAP-1.2
GOMAP	Sevir.1G013200	Sevir.1G013200		GO:0009695	GOMAP:0000	IEA	RBH:AT4G01050	P			gene	taxon:4556	10212019	GOMAP-1.2
GOMAP	Sevir.1G013200	Sevir.1G013200		GO:0009697	GOMAP:0000	IEA	RBH:AT4G01050	P			gene	taxon:4556	10212019	GOMAP-1.2
GOMAP	Sevir.1G013200	Sevir.1G013200		GO:0009744	GOMAP:0000	IEA	RBH:AT4G01050	P			gene	taxon:4556	10212019	GOMAP-1.2
GOMAP	Sevir.1G013200	Sevir.1G013200		GO:0009749	GOMAP:0000	IEA	RBH:AT4G01050	P			gene	taxon:4556	10212019	GOMAP-1.2
GOMAP	Sevir.1G013200	Sevir.1G013200		GO:0009772	GOMAP:0000	IEA	RBH:AT4G01050	P			gene	taxon:4556	10212019	GOMAP-1.2
GOMAP	Sevir.1G013200	Sevir.1G013200		GO:0009773	GOMAP:0000	IEA	RBH:AT4G01050	P			gene	taxon:4556	10212019	GOMAP-1.2
GOMAP	Sevir.1G013200	Sevir.1G013200		GO:0009862	GOMAP:0000	IEA	RBH:AT4G01050	P			gene	taxon:4556	10212019	GOMAP-1.2
GOMAP	Sevir.1G013200	Sevir.1G013200		GO:0009867	GOMAP:0000	IEA	RBH:AT4G01050	P			gene	taxon:4556	10212019	GOMAP-1.2
GOMAP	Sevir.1G013200	Sevir.1G013200		GO:0009902	GOMAP:0000	IEA	RBH:AT4G01050	P			gene	taxon:4556	10212019	GOMAP-1.2
GOMAP	Sevir.1G013200	Sevir.1G013200		GO:0010027	GOMAP:0000	IEA	RBH:AT4G01050	P			gene	taxon:4556	10212019	GOMAP-1.2
GOMAP	Sevir.1G013200	Sevir.1G013200		GO:0010114	GOMAP:0000	IEA	RBH:AT4G01050	P			gene	taxon:4556	10212019	GOMAP-1.2
GOMAP	Sevir.1G013200	Sevir.1G013200		GO:0010200	GOMAP:0000	IEA	RBH:AT4G01050	P			gene	taxon:4556	10212019	GOMAP-1.2
GOMAP	Sevir.1G013200	Sevir.1G013200		GO:0010207	GOMAP:0000	IEA	RBH:AT4G01050	P			gene	taxon:4556	10212019	GOMAP-1.2
GOMAP	Sevir.1G013200	Sevir.1G013200		GO:0010218	GOMAP:0000	IEA	RBH:AT4G01050	P			gene	taxon:4556	10212019	GOMAP-1.2
GOMAP	Sevir.1G013200	Sevir.1G013200		GO:0010310	GOMAP:0000	IEA	RBH:AT4G01050	P			gene	taxon:4556	10212019	GOMAP-1.2
GOMAP	Sevir.1G013200	Sevir.1G013200		GO:0010363	GOMAP:0000	IEA	RBH:AT4G01050	P			gene	taxon:4556	10212019	GOMAP-1.2
GOMAP	Sevir.1G013200	Sevir.1G013200		GO:0015995	GOMAP:0000	IEA	RBH:AT4G01050	P			gene	taxon:4556	10212019	GOMAP-1.2
GOMAP	Sevir.1G013200	Sevir.1G013200		GO:0019216	GOMAP:0000	IEA	RBH:AT4G01050	P			gene	taxon:4556	10212019	GOMAP-1.2
GOMAP	Sevir.1G013200	Sevir.1G013200		GO:0019288	GOMAP:0000	IEA	RBH:AT4G01050	P			gene	taxon:4556	10212019	GOMAP-1.2
GOMAP	Sevir.1G013200	Sevir.1G013200		GO:0019344	GOMAP:0000	IEA	RBH:AT4G01050	P			gene	taxon:4556	10212019	GOMAP-1.2
GOMAP	Sevir.1G013200	Sevir.1G013200		GO:0019748	GOMAP:0000	IEA	RBH:AT4G01050	P			gene	taxon:4556	10212019	GOMAP-1.2
GOMAP	Sevir.1G013200	Sevir.1G013200		GO:0031348	GOMAP:0000	IEA	RBH:AT4G01050	P			gene	taxon:4556	10212019	GOMAP-1.2
GOMAP	Sevir.1G013200	Sevir.1G013200		GO:0031408	GOMAP:0000	IEA	RBH:AT4G01050	P			gene	taxon:4556	10212019	GOMAP-1.2
GOMAP	Sevir.1G013200	Sevir.1G013200		GO:0035304	GOMAP:0000	IEA	RBH:AT4G01050	P			gene	taxon:4556	10212019	GOMAP-1.2
GOMAP	Sevir.1G013200	Sevir.1G013200		GO:0042742	GOMAP:0000	IEA	RBH:AT4G01050	P			gene	taxon:4556	10212019	GOMAP-1.2
GOMAP	Sevir.1G013200	Sevir.1G013200		GO:0043900	GOMAP:0000	IEA	RBH:AT4G01050	P			gene	taxon:4556	10212019	GOMAP-1.2
GOMAP	Sevir.1G013200	Sevir.1G013200		GO:0050832	GOMAP:0000	IEA	RBH:AT4G01050	P			gene	taxon:4556	10212019	GOMAP-1.2
GOMAP	Sevir.1G013200	Sevir.1G013200		GO:0004568	GOMAP:0000	IEA		F			gene	taxon:4556	11052019	GOMAP-1.2
GOMAP	Sevir.1G013200	Sevir.1G013200		GO:0008061	GOMAP:0000	IEA		F			gene	taxon:4556	11052019	GOMAP-1.2
GOMAP	Sevir.1G013200	Sevir.1G013200		GO:0005576	GOMAP:0000	IEA		C			gene	taxon:4556	11052019	GOMAP-1.2
GOMAP	Sevir.1G013200	Sevir.1G013200		GO:0009941	GOMAP:0000	IEA	RBH:AT4G01050	C			gene	taxon:4556	10212019	GOMAP-1.2
GOMAP	Sevir.1G013200	Sevir.1G013200		GO:0016021	GOMAP:0000	IEA		C			gene	taxon:4556	11052019	GOMAP-1.2
GOMAP	Sevir.1G013200	Sevir.1G013200		GO:0098807	GOMAP:0000	IEA	RBH:Q9M158	C			gene	taxon:4556	10212019	GOMAP-1.2
GOMAP	Sevir.1G013300	Sevir.1G013300		GO:0000166	GOMAP:0000	IEA		F			gene	taxon:4556	11052019	GOMAP-1.2
GOMAP	Sevir.1G013300	Sevir.1G013300		GO:0003676	GOMAP:0000	IEA		F			gene	taxon:4556	11052019	GOMAP-1.2
GOMAP	Sevir.1G013300	Sevir.1G013300		GO:0005739	GOMAP:0000	IEA	RBH:AT5G24130	C			gene	taxon:4556	10212019	GOMAP-1.2
GOMAP	Sevir.1G013300	Sevir.1G013300		GO:0016021	GOMAP:0000	IEA		C			gene	taxon:4556	11052019	GOMAP-1.2
GOMAP	Sevir.1G013300	Sevir.1G013300		GO:0006352	GOMAP:0000	IEA		P			gene	taxon:4556	11052019	GOMAP-1.2
GOMAP	Sevir.1G013300	Sevir.1G013300		GO:0006355	GOMAP:0000	IEA		P			gene	taxon:4556	11052019	GOMAP-1.2
GOMAP	Sevir.1G013300	Sevir.1G013300		GO:0006950	GOMAP:0000	IEA		P			gene	taxon:4556	11052019	GOMAP-1.2
GOMAP	Sevir.1G013300	Sevir.1G013300		GO:0048522	GOMAP:0000	IEA		P			gene	taxon:4556	11052019	GOMAP-1.2
GOMAP	Sevir.1G013300	Sevir.1G013300		GO:0051716	GOMAP:0000	IEA		P			gene	taxon:4556	11052019	GOMAP-1.2
GOMAP	Sevir.1G013300	Sevir.1G013300		GO:0055114	GOMAP:0000	IEA		P			gene	taxon:4556	11052019	GOMAP-1.2
GOMAP	Sevir.1G013300	Sevir.1G013300		GO:0098869	GOMAP:0000	IEA		P			gene	taxon:4556	11052019	GOMAP-1.2
GOMAP	Sevir.1G013400	Sevir.1G013400		GO:0005730	GOMAP:0000	IEA		C			gene	taxon:4556	11052019	GOMAP-1.2
GOMAP	Sevir.1G013400	Sevir.1G013400		GO:0005737	GOMAP:0000	IEA		C			gene	taxon:4556	11052019	GOMAP-1.2
GOMAP	Sevir.1G013400	Sevir.1G013400		GO:0016021	GOMAP:0000	IEA		C			gene	taxon:4556	11052019	GOMAP-1.2
GOMAP	Sevir.1G013400	Sevir.1G013400		GO:0043234	GOMAP:0000	IEA		C			gene	taxon:4556	11052019	GOMAP-1.2
GOMAP	Sevir.1G013400	Sevir.1G013400		GO:0008270	GOMAP:0000	IEA		F			gene	taxon:4556	11052019	GOMAP-1.2
GOMAP	Sevir.1G013400	Sevir.1G013400		GO:0061630	GOMAP:0000	IEA		F			gene	taxon:4556	11052019	GOMAP-1.2
GOMAP	Sevir.1G013400	Sevir.1G013400		GO:0016043	GOMAP:0000	IEA		P			gene	taxon:4556	11052019	GOMAP-1.2
GOMAP	Sevir.1G013400	Sevir.1G013400		GO:0016567	GOMAP:0000	IEA		P			gene	taxon:4556	11052019	GOMAP-1.2
GOMAP	Sevir.1G013400	Sevir.1G013400		GO:0032501	GOMAP:0000	IEA		P			gene	taxon:4556	11052019	GOMAP-1.2
GOMAP	Sevir.1G013400	Sevir.1G013400		GO:0044767	GOMAP:0000	IEA		P			gene	taxon:4556	11052019	GOMAP-1.2
GOMAP	Sevir.1G013400	Sevir.1G013400		GO:0050794	GOMAP:0000	IEA		P			gene	taxon:4556	11052019	GOMAP-1.2
GOMAP	Sevir.1G013400	Sevir.1G013400		GO:0090304	GOMAP:0000	IEA		P			gene	taxon:4556	11052019	GOMAP-1.2
GOMAP	Sevir.1G013450	Sevir.1G013450		GO:0000387	GOMAP:0000	IEA		P			gene	taxon:4556	11052019	GOMAP-1.2
GOMAP	Sevir.1G013450	Sevir.1G013450		GO:0006997	GOMAP:0000	IEA		P			gene	taxon:4556	11052019	GOMAP-1.2
GOMAP	Sevir.1G013450	Sevir.1G013450		GO:0032259	GOMAP:0000	IEA		P			gene	taxon:4556	11052019	GOMAP-1.2
GOMAP	Sevir.1G013450	Sevir.1G013450		GO:0050896	GOMAP:0000	IEA		P			gene	taxon:4556	11052019	GOMAP-1.2
GOMAP	Sevir.1G013450	Sevir.1G013450		GO:0003723	GOMAP:0000	IEA		F			gene	taxon:4556	11052019	GOMAP-1.2
GOMAP	Sevir.1G013450	Sevir.1G013450		GO:0008022	GOMAP:0000	IEA		F			gene	taxon:4556	11052019	GOMAP-1.2
GOMAP	Sevir.1G013450	Sevir.1G013450		GO:0042802	GOMAP:0000	IEA		F			gene	taxon:4556	11052019	GOMAP-1.2
GOMAP	Sevir.1G013450	Sevir.1G013450		GO:0005694	GOMAP:0000	IEA		C			gene	taxon:4556	11052019	GOMAP-1.2
GOMAP	Sevir.1G013450	Sevir.1G013450		GO:0005730	GOMAP:0000	IEA		C			gene	taxon:4556	11052019	GOMAP-1.2
GOMAP	Sevir.1G013450	Sevir.1G013450		GO:0005856	GOMAP:0000	IEA		C			gene	taxon:4556	11052019	GOMAP-1.2
GOMAP	Sevir.1G013450	Sevir.1G013450		GO:0015030	GOMAP:0000	IEA		C			gene	taxon:4556	11052019	GOMAP-1.2
GOMAP	Sevir.1G013450	Sevir.1G013450		GO:0016020	GOMAP:0000	IEA		C			gene	taxon:4556	11052019	GOMAP-1.2
GOMAP	Sevir.1G013500	Sevir.1G013500		GO:0008270	GOMAP:0000	IEA		F			gene	taxon:4556	11052019	GOMAP-1.2
GOMAP	Sevir.1G013500	Sevir.1G013500		GO:0061630	GOMAP:0000	IEA	RBH:I1HZ83	F			gene	taxon:4556	10212019	GOMAP-1.2
GOMAP	Sevir.1G013500	Sevir.1G013500		GO:0016021	GOMAP:0000	IEA		C			gene	taxon:4556	11052019	GOMAP-1.2
GOMAP	Sevir.1G013500	Sevir.1G013500		GO:0043161	GOMAP:0000	IEA	RBH:I1HZ83	P			gene	taxon:4556	10212019	GOMAP-1.2
GOMAP	Sevir.1G013500	Sevir.1G013500		GO:0050896	GOMAP:0000	IEA		P			gene	taxon:4556	11052019	GOMAP-1.2
GOMAP	Sevir.1G013500	Sevir.1G013500		GO:0065007	GOMAP:0000	IEA		P			gene	taxon:4556	11052019	GOMAP-1.2
GOMAP	Sevir.1G013600	Sevir.1G013600		GO:0008270	GOMAP:0000	IEA		F			gene	taxon:4556	11052019	GOMAP-1.2
GOMAP	Sevir.1G013600	Sevir.1G013600		GO:0016021	GOMAP:0000	IEA		C			gene	taxon:4556	11052019	GOMAP-1.2
GOMAP	Sevir.1G013600	Sevir.1G013600		GO:0016567	GOMAP:0000	IEA		P			gene	taxon:4556	11052019	GOMAP-1.2
GOMAP	Sevir.1G013600	Sevir.1G013600		GO:0043161	GOMAP:0000	IEA		P			gene	taxon:4556	11052019	GOMAP-1.2
GOMAP	Sevir.1G013600	Sevir.1G013600		GO:0050896	GOMAP:0000	IEA		P			gene	taxon:4556	11052019	GOMAP-1.2
GOMAP	Sevir.1G013600	Sevir.1G013600		GO:0065007	GOMAP:0000	IEA		P			gene	taxon:4556	11052019	GOMAP-1.2
GOMAP	Sevir.1G013700	Sevir.1G013700		GO:0003006	GOMAP:0000	IEA		P			gene	taxon:4556	11052019	GOMAP-1.2
GOMAP	Sevir.1G013700	Sevir.1G013700		GO:0005975	GOMAP:0000	IEA	Pfam:PF00295	P			gene	taxon:4556	10242019	GOMAP-1.2
GOMAP	Sevir.1G013700	Sevir.1G013700		GO:0009057	GOMAP:0000	IEA		P			gene	taxon:4556	11052019	GOMAP-1.2
GOMAP	Sevir.1G013700	Sevir.1G013700		GO:0009791	GOMAP:0000	IEA		P			gene	taxon:4556	11052019	GOMAP-1.2
GOMAP	Sevir.1G013700	Sevir.1G013700		GO:0044237	GOMAP:0000	IEA		P			gene	taxon:4556	11052019	GOMAP-1.2
GOMAP	Sevir.1G013700	Sevir.1G013700		GO:0044710	GOMAP:0000	IEA		P			gene	taxon:4556	11052019	GOMAP-1.2
GOMAP	Sevir.1G013700	Sevir.1G013700		GO:0048513	GOMAP:0000	IEA		P			gene	taxon:4556	11052019	GOMAP-1.2
GOMAP	Sevir.1G013700	Sevir.1G013700		GO:0071555	GOMAP:0000	IEA		P			gene	taxon:4556	11052019	GOMAP-1.2
GOMAP	Sevir.1G013700	Sevir.1G013700		GO:0004650	GOMAP:0000	IEA	Pfam:PF00295	F			gene	taxon:4556	10242019	GOMAP-1.2
GOMAP	Sevir.1G013700	Sevir.1G013700		GO:0005576	GOMAP:0000	IEA		C			gene	taxon:4556	11052019	GOMAP-1.2
GOMAP	Sevir.1G013700	Sevir.1G013700		GO:0016020	GOMAP:0000	IEA		C			gene	taxon:4556	11052019	GOMAP-1.2
GOMAP	Sevir.1G013800	Sevir.1G013800		GO:0004864	GOMAP:0000	IEA		F			gene	taxon:4556	11052019	GOMAP-1.2
GOMAP	Sevir.1G013800	Sevir.1G013800		GO:0004871	GOMAP:0000	IEA		F			gene	taxon:4556	11052019	GOMAP-1.2
GOMAP	Sevir.1G013800	Sevir.1G013800		GO:0004872	GOMAP:0000	IEA	RBH:AT5G53160	F			gene	taxon:4556	10212019	GOMAP-1.2
GOMAP	Sevir.1G013800	Sevir.1G013800		GO:0010427	GOMAP:0000	IEA		F			gene	taxon:4556	11052019	GOMAP-1.2
GOMAP	Sevir.1G013800	Sevir.1G013800		GO:0042803	GOMAP:0000	IEA		F			gene	taxon:4556	11052019	GOMAP-1.2
GOMAP	Sevir.1G013800	Sevir.1G013800		GO:0005634	GOMAP:0000	IEA	RBH:AT5G53160	C			gene	taxon:4556	10212019	GOMAP-1.2
GOMAP	Sevir.1G013800	Sevir.1G013800		GO:0005739	GOMAP:0000	IEA	RBH:AT5G53160	C			gene	taxon:4556	10212019	GOMAP-1.2
GOMAP	Sevir.1G013800	Sevir.1G013800		GO:0005886	GOMAP:0000	IEA		C			gene	taxon:4556	11052019	GOMAP-1.2
GOMAP	Sevir.1G013800	Sevir.1G013800		GO:0006569	GOMAP:0000	IEA		P			gene	taxon:4556	11052019	GOMAP-1.2
GOMAP	Sevir.1G013800	Sevir.1G013800		GO:0006950	GOMAP:0000	IEA		P			gene	taxon:4556	11052019	GOMAP-1.2
GOMAP	Sevir.1G013800	Sevir.1G013800		GO:0009062	GOMAP:0000	IEA		P			gene	taxon:4556	11052019	GOMAP-1.2
GOMAP	Sevir.1G013800	Sevir.1G013800		GO:0009684	GOMAP:0000	IEA		P			gene	taxon:4556	11052019	GOMAP-1.2
GOMAP	Sevir.1G013800	Sevir.1G013800		GO:0009738	GOMAP:0000	IEA	RBH:AT5G53160	P			gene	taxon:4556	10212019	GOMAP-1.2
GOMAP	Sevir.1G013800	Sevir.1G013800		GO:0009789	GOMAP:0000	IEA	RBH:AT5G53160	P			gene	taxon:4556	10212019	GOMAP-1.2
GOMAP	Sevir.1G013800	Sevir.1G013800		GO:0010029	GOMAP:0000	IEA		P			gene	taxon:4556	11052019	GOMAP-1.2
GOMAP	Sevir.1G013800	Sevir.1G013800		GO:0016138	GOMAP:0000	IEA		P			gene	taxon:4556	11052019	GOMAP-1.2
GOMAP	Sevir.1G013800	Sevir.1G013800		GO:0019761	GOMAP:0000	IEA		P			gene	taxon:4556	11052019	GOMAP-1.2
GOMAP	Sevir.1G013800	Sevir.1G013800		GO:0043086	GOMAP:0000	IEA		P			gene	taxon:4556	11052019	GOMAP-1.2
GOMAP	Sevir.1G013800	Sevir.1G013800		GO:0080163	GOMAP:0000	IEA		P			gene	taxon:4556	11052019	GOMAP-1.2
GOMAP	Sevir.1G013900	Sevir.1G013900		GO:0005488	GOMAP:0000	IEA		F			gene	taxon:4556	11052019	GOMAP-1.2
GOMAP	Sevir.1G013900	Sevir.1G013900		GO:0009653	GOMAP:0000	IEA		P			gene	taxon:4556	11052019	GOMAP-1.2
GOMAP	Sevir.1G013900	Sevir.1G013900		GO:0016043	GOMAP:0000	IEA		P			gene	taxon:4556	11052019	GOMAP-1.2
GOMAP	Sevir.1G013900	Sevir.1G013900		GO:0032501	GOMAP:0000	IEA		P			gene	taxon:4556	11052019	GOMAP-1.2
GOMAP	Sevir.1G013900	Sevir.1G013900		GO:0050789	GOMAP:0000	IEA		P			gene	taxon:4556	11052019	GOMAP-1.2
GOMAP	Sevir.1G013900	Sevir.1G013900		GO:0050896	GOMAP:0000	IEA		P			gene	taxon:4556	11052019	GOMAP-1.2
GOMAP	Sevir.1G013900	Sevir.1G013900		GO:0051649	GOMAP:0000	IEA		P			gene	taxon:4556	11052019	GOMAP-1.2
GOMAP	Sevir.1G014000	Sevir.1G014000		GO:0003676	GOMAP:0000	IEA	RBH:AT1G01350	F			gene	taxon:4556	10212019	GOMAP-1.2
GOMAP	Sevir.1G014000	Sevir.1G014000		GO:0008270	GOMAP:0000	IEA	RBH:AT1G01350	F			gene	taxon:4556	10212019	GOMAP-1.2
GOMAP	Sevir.1G014000	Sevir.1G014000		GO:0005684	GOMAP:0000	IEA		C			gene	taxon:4556	11052019	GOMAP-1.2
GOMAP	Sevir.1G014000	Sevir.1G014000		GO:0016020	GOMAP:0000	IEA		C			gene	taxon:4556	11052019	GOMAP-1.2
GOMAP	Sevir.1G014000	Sevir.1G014000		GO:0009058	GOMAP:0000	IEA		P			gene	taxon:4556	11052019	GOMAP-1.2
GOMAP	Sevir.1G014000	Sevir.1G014000		GO:0034247	GOMAP:0000	IEA		P			gene	taxon:4556	11052019	GOMAP-1.2
GOMAP	Sevir.1G014000	Sevir.1G014000		GO:0045292	GOMAP:0000	IEA		P			gene	taxon:4556	11052019	GOMAP-1.2
GOMAP	Sevir.1G014000	Sevir.1G014000		GO:0050794	GOMAP:0000	IEA		P			gene	taxon:4556	11052019	GOMAP-1.2
GOMAP	Sevir.1G014100	Sevir.1G014100		GO:0004722	GOMAP:0000	IEA	PANTHER:PTHR13832	F			gene	taxon:4556	10242019	GOMAP-1.2
GOMAP	Sevir.1G014100	Sevir.1G014100		GO:0046872	GOMAP:0000	IEA		F			gene	taxon:4556	11052019	GOMAP-1.2
GOMAP	Sevir.1G014100	Sevir.1G014100		GO:0005739	GOMAP:0000	IEA	RBH:Q6EN45	C			gene	taxon:4556	10212019	GOMAP-1.2
GOMAP	Sevir.1G014100	Sevir.1G014100		GO:0005886	GOMAP:0000	IEA		C			gene	taxon:4556	11052019	GOMAP-1.2
GOMAP	Sevir.1G014100	Sevir.1G014100		GO:0016021	GOMAP:0000	IEA		C			gene	taxon:4556	11052019	GOMAP-1.2
GOMAP	Sevir.1G014100	Sevir.1G014100		GO:0048046	GOMAP:0000	IEA		C			gene	taxon:4556	11052019	GOMAP-1.2
GOMAP	Sevir.1G014100	Sevir.1G014100		GO:0006470	GOMAP:0000	IEA	PANTHER:PTHR13832	P			gene	taxon:4556	10242019	GOMAP-1.2
GOMAP	Sevir.1G014100	Sevir.1G014100		GO:0007165	GOMAP:0000	IEA		P			gene	taxon:4556	11052019	GOMAP-1.2
GOMAP	Sevir.1G014100	Sevir.1G014100		GO:0009846	GOMAP:0000	IEA	RBH:Q6EN45	P			gene	taxon:4556	10212019	GOMAP-1.2
GOMAP	Sevir.1G014100	Sevir.1G014100		GO:0009913	GOMAP:0000	IEA		P			gene	taxon:4556	11052019	GOMAP-1.2
GOMAP	Sevir.1G014100	Sevir.1G014100		GO:0042742	GOMAP:0000	IEA		P			gene	taxon:4556	11052019	GOMAP-1.2
GOMAP	Sevir.1G014100	Sevir.1G014100		GO:0043687	GOMAP:0000	IEA		P			gene	taxon:4556	11052019	GOMAP-1.2
GOMAP	Sevir.1G014100	Sevir.1G014100		GO:0044710	GOMAP:0000	IEA		P			gene	taxon:4556	11052019	GOMAP-1.2
GOMAP	Sevir.1G014100	Sevir.1G014100		GO:0048513	GOMAP:0000	IEA		P			gene	taxon:4556	11052019	GOMAP-1.2
GOMAP	Sevir.1G014100	Sevir.1G014100		GO:0048646	GOMAP:0000	IEA		P			gene	taxon:4556	11052019	GOMAP-1.2
GOMAP	Sevir.1G014100	Sevir.1G014100		GO:0048767	GOMAP:0000	IEA		P			gene	taxon:4556	11052019	GOMAP-1.2
GOMAP	Sevir.1G014200	Sevir.1G014200		GO:0005221	GOMAP:0000	IEA	RBH:AT5G53130	F			gene	taxon:4556	10212019	GOMAP-1.2
GOMAP	Sevir.1G014200	Sevir.1G014200		GO:0005242	GOMAP:0000	IEA	RBH:AT5G53130	F			gene	taxon:4556	10212019	GOMAP-1.2
GOMAP	Sevir.1G014200	Sevir.1G014200		GO:0005516	GOMAP:0000	IEA	RBH:AT5G53130	F			gene	taxon:4556	10212019	GOMAP-1.2
GOMAP	Sevir.1G014200	Sevir.1G014200		GO:0022839	GOMAP:0000	IEA		F			gene	taxon:4556	11052019	GOMAP-1.2
GOMAP	Sevir.1G014200	Sevir.1G014200		GO:0030552	GOMAP:0000	IEA		F			gene	taxon:4556	11052019	GOMAP-1.2
GOMAP	Sevir.1G014200	Sevir.1G014200		GO:0030553	GOMAP:0000	IEA		F			gene	taxon:4556	11052019	GOMAP-1.2
GOMAP	Sevir.1G014200	Sevir.1G014200		GO:0005887	GOMAP:0000	IEA		C			gene	taxon:4556	11052019	GOMAP-1.2
GOMAP	Sevir.1G014200	Sevir.1G014200		GO:0006612	GOMAP:0000	IEA		P			gene	taxon:4556	11052019	GOMAP-1.2
GOMAP	Sevir.1G014200	Sevir.1G014200		GO:0006816	GOMAP:0000	IEA	RBH:AT5G53130	P			gene	taxon:4556	10212019	GOMAP-1.2
GOMAP	Sevir.1G014200	Sevir.1G014200		GO:0009693	GOMAP:0000	IEA		P			gene	taxon:4556	11052019	GOMAP-1.2
GOMAP	Sevir.1G014200	Sevir.1G014200		GO:0009697	GOMAP:0000	IEA		P			gene	taxon:4556	11052019	GOMAP-1.2
GOMAP	Sevir.1G014200	Sevir.1G014200		GO:0009743	GOMAP:0000	IEA		P			gene	taxon:4556	11052019	GOMAP-1.2
GOMAP	Sevir.1G014200	Sevir.1G014200		GO:0009863	GOMAP:0000	IEA		P			gene	taxon:4556	11052019	GOMAP-1.2
GOMAP	Sevir.1G014200	Sevir.1G014200		GO:0010200	GOMAP:0000	IEA		P			gene	taxon:4556	11052019	GOMAP-1.2
GOMAP	Sevir.1G014200	Sevir.1G014200		GO:0010363	GOMAP:0000	IEA		P			gene	taxon:4556	11052019	GOMAP-1.2
GOMAP	Sevir.1G014200	Sevir.1G014200		GO:0031348	GOMAP:0000	IEA		P			gene	taxon:4556	11052019	GOMAP-1.2
GOMAP	Sevir.1G014200	Sevir.1G014200		GO:0034765	GOMAP:0000	IEA		P			gene	taxon:4556	11052019	GOMAP-1.2
GOMAP	Sevir.1G014200	Sevir.1G014200		GO:0042391	GOMAP:0000	IEA	RBH:I1HZA3	P			gene	taxon:4556	10212019	GOMAP-1.2
GOMAP	Sevir.1G014200	Sevir.1G014200		GO:0043069	GOMAP:0000	IEA		P			gene	taxon:4556	11052019	GOMAP-1.2
GOMAP	Sevir.1G014200	Sevir.1G014200		GO:0045087	GOMAP:0000	IEA		P			gene	taxon:4556	11052019	GOMAP-1.2
GOMAP	Sevir.1G014200	Sevir.1G014200		GO:0050832	GOMAP:0000	IEA		P			gene	taxon:4556	11052019	GOMAP-1.2
GOMAP	Sevir.1G014200	Sevir.1G014200		GO:0051704	GOMAP:0000	IEA		P			gene	taxon:4556	11052019	GOMAP-1.2
GOMAP	Sevir.1G014200	Sevir.1G014200		GO:0071805	GOMAP:0000	IEA		P			gene	taxon:4556	11052019	GOMAP-1.2
GOMAP	Sevir.1G014250	Sevir.1G014250		GO:0005488	GOMAP:0000	IEA		F			gene	taxon:4556	11052019	GOMAP-1.2
GOMAP	Sevir.1G014250	Sevir.1G014250		GO:0006355	GOMAP:0000	IEA		P			gene	taxon:4556	11052019	GOMAP-1.2
GOMAP	Sevir.1G014250	Sevir.1G014250		GO:0009653	GOMAP:0000	IEA		P			gene	taxon:4556	11052019	GOMAP-1.2
GOMAP	Sevir.1G014250	Sevir.1G014250		GO:0016043	GOMAP:0000	IEA		P			gene	taxon:4556	11052019	GOMAP-1.2
GOMAP	Sevir.1G014250	Sevir.1G014250		GO:0034645	GOMAP:0000	IEA		P			gene	taxon:4556	11052019	GOMAP-1.2
GOMAP	Sevir.1G014250	Sevir.1G014250		GO:0048513	GOMAP:0000	IEA		P			gene	taxon:4556	11052019	GOMAP-1.2
GOMAP	Sevir.1G014250	Sevir.1G014250		GO:0048518	GOMAP:0000	IEA		P			gene	taxon:4556	11052019	GOMAP-1.2
GOMAP	Sevir.1G014250	Sevir.1G014250		GO:0090304	GOMAP:0000	IEA		P			gene	taxon:4556	11052019	GOMAP-1.2
GOMAP	Sevir.1G014300	Sevir.1G014300		GO:0005221	GOMAP:0000	IEA		F			gene	taxon:4556	11052019	GOMAP-1.2
GOMAP	Sevir.1G014300	Sevir.1G014300		GO:0005242	GOMAP:0000	IEA		F			gene	taxon:4556	11052019	GOMAP-1.2
GOMAP	Sevir.1G014300	Sevir.1G014300		GO:0005516	GOMAP:0000	IEA		F			gene	taxon:4556	11052019	GOMAP-1.2
GOMAP	Sevir.1G014300	Sevir.1G014300		GO:0022839	GOMAP:0000	IEA		F			gene	taxon:4556	11052019	GOMAP-1.2
GOMAP	Sevir.1G014300	Sevir.1G014300		GO:0005887	GOMAP:0000	IEA	RBH:K4BEE8	C			gene	taxon:4556	10212019	GOMAP-1.2
GOMAP	Sevir.1G014300	Sevir.1G014300		GO:0006816	GOMAP:0000	IEA		P			gene	taxon:4556	11052019	GOMAP-1.2
GOMAP	Sevir.1G014300	Sevir.1G014300		GO:0009620	GOMAP:0000	IEA		P			gene	taxon:4556	11052019	GOMAP-1.2
GOMAP	Sevir.1G014300	Sevir.1G014300		GO:0034765	GOMAP:0000	IEA		P			gene	taxon:4556	11052019	GOMAP-1.2
GOMAP	Sevir.1G014300	Sevir.1G014300		GO:0042391	GOMAP:0000	IEA	RBH:K4BEE8	P			gene	taxon:4556	10212019	GOMAP-1.2
GOMAP	Sevir.1G014300	Sevir.1G014300		GO:0046686	GOMAP:0000	IEA		P			gene	taxon:4556	11052019	GOMAP-1.2
GOMAP	Sevir.1G014300	Sevir.1G014300		GO:0050794	GOMAP:0000	IEA		P			gene	taxon:4556	11052019	GOMAP-1.2
GOMAP	Sevir.1G014300	Sevir.1G014300		GO:0051704	GOMAP:0000	IEA		P			gene	taxon:4556	11052019	GOMAP-1.2
GOMAP	Sevir.1G014300	Sevir.1G014300		GO:0071805	GOMAP:0000	IEA		P			gene	taxon:4556	11052019	GOMAP-1.2
GOMAP	Sevir.1G014400	Sevir.1G014400		GO:0004766	GOMAP:0000	IEA	RBH:AT5G53120	F			gene	taxon:4556	10212019	GOMAP-1.2
GOMAP	Sevir.1G014400	Sevir.1G014400		GO:0016768	GOMAP:0000	IEA	RBH:AT5G53120	F			gene	taxon:4556	10212019	GOMAP-1.2
GOMAP	Sevir.1G014400	Sevir.1G014400		GO:0030750	GOMAP:0000	IEA		F			gene	taxon:4556	11052019	GOMAP-1.2
GOMAP	Sevir.1G014400	Sevir.1G014400		GO:0005634	GOMAP:0000	IEA	RBH:AT5G53120	C			gene	taxon:4556	10212019	GOMAP-1.2
GOMAP	Sevir.1G014400	Sevir.1G014400		GO:0005737	GOMAP:0000	IEA	RBH:AT5G53120	C			gene	taxon:4556	10212019	GOMAP-1.2
GOMAP	Sevir.1G014400	Sevir.1G014400		GO:0005886	GOMAP:0000	IEA		C			gene	taxon:4556	11052019	GOMAP-1.2
GOMAP	Sevir.1G014400	Sevir.1G014400		GO:0016021	GOMAP:0000	IEA		C			gene	taxon:4556	11052019	GOMAP-1.2
GOMAP	Sevir.1G014400	Sevir.1G014400		GO:0006520	GOMAP:0000	IEA		P			gene	taxon:4556	11052019	GOMAP-1.2
GOMAP	Sevir.1G014400	Sevir.1G014400		GO:0006575	GOMAP:0000	IEA		P			gene	taxon:4556	11052019	GOMAP-1.2
GOMAP	Sevir.1G014400	Sevir.1G014400		GO:0006597	GOMAP:0000	IEA		P			gene	taxon:4556	11052019	GOMAP-1.2
GOMAP	Sevir.1G014400	Sevir.1G014400		GO:0008295	GOMAP:0000	IEA		P			gene	taxon:4556	11052019	GOMAP-1.2
GOMAP	Sevir.1G014400	Sevir.1G014400		GO:0042180	GOMAP:0000	IEA		P			gene	taxon:4556	11052019	GOMAP-1.2
GOMAP	Sevir.1G014400	Sevir.1G014400		GO:0042398	GOMAP:0000	IEA		P			gene	taxon:4556	11052019	GOMAP-1.2
GOMAP	Sevir.1G014400	Sevir.1G014400		GO:0042742	GOMAP:0000	IEA	RBH:AT5G53120	P			gene	taxon:4556	10212019	GOMAP-1.2
GOMAP	Sevir.1G014400	Sevir.1G014400		GO:0044283	GOMAP:0000	IEA		P			gene	taxon:4556	11052019	GOMAP-1.2
GOMAP	Sevir.1G014500	Sevir.1G014500		GO:0000003	GOMAP:0000	IEA		P			gene	taxon:4556	11052019	GOMAP-1.2
GOMAP	Sevir.1G014500	Sevir.1G014500		GO:0000027	GOMAP:0000	IEA		P			gene	taxon:4556	11052019	GOMAP-1.2
GOMAP	Sevir.1G014500	Sevir.1G014500		GO:0000463	GOMAP:0000	IEA		P			gene	taxon:4556	11052019	GOMAP-1.2
GOMAP	Sevir.1G014500	Sevir.1G014500		GO:0000466	GOMAP:0000	IEA		P			gene	taxon:4556	11052019	GOMAP-1.2
GOMAP	Sevir.1G014500	Sevir.1G014500		GO:0001510	GOMAP:0000	IEA	RBH:AT3G23620	P			gene	taxon:4556	10212019	GOMAP-1.2
GOMAP	Sevir.1G014500	Sevir.1G014500		GO:0022008	GOMAP:0000	IEA		P			gene	taxon:4556	11052019	GOMAP-1.2
GOMAP	Sevir.1G014500	Sevir.1G014500		GO:0035690	GOMAP:0000	IEA		P			gene	taxon:4556	11052019	GOMAP-1.2
GOMAP	Sevir.1G014500	Sevir.1G014500		GO:0040007	GOMAP:0000	IEA		P			gene	taxon:4556	11052019	GOMAP-1.2
GOMAP	Sevir.1G014500	Sevir.1G014500		GO:0044351	GOMAP:0000	IEA		P			gene	taxon:4556	11052019	GOMAP-1.2
GOMAP	Sevir.1G014500	Sevir.1G014500		GO:0048518	GOMAP:0000	IEA		P			gene	taxon:4556	11052019	GOMAP-1.2
GOMAP	Sevir.1G014500	Sevir.1G014500		GO:0003824	GOMAP:0000	IEA		F			gene	taxon:4556	11052019	GOMAP-1.2
GOMAP	Sevir.1G014500	Sevir.1G014500		GO:0019843	GOMAP:0000	IEA		F			gene	taxon:4556	11052019	GOMAP-1.2
GOMAP	Sevir.1G014500	Sevir.1G014500		GO:0044822	GOMAP:0000	IEA		F			gene	taxon:4556	11052019	GOMAP-1.2
GOMAP	Sevir.1G014500	Sevir.1G014500		GO:0005730	GOMAP:0000	IEA	RBH:AT3G23620	C			gene	taxon:4556	10212019	GOMAP-1.2
GOMAP	Sevir.1G014500	Sevir.1G014500		GO:0005732	GOMAP:0000	IEA		C			gene	taxon:4556	11052019	GOMAP-1.2
GOMAP	Sevir.1G014500	Sevir.1G014500		GO:0005829	GOMAP:0000	IEA		C			gene	taxon:4556	11052019	GOMAP-1.2
GOMAP	Sevir.1G014500	Sevir.1G014500		GO:0030687	GOMAP:0000	IEA		C			gene	taxon:4556	11052019	GOMAP-1.2
GOMAP	Sevir.1G014600	Sevir.1G014600		GO:0005634	GOMAP:0000	IEA		C			gene	taxon:4556	11052019	GOMAP-1.2
GOMAP	Sevir.1G014600	Sevir.1G014600		GO:0005783	GOMAP:0000	IEA		C			gene	taxon:4556	11052019	GOMAP-1.2
GOMAP	Sevir.1G014600	Sevir.1G014600		GO:0005794	GOMAP:0000	IEA		C			gene	taxon:4556	11052019	GOMAP-1.2
GOMAP	Sevir.1G014600	Sevir.1G014600		GO:0005874	GOMAP:0000	IEA		C			gene	taxon:4556	11052019	GOMAP-1.2
GOMAP	Sevir.1G014600	Sevir.1G014600		GO:0009507	GOMAP:0000	IEA		C			gene	taxon:4556	11052019	GOMAP-1.2
GOMAP	Sevir.1G014600	Sevir.1G014600		GO:0016021	GOMAP:0000	IEA		C			gene	taxon:4556	11052019	GOMAP-1.2
GOMAP	Sevir.1G014600	Sevir.1G014600		GO:0006139	GOMAP:0000	IEA		P			gene	taxon:4556	11052019	GOMAP-1.2
GOMAP	Sevir.1G014600	Sevir.1G014600		GO:0006950	GOMAP:0000	IEA		P			gene	taxon:4556	11052019	GOMAP-1.2
GOMAP	Sevir.1G014600	Sevir.1G014600		GO:0015031	GOMAP:0000	IEA		P			gene	taxon:4556	11052019	GOMAP-1.2
GOMAP	Sevir.1G014600	Sevir.1G014600		GO:0032502	GOMAP:0000	IEA		P			gene	taxon:4556	11052019	GOMAP-1.2
GOMAP	Sevir.1G014600	Sevir.1G014600		GO:0044260	GOMAP:0000	IEA		P			gene	taxon:4556	11052019	GOMAP-1.2
GOMAP	Sevir.1G014600	Sevir.1G014600		GO:0016740	GOMAP:0000	IEA		F			gene	taxon:4556	11052019	GOMAP-1.2
GOMAP	Sevir.1G014600	Sevir.1G014600		GO:0016798	GOMAP:0000	IEA		F			gene	taxon:4556	11052019	GOMAP-1.2
GOMAP	Sevir.1G014700	Sevir.1G014700		GO:0004252	GOMAP:0000	IEA		F			gene	taxon:4556	11052019	GOMAP-1.2
GOMAP	Sevir.1G014700	Sevir.1G014700		GO:0005488	GOMAP:0000	IEA		F			gene	taxon:4556	11052019	GOMAP-1.2
GOMAP	Sevir.1G014700	Sevir.1G014700		GO:0008234	GOMAP:0000	IEA		F			gene	taxon:4556	11052019	GOMAP-1.2
GOMAP	Sevir.1G014700	Sevir.1G014700		GO:0005618	GOMAP:0000	IEA		C			gene	taxon:4556	11052019	GOMAP-1.2
GOMAP	Sevir.1G014700	Sevir.1G014700		GO:0016021	GOMAP:0000	IEA		C			gene	taxon:4556	11052019	GOMAP-1.2
GOMAP	Sevir.1G014700	Sevir.1G014700		GO:0006508	GOMAP:0000	IEA		P			gene	taxon:4556	11052019	GOMAP-1.2
GOMAP	Sevir.1G014700	Sevir.1G014700		GO:0032502	GOMAP:0000	IEA		P			gene	taxon:4556	11052019	GOMAP-1.2
GOMAP	Sevir.1G014700	Sevir.1G014700		GO:0044237	GOMAP:0000	IEA		P			gene	taxon:4556	11052019	GOMAP-1.2
GOMAP	Sevir.1G014700	Sevir.1G014700		GO:0044281	GOMAP:0000	IEA		P			gene	taxon:4556	11052019	GOMAP-1.2
GOMAP	Sevir.1G014700	Sevir.1G014700		GO:0050896	GOMAP:0000	IEA		P			gene	taxon:4556	11052019	GOMAP-1.2
GOMAP	Sevir.1G014800	Sevir.1G014800		GO:0005506	GOMAP:0000	IEA		F			gene	taxon:4556	11052019	GOMAP-1.2
GOMAP	Sevir.1G014800	Sevir.1G014800		GO:0016705	GOMAP:0000	IEA		F			gene	taxon:4556	11052019	GOMAP-1.2
GOMAP	Sevir.1G014800	Sevir.1G014800		GO:0020037	GOMAP:0000	IEA		F			gene	taxon:4556	11052019	GOMAP-1.2
GOMAP	Sevir.1G014800	Sevir.1G014800		GO:0022857	GOMAP:0000	IEA		F			gene	taxon:4556	11052019	GOMAP-1.2
GOMAP	Sevir.1G014800	Sevir.1G014800		GO:0009653	GOMAP:0000	IEA		P			gene	taxon:4556	11052019	GOMAP-1.2
GOMAP	Sevir.1G014800	Sevir.1G014800		GO:0009791	GOMAP:0000	IEA		P			gene	taxon:4556	11052019	GOMAP-1.2
GOMAP	Sevir.1G014800	Sevir.1G014800		GO:0009987	GOMAP:0000	IEA		P			gene	taxon:4556	11052019	GOMAP-1.2
GOMAP	Sevir.1G014800	Sevir.1G014800		GO:0048513	GOMAP:0000	IEA		P			gene	taxon:4556	11052019	GOMAP-1.2
GOMAP	Sevir.1G014800	Sevir.1G014800		GO:0048608	GOMAP:0000	IEA		P			gene	taxon:4556	11052019	GOMAP-1.2
GOMAP	Sevir.1G014800	Sevir.1G014800		GO:0050789	GOMAP:0000	IEA		P			gene	taxon:4556	11052019	GOMAP-1.2
GOMAP	Sevir.1G014800	Sevir.1G014800		GO:0050896	GOMAP:0000	IEA		P			gene	taxon:4556	11052019	GOMAP-1.2
GOMAP	Sevir.1G014800	Sevir.1G014800		GO:0055085	GOMAP:0000	IEA		P			gene	taxon:4556	11052019	GOMAP-1.2
GOMAP	Sevir.1G014800	Sevir.1G014800		GO:0055114	GOMAP:0000	IEA		P			gene	taxon:4556	11052019	GOMAP-1.2
GOMAP	Sevir.1G014800	Sevir.1G014800		GO:0016021	GOMAP:0000	IEA		C			gene	taxon:4556	11052019	GOMAP-1.2
GOMAP	Sevir.1G014900	Sevir.1G014900		GO:0043412	GOMAP:0000	IEA		P			gene	taxon:4556	11052019	GOMAP-1.2
GOMAP	Sevir.1G014900	Sevir.1G014900		GO:0044267	GOMAP:0000	IEA		P			gene	taxon:4556	11052019	GOMAP-1.2
GOMAP	Sevir.1G015000	Sevir.1G015000		GO:0003676	GOMAP:0000	IEA		F			gene	taxon:4556	11052019	GOMAP-1.2
GOMAP	Sevir.1G015000	Sevir.1G015000		GO:0008270	GOMAP:0000	IEA		F			gene	taxon:4556	11052019	GOMAP-1.2
GOMAP	Sevir.1G015000	Sevir.1G015000		GO:0016491	GOMAP:0000	IEA		F			gene	taxon:4556	11052019	GOMAP-1.2
GOMAP	Sevir.1G015000	Sevir.1G015000		GO:0006952	GOMAP:0000	IEA		P			gene	taxon:4556	11052019	GOMAP-1.2
GOMAP	Sevir.1G015000	Sevir.1G015000		GO:0006955	GOMAP:0000	IEA		P			gene	taxon:4556	11052019	GOMAP-1.2
GOMAP	Sevir.1G015000	Sevir.1G015000		GO:0008152	GOMAP:0000	IEA		P			gene	taxon:4556	11052019	GOMAP-1.2
GOMAP	Sevir.1G015000	Sevir.1G015000		GO:0009987	GOMAP:0000	IEA		P			gene	taxon:4556	11052019	GOMAP-1.2
GOMAP	Sevir.1G015000	Sevir.1G015000		GO:0050789	GOMAP:0000	IEA		P			gene	taxon:4556	11052019	GOMAP-1.2
GOMAP	Sevir.1G015000	Sevir.1G015000		GO:0051704	GOMAP:0000	IEA		P			gene	taxon:4556	11052019	GOMAP-1.2
GOMAP	Sevir.1G015000	Sevir.1G015000		GO:0051707	GOMAP:0000	IEA		P			gene	taxon:4556	11052019	GOMAP-1.2
GOMAP	Sevir.1G015000	Sevir.1G015000		GO:0016021	GOMAP:0000	IEA		C			gene	taxon:4556	11052019	GOMAP-1.2
GOMAP	Sevir.1G015100	Sevir.1G015100		GO:0000272	GOMAP:0000	IEA		P			gene	taxon:4556	11052019	GOMAP-1.2
GOMAP	Sevir.1G015100	Sevir.1G015100		GO:0044036	GOMAP:0000	IEA		P			gene	taxon:4556	11052019	GOMAP-1.2
GOMAP	Sevir.1G015100	Sevir.1G015100		GO:0004553	GOMAP:0000	IEA		F			gene	taxon:4556	11052019	GOMAP-1.2
GOMAP	Sevir.1G015100	Sevir.1G015100		GO:0005886	GOMAP:0000	IEA		C			gene	taxon:4556	11052019	GOMAP-1.2
GOMAP	Sevir.1G015100	Sevir.1G015100		GO:0016021	GOMAP:0000	IEA		C			gene	taxon:4556	11052019	GOMAP-1.2
GOMAP	Sevir.1G015200	Sevir.1G015200		GO:0003677	GOMAP:0000	IEA	SUPERFAMILY:SSF101941	F			gene	taxon:4556	10242019	GOMAP-1.2
GOMAP	Sevir.1G015200	Sevir.1G015200		GO:0005634	GOMAP:0000	IEA		C			gene	taxon:4556	11052019	GOMAP-1.2
GOMAP	Sevir.1G015200	Sevir.1G015200		GO:0016020	GOMAP:0000	IEA		C			gene	taxon:4556	11052019	GOMAP-1.2
GOMAP	Sevir.1G015200	Sevir.1G015200		GO:0006351	GOMAP:0000	IEA		P			gene	taxon:4556	11052019	GOMAP-1.2
GOMAP	Sevir.1G015200	Sevir.1G015200		GO:0009741	GOMAP:0000	IEA		P			gene	taxon:4556	11052019	GOMAP-1.2
GOMAP	Sevir.1G015200	Sevir.1G015200		GO:0009743	GOMAP:0000	IEA		P			gene	taxon:4556	11052019	GOMAP-1.2
GOMAP	Sevir.1G015200	Sevir.1G015200		GO:0009809	GOMAP:0000	IEA		P			gene	taxon:4556	11052019	GOMAP-1.2
GOMAP	Sevir.1G015200	Sevir.1G015200		GO:0009834	GOMAP:0000	IEA		P			gene	taxon:4556	11052019	GOMAP-1.2
GOMAP	Sevir.1G015200	Sevir.1G015200		GO:0009901	GOMAP:0000	IEA		P			gene	taxon:4556	11052019	GOMAP-1.2
GOMAP	Sevir.1G015200	Sevir.1G015200		GO:0010047	GOMAP:0000	IEA		P			gene	taxon:4556	11052019	GOMAP-1.2
GOMAP	Sevir.1G015200	Sevir.1G015200		GO:0010089	GOMAP:0000	IEA		P			gene	taxon:4556	11052019	GOMAP-1.2
GOMAP	Sevir.1G015200	Sevir.1G015200		GO:0010200	GOMAP:0000	IEA		P			gene	taxon:4556	11052019	GOMAP-1.2
GOMAP	Sevir.1G015200	Sevir.1G015200		GO:0010455	GOMAP:0000	IEA		P			gene	taxon:4556	11052019	GOMAP-1.2
GOMAP	Sevir.1G015200	Sevir.1G015200		GO:0045893	GOMAP:0000	IEA		P			gene	taxon:4556	11052019	GOMAP-1.2
GOMAP	Sevir.1G015200	Sevir.1G015200		GO:0048569	GOMAP:0000	IEA		P			gene	taxon:4556	11052019	GOMAP-1.2
GOMAP	Sevir.1G015200	Sevir.1G015200		GO:0048829	GOMAP:0000	IEA	PANTHER:PTHR31989:SF71	P			gene	taxon:4556	10242019	GOMAP-1.2
GOMAP	Sevir.1G015200	Sevir.1G015200		GO:0097305	GOMAP:0000	IEA		P			gene	taxon:4556	11052019	GOMAP-1.2
GOMAP	Sevir.1G015250	Sevir.1G015250		GO:0004252	GOMAP:0000	IEA		F			gene	taxon:4556	11052019	GOMAP-1.2
GOMAP	Sevir.1G015250	Sevir.1G015250		GO:0005488	GOMAP:0000	IEA		F			gene	taxon:4556	11052019	GOMAP-1.2
GOMAP	Sevir.1G015250	Sevir.1G015250		GO:0006508	GOMAP:0000	IEA		P			gene	taxon:4556	11052019	GOMAP-1.2
GOMAP	Sevir.1G015250	Sevir.1G015250		GO:0006950	GOMAP:0000	IEA		P			gene	taxon:4556	11052019	GOMAP-1.2
GOMAP	Sevir.1G015250	Sevir.1G015250		GO:0007165	GOMAP:0000	IEA		P			gene	taxon:4556	11052019	GOMAP-1.2
GOMAP	Sevir.1G015250	Sevir.1G015250		GO:0034641	GOMAP:0000	IEA		P			gene	taxon:4556	11052019	GOMAP-1.2
GOMAP	Sevir.1G015250	Sevir.1G015250		GO:0044260	GOMAP:0000	IEA		P			gene	taxon:4556	11052019	GOMAP-1.2
GOMAP	Sevir.1G015250	Sevir.1G015250		GO:0016021	GOMAP:0000	IEA		C			gene	taxon:4556	11052019	GOMAP-1.2
GOMAP	Sevir.1G015300	Sevir.1G015300		GO:0004252	GOMAP:0000	IEA	SUPERFAMILY:SSF144091	F			gene	taxon:4556	10242019	GOMAP-1.2
GOMAP	Sevir.1G015300	Sevir.1G015300		GO:0005886	GOMAP:0000	IEA	RBH:AT5G38510	C			gene	taxon:4556	10212019	GOMAP-1.2
GOMAP	Sevir.1G015300	Sevir.1G015300		GO:0016021	GOMAP:0000	IEA	SUPERFAMILY:SSF144091	C			gene	taxon:4556	10242019	GOMAP-1.2
GOMAP	Sevir.1G015300	Sevir.1G015300		GO:0006508	GOMAP:0000	IEA	RBH:AT5G38510	P			gene	taxon:4556	10212019	GOMAP-1.2
GOMAP	Sevir.1G015300	Sevir.1G015300		GO:0007165	GOMAP:0000	IEA		P			gene	taxon:4556	11052019	GOMAP-1.2
GOMAP	Sevir.1G015300	Sevir.1G015300		GO:0031323	GOMAP:0000	IEA		P			gene	taxon:4556	11052019	GOMAP-1.2
GOMAP	Sevir.1G015300	Sevir.1G015300		GO:0044260	GOMAP:0000	IEA		P			gene	taxon:4556	11052019	GOMAP-1.2
GOMAP	Sevir.1G015300	Sevir.1G015300		GO:0044710	GOMAP:0000	IEA		P			gene	taxon:4556	11052019	GOMAP-1.2
GOMAP	Sevir.1G015300	Sevir.1G015300		GO:0048731	GOMAP:0000	IEA		P			gene	taxon:4556	11052019	GOMAP-1.2
GOMAP	Sevir.1G015300	Sevir.1G015300		GO:0051179	GOMAP:0000	IEA		P			gene	taxon:4556	11052019	GOMAP-1.2
GOMAP	Sevir.1G015400	Sevir.1G015400		GO:0003676	GOMAP:0000	IEA		F			gene	taxon:4556	11052019	GOMAP-1.2
GOMAP	Sevir.1G015400	Sevir.1G015400		GO:0016740	GOMAP:0000	IEA		F			gene	taxon:4556	11052019	GOMAP-1.2
GOMAP	Sevir.1G015400	Sevir.1G015400		GO:0005886	GOMAP:0000	IEA		C			gene	taxon:4556	11052019	GOMAP-1.2
GOMAP	Sevir.1G015400	Sevir.1G015400		GO:0009507	GOMAP:0000	IEA		C			gene	taxon:4556	11052019	GOMAP-1.2
GOMAP	Sevir.1G015400	Sevir.1G015400		GO:0016021	GOMAP:0000	IEA		C			gene	taxon:4556	11052019	GOMAP-1.2
GOMAP	Sevir.1G015400	Sevir.1G015400		GO:0016607	GOMAP:0000	IEA		C			gene	taxon:4556	11052019	GOMAP-1.2
GOMAP	Sevir.1G015400	Sevir.1G015400		GO:0043078	GOMAP:0000	IEA		C			gene	taxon:4556	11052019	GOMAP-1.2
GOMAP	Sevir.1G015400	Sevir.1G015400		GO:0006950	GOMAP:0000	IEA		P			gene	taxon:4556	11052019	GOMAP-1.2
GOMAP	Sevir.1G015400	Sevir.1G015400		GO:0009058	GOMAP:0000	IEA		P			gene	taxon:4556	11052019	GOMAP-1.2
GOMAP	Sevir.1G015400	Sevir.1G015400		GO:0019752	GOMAP:0000	IEA		P			gene	taxon:4556	11052019	GOMAP-1.2
GOMAP	Sevir.1G015400	Sevir.1G015400		GO:0042180	GOMAP:0000	IEA		P			gene	taxon:4556	11052019	GOMAP-1.2
GOMAP	Sevir.1G015400	Sevir.1G015400		GO:0044238	GOMAP:0000	IEA		P			gene	taxon:4556	11052019	GOMAP-1.2
GOMAP	Sevir.1G015450	Sevir.1G015450		GO:0005488	GOMAP:0000	IEA		F			gene	taxon:4556	11052019	GOMAP-1.2
GOMAP	Sevir.1G015450	Sevir.1G015450		GO:0046933	GOMAP:0000	IEA	Pfam:PF00231	F			gene	taxon:4556	10242019	GOMAP-1.2
GOMAP	Sevir.1G015450	Sevir.1G015450		GO:0015986	GOMAP:0000	IEA	Pfam:PF00231	P			gene	taxon:4556	10242019	GOMAP-1.2
GOMAP	Sevir.1G015450	Sevir.1G015450		GO:0034404	GOMAP:0000	IEA		P			gene	taxon:4556	11052019	GOMAP-1.2
GOMAP	Sevir.1G015450	Sevir.1G015450		GO:0009507	GOMAP:0000	IEA		C			gene	taxon:4556	11052019	GOMAP-1.2
GOMAP	Sevir.1G015450	Sevir.1G015450		GO:0045261	GOMAP:0000	IEA	Pfam:PF00231	C			gene	taxon:4556	10242019	GOMAP-1.2
GOMAP	Sevir.1G015500	Sevir.1G015500		GO:0000188	GOMAP:0000	IEA	RBH:AT4G18593	P			gene	taxon:4556	10212019	GOMAP-1.2
GOMAP	Sevir.1G015500	Sevir.1G015500		GO:0016043	GOMAP:0000	IEA		P			gene	taxon:4556	11052019	GOMAP-1.2
GOMAP	Sevir.1G015500	Sevir.1G015500		GO:0022414	GOMAP:0000	IEA		P			gene	taxon:4556	11052019	GOMAP-1.2
GOMAP	Sevir.1G015500	Sevir.1G015500		GO:0032502	GOMAP:0000	IEA		P			gene	taxon:4556	11052019	GOMAP-1.2
GOMAP	Sevir.1G015500	Sevir.1G015500		GO:0035335	GOMAP:0000	IEA		P			gene	taxon:4556	11052019	GOMAP-1.2
GOMAP	Sevir.1G015500	Sevir.1G015500		GO:0044085	GOMAP:0000	IEA		P			gene	taxon:4556	11052019	GOMAP-1.2
GOMAP	Sevir.1G015500	Sevir.1G015500		GO:0004725	GOMAP:0000	IEA		F			gene	taxon:4556	11052019	GOMAP-1.2
GOMAP	Sevir.1G015500	Sevir.1G015500		GO:0008138	GOMAP:0000	IEA	RBH:AT4G18593	F			gene	taxon:4556	10212019	GOMAP-1.2
GOMAP	Sevir.1G015500	Sevir.1G015500		GO:0033549	GOMAP:0000	IEA	RBH:AT4G18593	F			gene	taxon:4556	10212019	GOMAP-1.2
GOMAP	Sevir.1G015500	Sevir.1G015500		GO:0005634	GOMAP:0000	IEA	RBH:AT4G18593	C			gene	taxon:4556	10212019	GOMAP-1.2
GOMAP	Sevir.1G015600	Sevir.1G015600		GO:0006996	GOMAP:0000	IEA		P			gene	taxon:4556	11052019	GOMAP-1.2
GOMAP	Sevir.1G015600	Sevir.1G015600		GO:0043170	GOMAP:0000	IEA		P			gene	taxon:4556	11052019	GOMAP-1.2
[truncated: 172,907 more rows]
