# Supplementary material for: The SvFUL2 transcription factor is required for inflorescence determinacy and timely flowering in Setaria viridis
Source: Plant Physiol. 2021 Apr 19;187(3):1202–20. doi: 10.1093/plphys/kiab169 (PMC8566296; doi:10.1093/plphys/kiab169)
Supplement: kiab169_Supplementary_Data [file kiab169_supplementary_data.zip › pp.01532.2020-s07.xlsx]

## Sheet: summary_topGO_analysis_DE_stg1_
Supplemental Data Set S6. Overrepresentation of functional classes among differentially expressed genes based on Gene Ontology (GO) term enrichment.GO term enrichment of differentially expressed genes in stage 2 and 3 are presented in sheet 2 and sheet3, respectively. GO classifications are based on S. viridis GO annotation generated using the GOMAP pipeline. Overrepresentation of GO.IDs represen…
	GO.ID (BP)	Term	Annotated	Significant	Expected	Topgo	p.adj
1	GO:0009651	response to salt stress	1647	52	16.41	3e-12	1.4349e-08
2	GO:0009805	coumarin biosynthetic process	98	9	0.98	6.4e-07	0.00149867
3	GO:0009963	positive regulation of flavonoid biosynt...	238	13	2.37	9.4e-07	0.00149867
4	GO:0048646	anatomical structure formation involved ...	2272	47	22.64	3e-06	0.00269044
5	GO:0010167	response to nitrate	354	15	3.53	3.3e-06	0.00269044
6	GO:0009611	response to wounding	888	26	8.85	3.5e-06	0.00269044
7	GO:0009800	cinnamic acid biosynthetic process	12	4	0.12	4.5e-06	0.00269044
8	GO:0016132	brassinosteroid biosynthetic process	194	11	1.93	4.5e-06	0.00269044
9	GO:0010224	response to UV-B	236	12	2.35	5.1e-06	0.00271037
10	GO:0055114	oxidation-reduction process	3597	66	35.85	5.9e-06	0.00282197
11	GO:0046274	lignin catabolic process	76	7	0.76	1.1e-05	0.004783
12	GO:0006972	hyperosmotic response	420	18	4.19	1.3e-05	0.00512464
13	GO:1900378	positive regulation of secondary metabol...	220	11	2.19	1.5e-05	0.00512464
14	GO:0007030	Golgi organization	307	13	3.06	1.5e-05	0.00512464
15	GO:0046686	response to cadmium ion	931	24	9.28	2.6e-05	0.00829053
16	GO:0009414	response to water deprivation	936	27	9.33	3.1e-05	0.00926706
17	GO:0006598	polyamine catabolic process	69	7	0.69	3.6e-05	0.0101287
18	GO:0042180	cellular ketone metabolic process	1409	32	14.04	4.9e-05	0.0130204
19	GO:0015706	nitrate transport	351	13	3.5	6e-05	0.0151042
20	GO:0046165	alcohol biosynthetic process	503	18	5.01	6.4e-05	0.0153056
21	GO:0048513	animal organ development	4564	68	45.48	7.9e-05	0.0176101
22	GO:0010106	cellular response to iron ion starvation	178	9	1.77	8.1e-05	0.0176101
23	GO:0006816	calcium ion transport	228	12	2.27	9.9e-05	0.0199292
24	GO:0016042	lipid catabolic process	687	15	6.85	0.0001	0.0199292
25	GO:0006826	iron ion transport	234	10	2.33	0.00013	0.0248716
26	GO:0046244	salicylic acid catabolic process	11	3	0.11	0.00015	0.0275942
27	GO:0031328	positive regulation of cellular biosynth...	1506	26	15.01	0.00017	0.0290396
28	GO:2000762	regulation of phenylpropanoid metabolic ...	299	12	2.98	0.00017	0.0290396
29	GO:0009409	response to cold	1134	27	11.3	0.00018	0.0296876
30	GO:0009744	response to sucrose	344	12	3.43	0.0002	0.0318867
31	GO:0006833	water transport	263	11	2.62	0.00026	0.0401155
32	GO:0009627	systemic acquired resistance	702	20	7	0.00028	0.0418512
33	GO:0010103	stomatal complex morphogenesis	262	10	2.61	0.00033	0.04783
34	GO:0009684	indoleacetic acid biosynthetic process	172	8	1.71	0.00035	0.0492368

## Sheet: summary_topGO_analysis_DE_stg2_
	GO.ID	Term	Annotated	Significant	Expected	Topgo	p.adj
1	GO:0046686	response to cadmium ion	931	145	62.73	2.3e-21	1.10009e-17
2	GO:0006094	gluconeogenesis	209	55	14.08	1.4e-18	3.3481e-15
3	GO:0009651	response to salt stress	1647	189	110.98	5.2e-14	8.29053e-11
4	GO:0051788	response to misfolded protein	251	52	16.91	9.2e-14	1.10009e-10
5	GO:0006007	glucose catabolic process	468	78	31.54	1.2e-13	1.14792e-10
6	GO:0006096	glycolytic process	312	58	21.02	4.6e-12	3.66697e-09
7	GO:0080129	proteasome core complex assembly	185	41	12.47	1e-11	6.83286e-09
8	GO:0048646	anatomical structure formation involved ...	2272	248	153.09	6.1e-11	3.64704e-08
9	GO:0009207	purine ribonucleoside triphosphate catab...	541	79	36.45	7.8e-11	3.8264e-08
10	GO:0009154	purine ribonucleotide catabolic process	585	95	39.42	8e-11	3.8264e-08
11	GO:0009640	photomorphogenesis	413	59	27.83	4.8e-10	2.08713e-07
12	GO:0016579	protein deubiquitination	210	35	14.15	1.2e-09	4.783e-07
13	GO:0000085	mitotic G2 phase	95	25	6.4	2.5e-09	9.19808e-07
14	GO:0046356	acetyl-CoA catabolic process	41	16	2.76	3.5e-09	1.19575e-06
15	GO:0009853	photorespiration	214	40	14.42	6.6e-09	2.10452e-06
16	GO:0046130	purine ribonucleoside catabolic process	561	80	37.8	1.4e-07	4.18513e-05
17	GO:0010075	regulation of meristem growth	384	56	25.88	1.9e-07	5.34571e-05
18	GO:0006099	tricarboxylic acid cycle	59	17	3.98	2.1e-07	5.53821e-05
19	GO:0009944	polarity specification of adaxial/abaxia...	133	27	8.96	2.2e-07	5.53821e-05
20	GO:0009909	regulation of flower development	548	76	36.93	2.4e-07	5.7396e-05
21	GO:0042180	cellular ketone metabolic process	1409	159	94.94	4.5e-07	0.000102493
22	GO:0046034	ATP metabolic process	852	127	57.41	5e-07	0.000108705
23	GO:0009855	determination of bilateral symmetry	189	35	12.74	5.5e-07	0.000114376
24	GO:0044351	macropinocytosis	192	33	12.94	6.4e-07	0.000127547
25	GO:0009926	auxin polar transport	277	42	18.67	7e-07	0.000133924
26	GO:2000026	regulation of multicellular organismal d...	1336	164	90.02	7.5e-07	0.000137971
27	GO:0000741	karyogamy	117	20	7.88	1.5e-06	0.000265722
28	GO:0009737	response to abscisic acid	1320	140	88.95	1.9e-06	0.000324561
29	GO:0010162	seed dormancy process	253	37	17.05	2e-06	0.000329862
30	GO:0034976	response to endoplasmic reticulum stress	651	77	43.87	2.4e-06	0.00038264
31	GO:0048439	flower morphogenesis	125	24	8.42	2.9e-06	0.000447442
32	GO:0009309	amine biosynthetic process	343	55	23.11	3.6e-06	0.000521782
33	GO:0006406	mRNA export from nucleus	124	26	8.36	3.6e-06	0.000521782
34	GO:0010498	proteasomal protein catabolic process	1094	91	73.72	4.2e-06	0.000590841
35	GO:0048569	post-embryonic animal organ development	983	116	66.24	5.1e-06	0.000696951
36	GO:0048825	cotyledon development	184	28	12.4	5.4e-06	0.00071745
37	GO:0010014	meristem initiation	250	39	16.85	5.9e-06	0.000762695
38	GO:0009740	gibberellic acid mediated signaling path...	158	26	10.65	7.7e-06	0.000969187
39	GO:0006972	hyperosmotic response	420	52	28.3	1.1e-05	0.00134905
40	GO:0030437	ascospore formation	69	12	4.65	1.2e-05	0.0013999
41	GO:0009886	post-embryonic animal morphogenesis	675	87	45.48	1.2e-05	0.0013999
42	GO:0009845	seed germination	465	56	31.33	1.6e-05	0.0018221
43	GO:0009913	epidermal cell differentiation	702	77	47.3	1.7e-05	0.00189095
44	GO:0006457	protein folding	506	63	34.1	2e-05	0.00217409
45	GO:0006511	ubiquitin-dependent protein catabolic pr...	1374	117	92.58	2.8e-05	0.00297609
46	GO:0006626	protein targeting to mitochondrion	182	32	12.26	3e-05	0.00311935
47	GO:0051604	protein maturation	224	40	15.09	3.1e-05	0.00315474
48	GO:0009744	response to sucrose	344	44	23.18	3.4e-05	0.00338796
49	GO:0006098	pentose-phosphate shunt	258	35	17.38	3.7e-05	0.00361165
50	GO:0007389	pattern specification process	791	115	53.3	4.2e-05	0.00401772
51	GO:0045596	negative regulation of cell differentiat...	117	23	7.88	4.6e-05	0.00431408
52	GO:0048864	stem cell development	94	18	6.33	5e-05	0.00459904
53	GO:0006513	protein monoubiquitination	34	10	2.29	6e-05	0.00541472
54	GO:0009414	response to water deprivation	936	99	63.07	6.4e-05	0.00565264
55	GO:0045899	positive regulation of RNA polymerase II...	8	5	0.54	6.5e-05	0.00565264
56	GO:0009407	toxin catabolic process	355	44	23.92	7.3e-05	0.00618491
57	GO:0006364	rRNA processing	584	70	39.35	7.5e-05	0.00618491
58	GO:0009750	response to fructose	260	35	17.52	7.5e-05	0.00618491
59	GO:0010077	maintenance of inflorescence meristem id...	29	9	1.95	8.2e-05	0.00664756
60	GO:0048513	animal organ development	4564	428	307.54	8.5e-05	0.00677592
61	GO:0006527	arginine catabolic process	10	6	0.67	9.7e-05	0.00735846
62	GO:0055114	oxidation-reduction process	3597	348	242.38	9.8e-05	0.00735846
63	GO:0000278	mitotic cell cycle	909	86	61.25	9.9e-05	0.00735846
64	GO:0006635	fatty acid beta-oxidation	272	37	18.33	0.0001	0.00735846
65	GO:0010928	regulation of auxin mediated signaling p...	66	11	4.45	0.0001	0.00735846
66	GO:0007030	Golgi organization	307	39	20.69	0.00011	0.00797167
67	GO:0043171	peptide catabolic process	14	6	0.94	0.00014	0.00984735
68	GO:0006417	regulation of translation	338	37	22.78	0.00014	0.00984735
69	GO:0048364	root development	1241	130	83.62	0.00017	0.0114523
70	GO:0007010	cytoskeleton organization	1228	118	82.75	0.00017	0.0114523
71	GO:0019915	lipid storage	140	22	9.43	0.00017	0.0114523
72	GO:0009220	pyrimidine ribonucleotide biosynthetic p...	222	33	14.96	0.00019	0.0126218
73	GO:0048563	post-embryonic animal organ morphogenesi...	290	38	19.54	0.0002	0.012927
74	GO:0006979	response to oxidative stress	1238	125	83.42	0.0002	0.012927
75	GO:0042398	cellular modified amino acid biosyntheti...	157	26	10.58	0.00021	0.0133924
76	GO:0006414	translational elongation	177	27	11.93	0.00022	0.0136657
77	GO:0090376	seed trichome differentiation	26	8	1.75	0.00022	0.0136657
78	GO:0006623	protein targeting to vacuole	202	28	13.61	0.00023	0.0141037
79	GO:0006102	isocitrate metabolic process	10	5	0.67	0.00026	0.0157415
80	GO:0009639	response to red or far red light	738	95	49.73	0.00027	0.0161426
81	GO:0008356	asymmetric cell division	62	13	4.18	0.00029	0.0171243
82	GO:0009664	plant-type cell wall organization	725	72	48.85	0.0003	0.0174988
83	GO:1901069	guanosine-containing compound catabolic ...	127	20	8.56	0.00033	0.0187904
84	GO:0009560	embryo sac egg cell differentiation	186	26	12.53	0.00033	0.0187904
85	GO:0009269	response to desiccation	82	15	5.53	0.00035	0.0196947
86	GO:0046685	response to arsenic-containing substance	100	17	6.74	0.00036	0.0197917
87	GO:0006740	NADPH regeneration	187	26	12.6	0.00036	0.0197917
88	GO:0016071	mRNA metabolic process	1236	92	83.29	0.00038	0.0206539
89	GO:0046039	GTP metabolic process	164	28	11.05	0.00039	0.0209592
90	GO:0043481	anthocyanin accumulation in tissues in r...	200	27	13.48	0.00045	0.0236522
91	GO:0006426	glycyl-tRNA aminoacylation	11	5	0.74	0.00045	0.0236522
92	GO:0043248	proteasome assembly	253	54	17.05	0.00049	0.0254747
93	GO:0009933	meristem structural organization	396	60	26.68	0.0005	0.0257151
94	GO:0009266	response to temperature stimulus	1742	180	117.38	0.00051	0.0259503
95	GO:0051790	short-chain fatty acid biosynthetic proc...	122	19	8.22	0.00052	0.0261806
96	GO:0000394	RNA splicing, via endonucleolytic cleava...	196	26	13.21	0.00055	0.0274026
97	GO:0010332	response to gamma radiation	95	16	6.4	0.00059	0.0290925
98	GO:0006561	proline biosynthetic process	17	6	1.15	0.0006	0.0292837
99	GO:0031204	posttranslational protein targeting to m...	7	4	0.47	0.00061	0.029471
100	GO:0010359	regulation of anion channel activity	153	22	10.31	0.00062	0.0296546
101	GO:0009657	plastid organization	722	64	48.65	0.00068	0.0322024
102	GO:0051327	meiotic M phase	281	34	18.93	0.0007	0.0328245
103	GO:0009648	photoperiodism	319	25	21.5	0.00073	0.0338989
104	GO:0010048	vernalization response	107	17	7.21	0.0008	0.0367923
105	GO:0030433	ubiquitin-dependent ERAD pathway	46	10	3.1	0.00082	0.037353
106	GO:0010228	vegetative to reproductive phase transit...	837	76	56.4	0.00083	0.0374518
107	GO:0009734	auxin-activated signaling pathway	340	44	22.91	0.00086	0.0384428
108	GO:0019243	methylglyoxal catabolic process to D-lac...	118	18	7.95	0.00093	0.0411869
109	GO:0030244	cellulose biosynthetic process	168	23	11.32	0.00094	0.0412479
110	GO:0048767	root hair elongation	412	43	27.76	0.00095	0.0413077
111	GO:0010501	RNA secondary structure unwinding	72	13	4.85	0.00096	0.0413665
112	GO:0048481	plant ovule development	289	35	19.47	0.00101	0.0431324
113	GO:0001731	formation of translation preinitiation c...	32	8	2.16	0.00102	0.043174
114	GO:0009686	gibberellin biosynthetic process	108	17	7.28	0.00104	0.0436344
115	GO:0010564	regulation of cell cycle process	341	35	22.98	0.00111	0.0457684
116	GO:0009630	gravitropism	244	32	16.44	0.00111	0.0457684
117	GO:0009423	chorismate biosynthetic process	13	5	0.88	0.00113	0.0461948
118	GO:0042549	photosystem II stabilization	8	4	0.54	0.00116	0.0470193

## Sheet: summary_topGO_analysis_DE_stg3_
	GO.ID	Term	Annotated	Significant	Expected	Topgo	p.adj
1	GO:0019252	starch biosynthetic process	257	46	13.64	4.1e-13	1.96103e-09
2	GO:0046686	response to cadmium ion	931	103	49.42	1.7e-12	4.06555e-09
3	GO:0016138	glycoside biosynthetic process	265	44	14.07	8.1e-12	1.29141e-08
4	GO:0000023	maltose metabolic process	200	37	10.62	2.9e-11	3.46767e-08
5	GO:0006457	protein folding	506	66	26.86	4.8e-11	4.59168e-08
6	GO:0019761	glucosinolate biosynthetic process	251	43	13.32	1.9e-10	1.50323e-07
7	GO:0042542	response to hydrogen peroxide	527	61	27.98	2.2e-10	1.50323e-07
8	GO:0009644	response to high light intensity	336	47	17.84	7.2e-09	4.3047e-06
9	GO:0009651	response to salt stress	1647	144	87.43	2.1e-08	1.11603e-05
10	GO:0006096	glycolytic process	312	45	16.56	2.8e-08	1.33924e-05
11	GO:0006972	hyperosmotic response	420	51	22.3	3.6e-08	1.56535e-05
12	GO:0009409	response to cold	1134	107	60.2	4.2e-08	1.67405e-05
13	GO:0080129	proteasome core complex assembly	185	30	9.82	4.8e-08	1.76603e-05
14	GO:0006007	glucose catabolic process	468	53	24.84	2e-07	6.83286e-05
15	GO:0010264	myo-inositol hexakisphosphate biosynthet...	83	18	4.41	2.8e-07	8.92827e-05
16	GO:0009737	response to abscisic acid	1320	115	70.08	3.2e-07	9.566e-05
17	GO:0019344	cysteine biosynthetic process	274	36	14.55	5.5e-07	0.000154744
18	GO:0007623	circadian rhythm	255	42	13.54	6.1e-07	0.000162091
19	GO:0009853	photorespiration	214	30	11.36	1.2e-06	0.000302084
20	GO:0019288	isopentenyl diphosphate biosynthetic pro...	314	38	16.67	2.1e-06	0.000502215
21	GO:0043085	positive regulation of catalytic activit...	573	52	30.42	4.1e-06	0.000933824
22	GO:0006098	pentose-phosphate shunt	258	32	13.7	5.1e-06	0.00110217
23	GO:0009408	response to heat	558	63	29.62	5.3e-06	0.00110217
24	GO:0016137	glycoside metabolic process	360	63	19.11	5.8e-06	0.00115589
25	GO:0007030	Golgi organization	307	36	16.3	7.9e-06	0.00151143
26	GO:0034976	response to endoplasmic reticulum stress	651	61	34.56	1.2e-05	0.00212578
27	GO:0051788	response to misfolded protein	251	31	13.32	1.2e-05	0.00212578
28	GO:0010021	amylopectin biosynthetic process	12	6	0.64	1.6e-05	0.00273314
29	GO:0010027	thylakoid membrane organization	367	39	19.48	3.3e-05	0.00544272
30	GO:0005983	starch catabolic process	34	9	1.8	5.1e-05	0.0081311
31	GO:0009902	chloroplast relocation	171	22	9.08	5.8e-05	0.00894884
32	GO:0055114	oxidation-reduction process	3597	277	190.96	7.7e-05	0.0115091
33	GO:0005978	glycogen biosynthetic process	44	10	2.34	8.2e-05	0.011885
34	GO:0009773	photosynthetic electron transport in pho...	53	11	2.81	8.9e-05	0.0121625
35	GO:0006636	unsaturated fatty acid biosynthetic proc...	123	18	6.53	8.9e-05	0.0121625
36	GO:0010207	photosystem II assembly	193	24	10.25	9.7e-05	0.0128875
37	GO:0042742	defense response to bacterium	919	73	48.79	0.00012	0.0155124
38	GO:0009637	response to blue light	202	25	10.72	0.00013	0.0159433
39	GO:0009595	detection of biotic stimulus	200	23	10.62	0.00013	0.0159433
40	GO:0019375	galactolipid biosynthetic process	162	21	8.6	0.00014	0.0167405
41	GO:0009266	response to temperature stimulus	1742	182	92.48	0.00016	0.0186654
42	GO:0009631	cold acclimation	67	12	3.56	0.00019	0.0216374
43	GO:0009414	response to water deprivation	936	74	49.69	0.00021	0.0233588
44	GO:0080167	response to karrikin	415	40	22.03	0.00022	0.023915
45	GO:0009639	response to red or far red light	738	64	39.18	0.00023	0.0244464
46	GO:0007033	vacuole organization	130	17	6.9	0.00031	0.0322333
47	GO:0016310	phosphorylation	5184	320	275.21	0.00036	0.0366357
48	GO:0006364	rRNA processing	584	50	31	0.0004	0.0398583
49	GO:0006740	NADPH regeneration	187	22	9.93	0.00041	0.040021
50	GO:0070076	histone lysine demethylation	28	6	1.49	0.00047	0.0449602
51	GO:0000413	protein peptidyl-prolyl isomerization	85	13	4.51	0.00053	0.0497057
